# Supplementary material for: Distinct Cutibacterium acnes subspecies defendens strains classified by multi-omics dissection alleviate inflammatory skin lesions of a rosacea-like mouse model
Source: Front Microbiomes. 2024 Oct 21;3:1362408. doi: 10.3389/frmbi.2024.1362408 (PMC12993555; doi:10.3389/frmbi.2024.1362408)
Supplement: Supplementary file 6 [file DataSheet1.xlsx]

## Sheet: Table S1
Table S1. The utilization of Cutibacterium acnes strains across the various experiments is summarized as follows.
Stage	Description	Number of strains	Strain names
Initial collection	Collection of bacterial strains from facial sebum of healthy donors. To gather a broad and diverse sample of C. acnes strains for potential screening of anti-inflammatory properties.	1,735	Not specified
Preliminary screening	Selection based on 16S rRNA gene sequence identities. Narrowing down the strains to those with unique 16S rRNA gene sequence for further investigation.	166	Not specified
In vitro screening	Screening for anti-inflammatory properties in macrophage proliferation and cytokine secretion assays. Identified 6 strains with the most significant reduction in inflammatory markers (IL-6, TNF, and CCL2), comparable to dexamethasone (Dex).	23 (initially), then 6	CJRS strains, CJIN strains
Whole genome sequencing	Whole-genome sequencing of selected sixteen strains for detailed analysis. To determine the phylogenetic and genomic characteristics of the selected strains, identifying those with potential immunosuppressive functions.	16	CJRS strains, CJIN strains
Additional in vitro & in vivo analysis	Focused experimental analysis on the two most potent strains. Detailed examination of these strains in various models (primary macrophage cells, 3D skin organoid, rosacea-like mouse model) due to their superior efficacy.	2	CJRS-10652 and CJRS-10653
Comparative genomics	Return to broader analysis including all 6 strains for comparative studies. To identify key genetic markers associated with the observed anti-inflammatory properties.	6	CJRS-10651 to CJRS-10656
Comparative transcriptomics	To identify key transcriptomic markers associated with the observed anti-inflammatory properties of the two potent strains.	2	CJRS-10653 and CJRS-10655
