# Supplementary material for: Distinct Cutibacterium acnes subspecies defendens strains classified by multi-omics dissection alleviate inflammatory skin lesions of a rosacea-like mouse model
Source: Front Microbiomes. 2024 Oct 21;3:1362408. doi: 10.3389/frmbi.2024.1362408 (PMC12993555; doi:10.3389/frmbi.2024.1362408)
Supplement: Supplementary file 7 [file DataSheet2.xlsx]

## Sheet: Table S2
Table S2. The type designations of genetic typing schemes (multi-locus sequence type (MLST), and single locus sequence type (SLST)), clusters generated using the MinHash distance and graph based linear space clustering (Cluster), isolation sources, and habitat information for 406 C. acnes strains were listed. The nucleotide sequences of newly found 21 MLST alleles and three unreported SLST types …
Strain	Assembly accession	aroE	atpD	gmk	guaA	lepA	sodA	tly	camp2	MLST	SLST	Cluster	pIMPLE-HL096PA1	Habitat	Source
261	GCA_018918985.1	1	1	1	4	1	4	8	21	42	H1	1	O	Spain	Periprosthetic tissue specimen
266	GCA_000213155.1	5	1	1	3	1	1	1	1	20	A1	1	X	Missing	Pleuropulmonary infection
1026	GCA_023838665.1	1	1	9	4	1	4	8	6	53	H4	1	X	United Kingdom	Abscess
38833	GCA_023838645.1	1	1	1	5	3	5	8	7	22	F4	1	X	United Kingdom	Bone tissue
41121	GCA_023838625.1	17	4	2	4	2	12	10	12	72	K2	2	X	United Kingdom	Eyelid
PIO160620A	GCA_024328645.1	1	1	1	3	1	1	1	1	1	A1	1	X	Sweden	Periprosthetic tissue
06T1174	GCA_024331245.1	17	9	2	4	2	3	10	10	25	K5	2	X	Sweden	Periprosthetic tissue specimen
07T256	GCA_024331255.1	1	1	1	3	1	1	1	1	1	A1	1	X	Sweden	Periprosthetic tissue specimen
09-09	GCA_002600615.1	17	4	2	4	2	3	10	19	65	K1	2	O	Sweden	Prostatic tissue
09-109	GCA_002572705.1	17	9	2	4	2	3	10	10	25	K5	2	O	Sweden	Prostatic tissue
09-193	GCA_002831705.1	1	1	1	3	1	1	8	6	4	D1	1	X	Sweden	Skin
09-23	GCA_002556485.1	17	9	2	4	2	3	32	10	164	K1	2	X	Sweden	Skin
09-258	GCA_002831735.1	1	1	1	3	1	21	1	1	143	A1	1	X	Sweden	Skin
09-263	GCA_002572695.1	1	1	1	3	1	1	1	1	1	A1	1	O	Sweden	Prostatic tissue
09-29	GCA_002831725.1	1	1	1	3	1	1	1	1	1	A1	1	X	Sweden	Skin
09-322	GCA_002831715.1	1	1	1	3	1	1	8	6	4	D1	1	X	Sweden	Skin
09-323	GCA_002572555.1	17	4	2	16	2	12	10	12	28	K8	2	O	Sweden	Prostatic tissue
10-113	GCA_002572735.1	1	1	1	3	1	1	2	2	3	C5	1	O	Sweden	Prostatic tissue
10-118	GCA_002572745.1	1	1	1	3	1	1	1	38	131	A1	1	X	Sweden	Prostatic tissue
10-167	GCA_002572775.1	1	1	1	3	1	1	1	1	1	A1	1	O	Sweden	Prostatic tissue
10-43	GCA_002572665.1	15	4	2	4	2	3	10	10	7	K2	2	X	Sweden	Prostatic tissue
10-482	GCA_002572585.1	17	4	14	16	2	12	10	39	130	K8	2	O	Sweden	Prostatic tissue
11-356	GCA_002572835.1	17	4	2	4	2	12	10	12	72	K2	2	X	Sweden	Prostatic tissue
11-49	GCA_002572785.1	17	4	2	4	2	3	10	40	132	K1	2	O	Sweden	Prostatic tissue
11-78	GCA_002572615.1	1	1	1	3	1	1	1	1	1	A1	1	O	Sweden	Prostatic tissue
11-79	GCA_002572815.1	15	4	2	4	2	3	10	10	7	K2	2	O	Sweden	Prostatic tissue
11-88	GCA_002572625.1	1	1	1	4	1	4	8	6	5	H1	1	X	Sweden	Prostatic tissue
11-90	GCA_002572655.1	1	1	1	4	1	4	8	6	5	H1	1	O	Sweden	Prostatic tissue
126_WCHN	GCA_030373845.1	1	1	1	3	1	1	8	6	4	D1	1	X	Missing	Caecum
12-89	GCA_002572575.1	1	1	1	21	1	1	1	1	129	A1	1	X	Sweden	Prostatic tissue
17B	GCA_026122315.1	1	1	1	4	1	4	8	6	5	H1	1	X	USA	Humeral tissue from a patient with failed shoulder athroplasty
19B1	GCA_025605005.1	17	9	2	4	2	3	10	10	25	K1	2	X	USA	Elbow debris tissue
19B2	GCA_025605015.1	17	9	2	4	2	3	10	10	25	K1	2	X	USA	Missing
21G	GCA_025605185.1	1	1	1	3	1	1	1	1	1	A1	1	X	USA	Bicep sheath of a left shoulder
25G	GCA_025605205.1	1	1	1	3	1	1	1	1	1	A1	1	X	USA	Humeral membrane of a right shoulder
26.1.L1	GCF_001660955.1	1	1	1	3	1	1	1	1	1	A3	1	X	Denmark	Sebaceous gland
32.1.L2	GCF_001660935.1	1	1	1	3	1	1	1	1	1	A1	1	X	Denmark	Sebaceous gland
37.1.L1	GCF_001661015.1	1	1	1	3	1	1	1	1	1	A1	1	X	Denmark	Sebaceous gland
43.1.L1	GCF_001660965.1	1	1	1	3	1	1	1	1	1	A1	1	X	Denmark	Sebaceous gland
44.1.L1	GCF_001661025.1	1	1	1	3	1	1	1	1	1	A1	1	O	Denmark	Sebaceous gland
46.1.L1	GCF_001660945.1	1	1	1	3	1	1	1	1	1	A1	1	X	Denmark	Acne
48.1.L1	GCF_001660875.1	1	1	1	3	1	1	1	1	1	A1	1	X	Denmark	Sebaceous gland
49.1.L1	GCF_001660885.1	1	1	1	3	1	1	1	1	1	A1	1	X	Denmark	Sebaceous gland
50.1.L1	GCF_001660115.1	1	1	1	3	12	1	1	1	126	A1	1	X	Denmark	Sebaceous gland
51.1.L1	GCF_001660855.1	1	1	1	3	1	1	1	1	1	A3	1	X	Denmark	Sebaceous gland
52.1.L4	GCF_001660865.1	1	1	1	3	1	1	1	1	1	A1	1	X	Denmark	Sebaceous gland
523_PAVI	GCF_001063605.1	9	1	4	8	6	8	14	6	107	G1	1	O	USA	Missing
A1-14	GCF_001481615.1	15	4	2	4	2	3	10	10	7	K2	2	X	Russia	Missing
AM113_189	GCA_027673545.1	1	1	1	3	1	1	22	2	115	A5	1	X	China	Feces
AM28_44	GCA_027670805.1	1	1	1	5	1	4	8	2	2	F4	1	X	China	Feces
Asn12	GCA_003226435.1	7	6	3	7	5	9	13	16	33	L2	3	X	United Kingdom	Missing
ATCC11827	GCA_008868325.1	1	1	1	3	1	1	1	1	1	A1	1	X	Missing	Missing
ATCC11828	GCA_000231215.1	17	4	2	4	2	12	10	13	163	K9	2	X	Sweden	Prostatic tissue
ATCC6609	GCA_000217615.1	1	1	1	4	1	4	8	6	5	H1	1	X	Missing	Pleuropulmonary infection
ATCC6919	GCA_003030305.1	1	1	1	3	1	1	1	1	1	A1	1	O	Missing	Acne
B094	GCA_947381585.1	15	4	2	4	2	3	10	10	7	K2	2	X	Missing	Missing
B109	GCA_947381625.1	1	1	1	5	3	5	8	7	22	F4	1	X	Missing	Missing
bj_0095	GCA_004167045.1	1	1	1	3	1	1	8	6	4	D1	1	X	USA	Feces
C1	GCA_000302515.1	1	1	1	3	1	1	22	2	115	A5	1	X	Missing	Pleuropulmonary infection
C-45	GCA_003611765.1	1	1	1	3	1	1	22	2	115	A58	1	X	China	Skin
CA17	GCA_002775615.1	17	4	2	4	4	6	10	46	153	K1	2	X	China	Skin
CA39	GCA_002775655.1	1	1	1	3	1	1	1	1	1	A2	1	X	China	Skin
CA51	GCA_002775735.1	1	1	1	3	1	1	1	1	1	A2	1	X	China	Skin
CBS_BPNBT19153	GCA_029851525.1	1	1	1	3	1	1	8	6	4	D1	1	X	Canada	Isolated from contaminated platelet concentrates
CBS_BPNBT19195	GCA_029851605.1	1	1	1	4	1	4	8	6	5	H1	1	X	Canada	Isolated from contaminated platelet concentrates
CBS_BPNBT19269	GCA_029851625.1	1	1	1	3	1	1	22	2	115	A5	1	X	Canada	Isolated from red blood cell concentrate associated with contaminated platelet concentrate
CBS_BPNBT19329	GCA_029851585.1	17	4	2	4	2	3	10	19	65	K1	2	X	Canada	Isolated from contaminated platelet concentrates
CCSM0331	GCA_026967675.1	17	4	2	4	4	6	10	12	69	K1	2	X	China	Skin
CJIN-1-1	-	1	1	1	3	1	1	1	1	1	A2	1	X	South Korea	Skin
CJIN-1-2	-	1	1	1	4	1	4	8	6	5	H1	1	X	South Korea	Skin
CJIN-1-3	-	1	1	1	3	1	1	1	1	1	A2	1	X	South Korea	Skin
CJIN-2-10	-	17	4	2	4	4	6	10	12	69	K1	2	X	South Korea	Skin
CJIN-2-11	-	17	4	2	4	4	6	10	12	69	K1	2	X	South Korea	Skin
CJIN-2-12	-	23	4	2	4	2	3	10	10	135	K1	2	X	South Korea	Skin
CJIN-2-7	-	17	4	2	4	4	6	10	12	69	K1	2	X	South Korea	Skin
CJIN-2-8	-	17	4	2	4	4	6	10	12	69	K1	2	X	South Korea	Skin
CJIN-2-9	-	17	4	2	4	4	6	10	12	69	K1	2	X	South Korea	Skin
CJIN-3-1	-	7	20	3	7	5	9	12	51	181	L1	3	X	South Korea	Skin
CJRS-10651	GCA_029223465.1	17	4	2	4	4	6	10	12	69	K1	2	X	South Korea	Skin
CJRS-10652	GCA_029223385.1	17	4	2	4	4	6	10	12	69	K1	2	X	South Korea	Skin
CJRS-10653	GCA_029223405.1	17	4	2	4	4	6	10	46	153	K35	2	X	South Korea	Skin
CJRS-10654	GCA_029223435.1	17	4	2	4	4	6	10	12	69	K1	2	X	South Korea	Skin
CJRS-10655	GCA_029223425.1	17	4	2	4	4	6	10	12	69	K1	2	X	South Korea	Skin
CJRS-10656	GCA_029223045.1	17	4	2	4	4	6	10	12	69	K1	2	X	South Korea	Skin
DFI.6.115	GCA_024462615.1	1	1	1	3	1	1	43	1	182	A1	1	X	USA	Feces
DSM_1897	GCA_004136195.1	1	1	1	3	1	1	1	1	1	A1	1	X	Missing	Pleuropulmonary infection
EASDk81A	GCA_021010715.1	1	1	1	4	1	25	8	6	180	H1	1	X	Denmark	Hospital
EASDk81B	GCA_021010665.1	17	4	19	16	2	12	10	12	168	K8	2	X	Denmark	Hospital
EASDk81C	GCA_021010655.1	17	4	2	4	2	3	10	26	162	K1	2	X	Denmark	Hospital
EASDk81D	GCA_021010775.1	17	4	19	16	2	12	10	12	168	K8	2	X	Denmark	Hospital
EASDk81E	GCA_021010695.1	17	4	19	16	2	12	10	12	168	K8	2	X	Denmark	Hospital
EPSSDk41A	GCA_021011135.1	17	4	2	4	2	23	10	26	169	K1	2	O	Denmark	Hospital
EPSSDk41B	GCA_021011075.1	17	4	2	4	2	23	10	26	169	K1	2	X	Denmark	Hospital
EPSSDk41C	GCA_021011085.1	1	1	1	3	1	1	1	1	1	A1	1	O	Denmark	Hospital
ESL8	GCA_018918905.1	1	1	1	3	1	1	1	1	1	A1	1	O	Slovenia	Periprosthetic tissue specimen
EYE_76	GCA_023147935.1	17	4	2	4	2	3	10	10	6	K1	2	X	China	Ocular surface
FDAARGOS_503	GCF_003812785.1	1	1	1	3	1	1	1	1	1	A1	1	X	Missing	UCC isolate
FDAARGOS_577	GCF_003798465.1	8	1	1	3	1	1	2	5	18	C1	1	X	Missing	Skin
FZ1/2/0	GCA_000342585.1	1	1	1	3	1	1	2	3	31	B1	1	O	Hungary	Skin
H79726	GCA_005937355.1	1	1	1	3	1	1	8	6	4	D1	1	X	USA	Synovial Fluid Right Elbow Bursa
HASDk1A	GCA_021012955.1	1	1	1	3	1	1	2	2	3	C2	1	O	Denmark	Hospital
HASDk23A	GCA_021011195.1	1	1	1	4	1	4	8	6	5	H14	1	X	Denmark	Hospital
HASDk23B	GCA_021011165.1	1	1	1	4	1	4	8	6	5	H14	1	O	Denmark	Hospital
HB	GCF_001750605.1	5	1	1	3	1	1	1	1	20	A1	1	X	France	Skin
hdn1	GCA_000709495.1	1	1	1	3	1	1	1	1	1	A1	1	X	Missing	Missing
HKGB1	GCA_021496645.1	1	1	1	3	1	24	1	1	178	A1	1	X	India	Hospital
HKGB2	GCA_021496625.1	1	1	1	3	1	24	1	1	178	A1	1	X	India	Hospital
HKGB3	GCA_021496605.1	1	1	1	5	1	4	8	2	2	F1	1	X	India	Hospital
HKGB4	GCA_021496585.1	1	1	1	3	1	1	42	2	179	A1	1	X	India	Hospital
HL001PA1	GCA_000144005.1	17	4	2	4	2	6	10	12	30	K1	2	X	Missing	Missing
HL002PA1	GCA_000144025.1	1	1	1	5	1	4	8	2	2	F1	1	X	Missing	Missing
HL002PA2	GCA_000144125.1	1	1	1	3	1	1	1	1	1	A2	1	X	Missing	Missing
HL002PA3	GCA_000144775.1	1	1	1	3	1	1	1	1	1	A2	1	X	Missing	Missing
HL005PA1	GCA_000144305.1	1	1	1	3	1	1	5	2	11	C2	1	O	Missing	Missing
HL005PA2	GCA_000144385.1	1	1	10	3	1	1	6	1	15	A1	1	X	Missing	Missing
HL005PA3	GCA_000144345.1	1	1	10	3	1	1	1	1	16	A1	1	X	Missing	Missing
HL005PA4	GCA_000144065.1	1	1	1	5	1	4	8	2	2	F1	1	X	Missing	Missing
HL007PA1	GCA_000145175.1	1	1	1	3	1	1	2	2	3	C1	1	O	Missing	Missing
HL013PA1	GCA_000145575.1	1	1	1	5	1	4	8	2	2	F1	1	X	Missing	Missing
HL013PA2	GCA_000144525.1	1	1	1	3	1	1	1	1	1	A1	1	X	Missing	Missing
HL020PA1	GCA_000144505.1	1	1	1	3	1	1	4	1	9	A1	1	X	Missing	Skin
HL025PA1	GCA_000144795.1	1	1	1	3	1	1	8	6	4	D1	1	X	Missing	Missing
HL025PA2	GCA_000144145.1	1	1	1	5	1	4	8	2	2	F1	1	X	Missing	Skin
HL027PA1	GCA_000145455.1	1	1	1	5	1	4	8	2	2	F1	1	O	Missing	Missing
HL027PA2	GCA_000144715.1	1	1	1	3	1	1	1	1	1	A1	1	X	Missing	Missing
HL030PA1	GCA_000145115.1	1	1	1	4	1	4	8	6	5	H1	1	X	Missing	Missing
HL030PA2	GCA_000145515.1	1	1	1	5	3	5	8	7	22	F4	1	X	Missing	Missing
HL036PA1	GCA_000144565.1	1	1	1	3	1	1	1	1	1	A2	1	X	Missing	Missing
HL036PA2	GCA_000144585.1	1	1	1	3	1	1	1	1	1	A2	1	X	Missing	Missing
HL036PA3	GCA_000145495.1	1	1	1	3	1	1	1	1	1	A2	1	X	Missing	Missing
HL037PA1	GCA_000145555.1	1	1	1	5	1	4	8	2	2	F6	1	X	Missing	Missing
HL038PA1	GCA_000144445.1	1	1	1	3	1	1	2	4	10	C1	1	O	Missing	Missing
HL042PA3	GCA_000488875.1	15	4	2	4	2	3	10	10	7	K2	2	X	USA	Missing
HL043PA1	GCA_000145195.1	1	1	1	3	1	1	2	2	3	C1	1	O	Missing	Missing
HL043PA2	GCA_000144755.1	1	1	1	3	1	1	2	2	3	C1	1	O	Missing	Missing
HL045PA1	GCA_000144365.1	1	10	1	3	1	1	2	2	17	C2	1	O	Missing	Missing
HL046PA1	GCA_000144285.1	1	1	1	5	1	4	8	2	2	F1	1	X	Missing	Missing
HL046PA2	GCA_000144875.1	1	1	1	3	1	1	1	1	1	A2	1	O	Missing	Missing
HL050PA2	GCA_000144465.1	17	4	2	17	2	3	11	11	26	K4	2	X	Missing	Missing
HL050PA3	GCA_000144325.1	1	1	1	5	1	4	8	2	2	F1	1	X	Missing	Missing
HL053PA1	GCA_000144185.1	1	1	1	3	1	1	2	2	3	C2	1	O	Missing	Missing
HL053PA2	GCA_000144165.1	1	1	1	3	1	1	8	6	4	E1	1	X	Missing	Missing
HL056PA1	GCA_000145095.1	1	1	1	3	1	1	2	2	3	C2	1	X	Missing	Missing
HL059PA1	GCA_000144855.1	1	1	1	5	1	4	8	2	2	F1	1	X	Missing	Missing
HL059PA2	GCA_000145475.1	1	1	1	5	1	4	8	2	2	F1	1	X	Missing	Missing
HL060PA1	GCA_000145355.1	17	4	2	4	2	3	10	10	6	K1	2	X	Missing	Missing
HL063PA1	GCA_000144545.1	1	1	1	3	1	1	1	1	1	A1	1	X	Missing	Missing
HL063PA2	GCA_000144735.1	1	8	1	5	3	5	8	8	23	F4	1	X	Missing	Missing
HL067PA1	GCA_000144045.1	1	1	1	5	1	4	8	9	24	F2	1	O	Missing	Missing
HL072PA1	GCA_000144245.1	1	1	1	3	1	1	1	1	1	A6	1	O	Missing	Missing
HL072PA2	GCA_000145335.1	1	1	1	3	1	1	1	1	1	A6	1	O	Missing	Missing
HL074PA1	GCA_000144835.1	1	1	1	3	1	1	2	2	3	C2	1	O	Missing	Missing
HL078PA1	GCA_000145535.1	1	1	1	3	1	14	2	3	14	B1	1	O	Missing	Missing
HL082PA1	GCA_000145375.1	1	1	1	3	1	1	7	6	13	E5	1	X	Missing	Missing
HL082PA2	GCA_000144105.1	17	4	2	4	2	3	10	10	6	K6	2	X	Missing	Missing
HL083PA1	GCA_000144225.1	1	1	1	3	1	1	2	2	3	C1	1	X	Missing	Missing
HL083PA2	GCA_000145155.1	1	1	1	5	1	4	8	2	2	F3	1	X	Missing	Missing
HL086PA1	GCA_000144425.1	1	1	1	3	1	1	8	6	4	E4	1	X	Missing	Missing
HL087PA1	GCA_000145135.1	1	1	1	5	1	4	8	2	2	F1	1	X	Missing	Skin
HL087PA2	GCA_000147145.1	1	1	1	3	1	1	1	1	1	A1	1	X	Missing	Missing
HL087PA3	GCA_000144485.1	1	1	1	5	1	4	8	2	2	F1	1	O	Missing	Missing
HL092PA1	GCA_000145435.1	1	1	1	3	1	1	8	6	4	E1	1	X	Missing	Missing
HL096PA1	GCA_000376705.1	1	1	1	3	1	1	2	2	3	C1	1	O	Missing	Missing
HL096PA2	GCA_000194845.1	1	1	1	3	1	1	2	2	3	C1	1	O	Missing	Skin
HL096PA3	GCA_000194825.1	1	1	1	3	1	1	3	1	8	A1	1	O	Missing	Skin
HL097PA1	GCA_000194905.1	9	1	4	8	6	8	14	14	70	G1	1	O	Missing	Skin
HL099PA1	GCA_000203995.1	1	1	1	3	1	1	2	2	3	C1	1	O	Missing	Skin
HL103PA1	GCA_000194865.1	17	9	2	4	2	3	10	10	25	K1	2	X	Missing	Skin
HL110PA1	GCA_000144205.1	1	1	1	3	1	1	8	6	4	E1	1	X	Missing	Missing
HL110PA2	GCA_000144815.1	1	1	1	1	1	1	8	6	21	E3	1	X	Missing	Missing
HL110PA3	GCA_000145055.1	15	4	2	4	2	3	10	10	7	K2	2	O	Missing	Missing
HL110PA4	GCA_000144895.1	15	4	2	4	2	3	10	10	7	K2	2	O	Missing	Missing
HL201PA1	GCA_000735065.1	7	6	3	7	5	18	30	37	123	L12	3	X	USA	Refractory endodontic lesions
HL202PA1	GCA_000735055.1	15	4	2	4	2	3	10	10	7	K13	2	X	United Kingdom	Refractory endodontic lesions
HL411PA1	GCA_000730465.1	1	1	1	3	1	13	1	1	122	A1	1	X	Missing	Skin
HOL1	GCA_018919005.1	1	1	1	3	1	1	8	6	4	D1	1	X	Netherlands	Periprosthetic tissue specimen
HS14	GCA_018918825.1	1	1	1	3	1	1	8	6	4	D1	1	X	Spain	Skin
HS18	GCA_018918865.1	1	1	1	3	1	1	8	6	4	D1	1	X	Spain	Skin
HS29	GCA_018918845.1	1	19	1	5	1	4	31	2	177	F4	1	O	Spain	Skin
HS50	GCA_018918785.1	1	1	1	3	1	1	1	1	1	A1	1	X	Spain	Skin
J139	GCA_000177395.1	17	4	2	16	2	12	10	12	28	K8	2	X	Missing	Missing
J165	GCF_000178055.1	1	1	1	3	1	1	1	1	1	A1	1	O	Missing	Missing
JCM18919 (K124)	GCF_003131265.1	7	6	3	7	5	9	12	37	144	L5	3	X	Japan	Acne
KASDk20A	GCA_021011255.1	1	1	1	3	1	1	2	2	3	C2	1	O	Denmark	Hospital
KB112	GCA_025367595.1	1	1	1	3	1	1	22	2	115	A5	1	X	South Korea	Blood
KCOM 1861 (ChDC B594)	GCF_001281065.1	17	4	2	4	2	12	10	28	79	K2	2	X	Korea	Missing
KCOM_1315	GCA_003390995.1	1	1	1	4	1	4	8	6	5	H1	1	X	Korea	Pus, osteomyelitis
KPA171202	GCA_004136215.1	1	1	1	4	1	4	8	6	5	H2	1	X	Missing	Missing
KPSSDk44A	GCA_021011115.1	1	1	1	3	1	1	1	1	1	A1	1	O	Denmark	Hospital
KPSSDk45A	GCA_021011035.1	1	1	1	3	1	1	1	1	1	A1	1	O	Denmark	Hospital
LRY_BL	GCF_001750535.1	1	1	1	4	1	4	8	6	5	H1	1	X	France	Bone tissue
M13514	GCA_005937755.1	1	1	1	3	1	1	8	6	4	D1	1	X	USA	Wound Right Humeral explant
M13530	GCA_005937455.1	1	1	1	3	1	1	8	6	4	D1	1	X	USA	Wound Right Glenoid explant
M13605	GCA_003384255.1	1	1	1	3	1	1	8	6	4	D1	1	X	USA	Tissue right humeral membrane
MCC690	GCA_018784045.1	1	1	20	3	16	1	22	2	176	A5	1	X	Ireland	Feces
MIT 1851-a4-2	GCA_009737125.1	1	1	1	4	1	4	8	6	5	H1	1	X	USA	Human stomach
MIT 1857-A1	GCA_009737065.1	20	4	2	4	2	6	10	42	137	K2	2	X	USA	Human stomach
MIT 1869-c3-2	GCA_009737035.1	26	1	1	4	1	4	8	6	174	H1	1	X	USA	Human stomach
MIT 1879-a3-2	GCA_009737075.1	1	1	1	4	1	4	8	50	175	H1	1	X	USA	Human stomach
N5	GCA_018918885.1	1	1	1	3	1	1	1	1	1	A1	1	X	France	Periprosthetic tissue specimen
N55	GCA_018917715.1	1	1	1	3	1	1	22	2	115	A58	1	X	China	Feces
NBRC_107605	GCA_006739385.1	1	1	1	3	1	1	1	49	172	A1	1	X	Missing	Prostatic tissue
NBRC_113869	GCA_020181495.1	1	1	1	23	1	4	8	6	173	H16	1	X	Japan	Skin
NLAEzlG260	GCA_900102845.1	1	1	1	4	1	4	8	6	5	H1	1	X	Missing	Missing
NTS_2003_1719	GCF_001750525.1	1	1	1	3	1	1	8	6	4	D1	1	X	France	Bone tissue
NTS_2004_10708	GCF_001750545.1	1	1	1	3	1	1	1	1	1	A26	1	X	France	Bone tissue
NTS_31306190	GCF_001750555.1	1	1	1	3	1	1	1	1	1	A1	1	X	France	Bone tissue
OGSA_02	GCA_030239705.1	1	1	1	3	1	1	8	6	4	D1	1	X	Italy	Prosthesis
OGSA_03	GCA_030239685.1	1	1	1	3	1	1	8	6	4	D1	1	X	Italy	Screw
OGSA_04	GCA_030239665.1	1	1	1	4	1	4	8	6	5	H1	1	X	Italy	Periprosthetic tissue
OGSA_06	GCA_030239645.1	1	1	1	3	1	1	1	1	1	A1	1	X	Italy	Prosthesis knee
OGSA_07	GCA_030239625.1	1	1	1	3	1	1	1	1	1	A1	1	X	Italy	Prosthetic implant
OGSA_08	GCA_030239585.1	17	4	2	4	2	3	10	10	6	K1	2	X	Italy	Acetabular cup
OGSA_10	GCA_030239565.1	1	1	1	3	1	1	1	1	1	A1	1	X	Italy	Metal implant shoulder
OGSA_11	GCA_030239545.1	17	9	2	4	2	3	10	10	25	K1	2	X	Italy	Bar
OGSA_12	GCA_030239505.1	1	1	1	3	1	1	8	6	4	D1	1	X	Italy	Rod spine
OGSA_13	GCA_030239515.1	1	1	1	4	1	4	8	6	5	H1	1	X	Italy	Prosthetic implant hip
OGSA_15	GCA_030236525.1	1	1	1	3	1	1	8	6	4	D1	1	X	Italy	Prosthetic implant
OGSA_16	GCA_030236505.1	1	1	1	3	1	1	8	6	4	D1	1	X	Italy	Prosthetic joint infection Knee
OGSA_17	GCA_030236545.1	1	1	1	4	1	4	8	21	42	H1	1	X	Italy	Prosthetic joint infection hip
OGSA_18	GCA_030236485.1	1	1	1	4	1	4	8	6	5	H1	1	X	Italy	Prosthetic joint infection shoulder
OGSA_19	GCA_030236465.1	1	1	1	3	1	1	1	1	1	A1	1	X	Italy	Prosthetic joint infection hip
OGSA_20	GCA_030236445.1	1	1	1	4	1	4	8	21	42	H1	1	X	Italy	Implant related infection
OGSA_22	GCA_030236415.1	17	4	2	4	2	12	10	12	72	K2	2	X	Italy	Skin
OGSA_24	GCA_030238045.1	1	1	1	3	1	1	8	6	4	D1	1	O	Italy	Skin
OGSA_25	GCA_030239485.1	1	1	1	3	1	1	1	1	1	A2	1	O	Italy	Skin
OGSA_26	GCA_030239465.1	1	1	1	3	1	1	1	1	1	A1	1	X	Italy	Skin
OGSA_27	GCA_030239445.1	5	1	1	3	1	1	1	1	20	A1	1	X	Italy	Forehead healthy skin
OGSA_29	GCA_030239385.1	1	1	1	3	1	1	1	6	105	A1	1	X	Italy	Forehead healthy skin
P.acn17	GCF_000240035.1	1	1	1	5	3	5	8	7	22	F5	1	X	Missing	Missing
P.acn31	GCF_000240055.1	1	1	1	13	1	4	8	2	36	F4	1	X	Missing	Missing
P.acn33	GCF_000240015.1	1	1	1	5	1	4	8	2	2	F1	1	X	Missing	Missing
P03	GCA_023718365.1	1	1	1	4	1	4	8	6	5	H1	1	X	USA	Glenoid explant
P05	GCA_026122385.1	20	4	2	4	2	6	10	42	137	K2	2	O	USA	Glenoid explant from a patient with failed shoulder athroplasty
P06A	GCA_023718405.1	1	1	1	4	1	4	8	6	5	H1	1	X	USA	Glenoid explant
P06B	GCA_023718425.1	1	1	1	4	17	4	8	6	183	H1	1	X	USA	Glenoid explant
P07A	GCA_026122365.1	1	1	1	3	1	1	1	1	1	A1	1	X	USA	humeral membrane from a patient with failed shoulder athroplasty
P07B	GCA_023718445.1	1	1	1	3	1	1	1	1	1	A1	1	X	USA	Humeral canal fluid
P09	GCA_023718465.1	1	1	1	3	1	1	1	1	1	A1	1	O	USA	Shoulder joint fluid
P14-108	GCA_005774445.1	1	1	1	3	1	1	8	6	4	D1	1	X	USA	Wound right shoulder humeral stem explant
P15_France	GCA_018919045.1	1	1	1	4	1	4	8	6	5	H1	1	X	France	Periprosthetic tissue specimen
P15_USA	GCA_023718515.1	17	9	2	4	2	3	10	52	184	K5	2	O	USA	Shoulder synovium tissue
P15-014	GCA_005774435.1	1	1	1	4	1	4	33	6	145	H1	1	X	USA	Shoulder Tissue (Collar membrane)
P15-021	GCA_005774425.1	1	1	1	3	1	1	1	1	1	A1	1	X	USA	Shoulder tissue (suture)
P15-071	GCA_005774465.1	17	4	2	16	2	20	10	12	139	K8	2	X	USA	Shoulder wound
P15-077	GCA_005774405.1	1	1	17	3	1	1	1	43	142	A59	1	X	USA	Shoulder wound
P15-078	GCA_005774335.1	1	1	1	3	1	1	8	6	4	D1	1	X	USA	Wound Right Shoulder Skin OPERATIVE
P15-087	GCA_005774355.1	17	4	2	4	2	3	36	10	150	K1	2	X	USA	Wound Left Shoulder Skin NON OPERATIVE
P15-088	GCA_005774345.1	1	1	1	3	1	1	1	1	1	A1	1	X	USA	Tissue right Shoulder glenoid membrane
P15-089	GCA_005774325.1	1	1	1	5	3	5	8	7	22	F4	1	O	USA	wound right shoulder skin non-operative
P15-112	GCA_005774305.1	1	1	1	4	1	4	8	21	42	H1	1	X	USA	Wound Right Shoulder OPERATIVE PRE INCISION
P15-113	GCA_005774255.1	1	1	1	4	1	4	8	21	42	H1	1	X	USA	Wound Left Shoulder NON OPERATED PRE INCISION
P15-159	GCA_005774265.1	1	1	1	3	1	1	8	6	4	D1	1	X	USA	Wound Right Glenoid explant
P15-165	GCA_005774245.1	1	1	1	3	1	1	8	6	4	D1	1	X	USA	Wound Right Humeral explant
P15-166	GCA_005774215.1	1	1	1	3	1	1	8	6	4	D1	1	X	USA	Wound Right Shoulder HUMERAL EXPLANT
P15-178	GCA_005774205.1	1	1	1	3	1	1	8	6	4	D1	1	X	USA	Tissue right Shoulder glenoid membrane
P15-180	GCA_005774125.1	1	16	1	3	1	1	8	6	140	D1	1	X	USA	Tissue right shoulder collar membrame
P15-181	GCA_005774165.1	1	1	1	3	1	1	8	6	4	D1	1	X	USA	Synovial Fluid Right ELBOW BURSA
P15-186	GCA_005774145.1	1	1	1	3	1	1	1	1	1	A1	1	X	USA	Wound humeral stem explant
P15-206	GCA_005774135.1	9	1	4	8	6	8	14	6	107	G1	1	O	USA	Wound right shoulder humeral stem explant
P15-207	GCA_005774105.1	24	17	4	8	6	8	14	6	141	G1	1	X	USA	Wound right shoulder humeral head explant
P15-208	GCA_005774075.1	9	1	4	8	6	8	14	6	107	G1	1	O	USA	Tissue right Shoulder glenoid
P15-231	GCA_005774065.1	1	1	1	3	1	1	1	1	1	A1	1	O	USA	Tissue right Shoulder glenoid
P16-023	GCA_005774015.1	1	1	1	3	1	1	2	2	3	C1	1	X	USA	Wound EXPLANT HUMERAL STEM
P16-206	GCA_005774035.1	1	1	1	3	1	1	2	2	3	C1	1	X	USA	Wound right shoulder humeral stem explant
P31	GCA_018918995.1	1	1	1	5	1	4	8	2	2	F4	1	X	France	Periprosthetic tissue specimen
P38	GCA_018918915.1	17	4	2	4	2	3	10	26	162	K1	2	X	France	Periprosthetic tissue specimen
P6	GCA_000496915.1	1	1	1	4	1	4	29	6	118	H1	1	X	Missing	Prostate
P8	GCA_018919105.1	1	1	1	4	1	4	8	6	5	H1	1	X	France	Periprosthetic tissue specimen
PA_12_1_L1	GCF_001469655.1	5	1	1	3	1	19	1	1	127	A1	1	X	Denmark	Missing
PA_12_1_R1	GCF_001469635.1	5	1	1	3	1	1	1	1	20	A1	1	X	Denmark	Missing
PA_15_1_R1	GCF_001469565.1	1	1	1	3	1	1	2	2	3	C1	1	O	Denmark	Missing
PA_15_2_L1	GCF_001469615.1	1	1	1	3	1	1	1	1	1	A1	1	X	Denmark	Missing
PA_21_1_L1	GCF_001469595.1	1	1	12	4	1	4	8	6	56	H1	1	X	Denmark	Missing
PA_30_2_L1	GCF_001469555.1	1	1	1	3	1	1	8	6	4	D1	1	X	Denmark	Missing
PA2	GCA_000496895.1	1	1	13	4	1	4	8	6	119	H1	1	X	Missing	Prostate
PA20B	GCA_025605165.1	1	1	1	4	1	4	8	21	42	H1	1	X	USA	Humeral membrane of a left shouder
Patient #34	GCA_946189065.1	1	1	1	3	1	1	8	6	4	D1	1	X	Italy	Skin
Patient #35	GCA_946188905.1	1	1	1	4	1	4	8	6	5	H1	1	X	Italy	Skin
Patient #36	GCA_946189855.1	1	1	1	3	1	1	1	1	1	A1	1	X	Italy	Skin
Patient #37	GCA_946188545.1	1	1	1	3	1	1	2	2	3	C1	1	X	Italy	Skin
Patient #38	GCA_946188495.1	1	1	1	3	1	1	1	1	1	A1	1	X	Italy	Skin
Patient #39	GCA_946188635.1	1	1	1	3	1	1	1	1	1	A1	1	X	Italy	Skin
Patient #40	GCA_946189325.1	1	1	1	4	1	4	8	6	5	H1	1	X	Italy	Skin
Patient #41	GCA_946189295.1	15	4	2	4	2	3	10	10	7	K2	2	O	Italy	Skin
Patient #42	GCA_946188845.1	1	1	1	3	1	1	8	6	4	D1	1	X	Italy	Skin
Patient #44	GCA_946188835.1	1	1	1	3	1	1	1	1	1	A1	1	X	Italy	Acne
Patient #45	GCA_946188705.1	1	1	1	3	1	1	2	2	3	C1	1	X	Italy	Acne
Patient #46	GCA_946188535.1	1	1	1	3	1	1	2	2	3	C1	1	O	Italy	Acne
Patient #47	GCA_946188565.1	1	1	1	3	1	1	22	2	115	A5	1	X	Italy	Acne
Patient #48	GCA_946188775.1	1	1	1	3	1	1	1	1	1	A1	1	X	Italy	Acne
Patient #49	GCA_946188515.1	1	1	1	3	1	1	2	2	3	C1	1	X	Italy	Acne
Patient #53	GCA_946189315.1	1	1	1	3	1	1	1	1	1	A1	1	X	Italy	Acne
Patient #57	GCA_946188805.1	1	1	1	3	1	1	1	1	1	A1	1	O	Italy	Acne
PD146890A	GCA_024329205.1	1	1	1	3	1	1	1	1	1	A1	1	X	Sweden	Periprosthetic tissue
PD184424A	GCA_030769625.1	1	1	1	3	1	1	1	1	1	A1	1	X	Sweden	Periprosthetic tissue
PIO130013A	GCA_024329145.1	1	1	1	3	1	1	8	6	4	D1	1	X	Sweden	Periprosthetic tissue
PIO140663A	GCA_024329185.1	17	4	2	4	4	6	10	18	68	K7	2	X	Sweden	Periprosthetic tissue
PIO140729A	GCA_024329165.1	17	4	2	16	2	12	10	12	28	K8	2	X	Sweden	Periprosthetic tissue
PIO150050B	GCA_024329125.1	17	4	2	16	2	12	10	12	28	K8	2	O	Sweden	Periprosthetic tissue
PIO150252A	GCA_024329105.1	1	1	1	3	1	1	2	2	3	C1	1	X	Sweden	Periprosthetic tissue
PIO150263A	GCA_024329005.1	1	1	1	3	1	1	1	1	1	A1	1	X	Sweden	Periprosthetic tissue
PIO150764A	GCA_024329015.1	1	1	1	3	1	1	8	6	4	D2	1	X	Sweden	Periprosthetic tissue
PIO160417A	GCA_024328585.1	1	1	1	3	1	1	1	1	1	A1	1	X	Sweden	Periprosthetic tissue
PIO170402A	GCA_024328525.1	1	1	1	3	1	1	1	1	1	A1	1	X	Sweden	Periprosthetic tissue
PIO170711B	GCA_024328605.1	1	1	1	3	1	1	1	1	1	A1	1	X	Sweden	Periprosthetic tissue
PIO180777A	GCA_024328675.1	1	1	1	4	1	4	8	6	5	H1	1	X	Sweden	Periprosthetic tissue
PIO180961A	GCA_024328385.1	1	1	1	3	1	1	8	6	4	D1	1	X	Sweden	Periprosthetic tissue
PIO190936B	GCA_024328445.1	1	1	1	3	1	1	1	1	1	A1	1	X	Sweden	Periprosthetic tissue
PIO191018A	GCA_024328475.1	1	1	1	4	1	4	8	6	5	H1	1	X	Sweden	Periprosthetic tissue
PIO191191A	GCA_024328805.1	1	1	1	4	1	4	8	6	5	H1	1	X	Sweden	Periprosthetic tissue
PMH5	GCF_001297145.1	7	6	3	7	5	9	13	16	33	L1	3	X	Denmark	Skin
PMH7	GCF_001297165.1	7	6	3	7	5	9	13	16	33	L1	3	X	Denmark	Skin
PRP-38	GCF_000252385.1	9	1	4	8	6	8	14	14	70	G1	1	O	United Kingdom	Acne
PSSDk50A	GCA_021011045.1	17	4	2	4	2	12	10	12	72	K2	2	X	Denmark	Hospital
PSSDk50B	GCA_021010975.1	1	1	1	3	1	1	8	6	4	D1	1	X	Denmark	Hospital
PSSDk50C	GCA_021010995.1	17	4	2	4	2	3	10	10	6	K1	2	X	Denmark	Hospital
PSSDk50D	GCA_021010955.1	17	4	2	4	2	12	10	12	72	K2	2	X	Denmark	Hospital
PSSDk50E	GCA_021011005.1	17	4	2	4	2	3	10	26	162	K1	2	X	Denmark	Hospital
PSSDk50F	GCA_021010935.1	1	1	1	3	1	1	8	6	4	D1	1	X	Denmark	Hospital
S2	GCA_018919085.1	1	1	1	4	1	4	8	6	5	H1	1	X	Spain	Periprosthetic tissue specimen
S3	GCA_018918945.1	17	9	2	4	2	3	39	10	166	K31	2	X	Spain	Periprosthetic tissue specimen
SASDk24A	GCA_021011235.1	1	1	1	4	1	4	8	6	5	H1	1	X	Denmark	Hospital
SASDk24B	GCA_021011215.1	1	1	1	4	1	4	8	6	5	H1	1	O	Denmark	Hospital
SASDk40A	GCA_021011155.1	1	1	1	4	1	4	8	6	5	H1	1	X	Denmark	Hospital
SASDk4A	GCA_021012905.1	1	1	1	3	1	1	1	1	1	A1	1	O	Denmark	Hospital
SASDk57A	GCA_021010885.1	17	4	2	4	2	12	10	48	167	K30	2	X	Denmark	Hospital
SASDk57B	GCA_021010855.1	17	4	2	4	2	12	10	48	167	K30	2	X	Denmark	Hospital
SASDk57C	GCA_021010875.1	17	4	2	4	2	12	10	48	167	K30	2	X	Denmark	Hospital
SASDk69A	GCA_021010835.1	1	1	1	4	1	4	8	6	5	H1	1	X	Denmark	Hospital
SASDk73A	GCA_021010795.1	1	1	1	3	1	1	40	1	170	A1	1	X	Denmark	Hospital
SASDk73C	GCA_021010735.1	17	4	2	4	4	6	10	17	67	K7	2	X	Denmark	Hospital
SASDk73D	GCA_021010755.1	1	1	1	3	1	1	40	1	170	A1	1	X	Denmark	Hospital
SASDk78B	GCA_021010785.1	1	1	1	3	1	1	1	1	1	A1	1	O	Denmark	Hospital
SK137	GCA_000025765.1	8	1	1	3	1	1	2	5	18	C1	1	X	Missing	Acne
SK182	GCA_000221145.2	8	13	1	3	1	1	2	5	165	C1	1	X	Missing	Acne
SK187	GCA_000178075.1	16	1	1	15	1	4	8	6	19	E2	1	X	Missing	Missing
SPSSDk64A	GCA_021010915.1	1	1	1	5	1	4	41	2	171	F26	1	X	Denmark	Hospital
SPSSDk90A	GCA_021010635.1	1	1	1	4	1	4	8	6	5	H1	1	X	Denmark	Hospital
SPSSDk90B	GCA_021010585.1	1	1	1	3	1	1	8	6	4	D1	1	X	Denmark	Hospital
SPSSDk90C	GCA_021010555.1	1	1	1	3	1	1	8	6	4	D1	1	X	Denmark	Hospital
SZ1	GCF_011399315.1	1	1	1	3	1	1	1	1	1	A2	1	X	Japan	Human stomach
SZ2	GCA_011399455.1	1	1	1	3	1	1	1	1	1	A2	1	X	Japan	Non-surgical site of the back of an orthopedic surgery patient
T14076	GCA_003586225.1	1	1	1	4	1	4	8	6	5	H1	1	X	USA	Wound left skin swab
T14358	GCA_003384305.1	1	1	1	4	1	4	8	6	5	H1	1	X	USA	Tissue left humeral bone
T14441	GCA_003384315.1	1	1	1	4	1	4	8	6	5	H1	1	X	USA	Tissue left humeral
T14475	GCA_003384345.1	1	1	1	4	1	4	8	6	5	H1	1	X	USA	Tissue left glenoid
T16975	GCA_005937375.1	1	1	1	3	1	1	8	6	4	D1	1	X	USA	Tissue right Shoulder glenoid membrane
T17001	GCA_005937745.1	1	16	1	3	1	1	8	6	140	D1	1	X	USA	Tissue right shoulder collar membrame
T17039	GCA_003384395.1	1	1	1	3	1	1	8	6	4	D1	1	X	USA	Wound Right Shoulder pre incision eSwab
T170930_5910	GCA_024328285.1	1	1	1	3	1	1	1	1	1	A1	1	X	Sweden	Periprosthetic tissue
T171114_7100	GCA_024328465.1	1	1	1	3	1	1	1	1	1	A2	1	O	Sweden	Periprosthetic tissue
T19558	GCA_005937655.1	17	4	2	16	2	20	10	12	139	K8	2	X	USA	Humeral stem explant
T19834	GCA_005937645.1	9	1	4	8	6	8	14	6	107	G1	1	X	USA	HUMERAL MEMBRANE
T20574	GCA_003384415.1	17	4	2	4	2	3	10	10	6	K27	2	X	USA	Wound Right Shoulder Superficial Skin
T20670	GCA_003384445.1	17	4	2	4	2	3	10	10	6	K27	2	X	USA	Tissue Left Shoulder glenoid membrane
T20736	GCA_003384465.1	17	4	2	4	2	3	10	10	6	K27	2	X	USA	Tissue Shoulder humeral membrane
T20758	GCA_003384485.1	17	4	2	4	2	3	10	10	6	K27	2	X	USA	Tissue Left Shoulder
T20816	GCA_003384495.1	17	4	2	4	2	3	10	10	6	K27	2	X	USA	Tissue Left Shoulder humeral membrane
T27324	GCA_006240735.1	1	1	1	3	1	1	8	6	4	D1	1	X	USA	Wound Right Shoulder NON OPERATIVE eSwab
T28794	GCA_005937275.1	9	1	4	8	6	8	14	6	107	G1	1	X	USA	CEMENT
T28811	GCA_005937265.1	17	4	2	16	2	20	10	12	139	K8	2	X	USA	Glenoid explant
T28840	GCA_005937615.1	17	4	2	16	2	20	10	12	139	K8	2	X	USA	HUMERAL HEAD EXPLANT
T29015	GCA_005937145.1	1	1	1	3	1	1	2	2	3	C1	1	X	USA	CAPSULE
T29350	GCA_005937595.1	17	4	2	4	2	3	10	19	65	K1	2	X	USA	Wound Right Shoulder stem explant
T29362	GCA_003384535.1	17	4	2	4	2	3	10	19	65	K1	2	X	USA	Wound Skin Right Shoulder eSwab
T29420	GCA_003384555.1	17	4	2	4	2	3	10	19	65	K1	2	X	USA	Wound Skin Left Shoulder non operational
T32516	GCA_003384585.1	1	1	1	4	1	4	8	21	42	H1	1	X	USA	Wound Left Shoulder Skin
T35709	GCA_005937785.1	1	1	1	4	1	4	8	21	42	H1	1	X	USA	Wound Shoulder Right operative pre incision
T35743	GCA_005937445.1	1	1	1	4	1	4	8	21	42	H1	1	X	USA	Wound Left Shoulder non operative pre incision
T36318	GCA_005937465.1	1	1	1	5	3	5	8	7	22	F4	1	O	USA	Wound Right Shoulder Skin Non operative
T45321	GCA_006240665.1	17	4	2	16	2	20	10	12	139	K8	2	X	USA	Wound Shoulder Right EXPLANT STEM
T45374	GCA_005937555.1	17	4	2	16	2	20	10	12	139	K8	2	X	USA	Tissue Right Shoulder HUMERAL MEMBRANE
T45496	GCA_005937155.1	17	4	2	16	2	20	10	12	139	K8	2	X	USA	Tissue Shoulder Right HUMERAL MEMBRANE
T45801	GCA_005937345.1	24	17	4	8	6	8	14	6	141	G1	1	X	USA	Wound right shoulder humeral head explant
T45823	GCA_005937705.1	1	1	1	3	1	1	2	2	3	C1	1	X	USA	Wound right shoulder humeral stem explant
T45864	GCA_005937385.1	9	1	4	8	6	8	14	6	107	G1	1	O	USA	Tissue Shoulder Right GLENOID
T51788	GCA_006240615.1	1	1	17	3	1	1	1	43	142	A59	1	X	USA	Wound Shoulder Right OPERATIVE
T55800	GCA_006240625.1	1	1	1	3	1	1	8	6	4	D1	1	X	USA	Wound Right Skin OPERATIVE
T55820	GCA_005937805.1	17	4	2	4	2	3	36	10	150	K1	2	X	USA	Wound Left Skin NON OPERATIVE
T55916	GCA_005937505.1	1	1	1	3	1	1	1	1	1	A1	1	X	USA	Tissue Right GLENOID MEMBRANE
T70038	GCA_005937695.1	1	1	1	3	1	1	1	1	1	A1	1	X	USA	Wound humeral stem explant
T77719	GCA_006240685.1	1	1	1	3	1	1	1	1	1	A1	1	X	USA	Tissue Shoulder Right SUTURE
T77864	GCA_006240705.1	1	1	1	4	1	4	33	6	145	H1	1	X	USA	Tissue NO 1 Shoulder Right COLLAR MEMBRANE
TP_CU411	GCA_022846495.1	1	1	1	3	1	1	1	1	1	A2	1	O	Japan	Acne
TP_CU426	GCA_030295305.1	1	1	1	5	1	4	8	2	2	F1	1	X	Japan	Acne
TP-CU389	GCA_009177305.1	1	1	1	5	1	4	8	2	2	F1	1	X	Missing	Missing
UMB0041A	GCA_030227775.1	17	4	2	4	2	3	10	19	65	K1	2	X	USA	Urine
UMB0041B	GCA_030222305.1	17	4	2	4	2	3	10	19	65	K1	2	X	USA	Urine
UMB0211	GCA_002861085.1	1	1	1	4	1	4	8	6	5	H1	1	X	USA	Skin
VN0900500	GCA_024328945.1	17	4	2	4	2	12	10	28	79	K2	2	X	Sweden	Periprosthetic tissue
VN1100276	GCA_024328905.1	1	1	1	3	1	1	1	1	1	A1	1	X	Sweden	Periprosthetic tissue
VN1100421	GCA_030769635.1	1	1	1	3	1	1	1	1	1	A1	1	X	Sweden	Periprosthetic tissue
VN1100446	GCA_024328865.1	17	4	2	16	2	12	10	12	28	K8	2	X	Sweden	Periprosthetic tissue
VN1200292	GCA_030769605.1	1	1	1	3	1	1	1	1	1	A1	1	X	Sweden	Periprosthetic tissue
VN1201073	GCA_024328845.1	1	1	1	3	1	1	1	1	1	A1	1	X	Sweden	Periprosthetic tissue
W31667	GCA_005937675.1	1	1	1	3	1	1	1	1	1	A1	1	O	USA	Tissue right Shoulder glenoid
W65215	GCA_005937565.1	1	1	1	4	1	4	8	6	5	H1	1	X	USA	Tissue DEEP HUMERAL MEMBRANE
W65244	GCA_005937165.1	1	1	1	4	1	4	8	6	5	H1	1	X	USA	Wound HUMERAL HEAD EXPLANT
W65259	GCA_006240655.1	1	1	1	4	1	4	8	6	5	H1	1	X	USA	Tissue SUPERFICIAL HUMERAL MEMBRANE
W65277	GCA_005937545.1	1	1	1	4	1	4	8	6	5	H1	1	X	USA	Tissue GLENOID MEMBRANE
W65307	GCA_005937475.1	1	1	1	4	1	4	8	6	5	H1	1	X	USA	Tissue SUPERFICIAL HUMERAL MEMBRANE AND SUTURE
W80	GCA_030166615.1	1	1	1	4	1	4	8	21	42	H1	1	X	USA	Irrigation and debridement
YM_1	GCA_029338475.1	1	1	1	3	1	1	1	1	1	A1	1	X	South Korea	Skin
ZH7	GCA_018919125.1	1	1	1	4	1	4	8	6	5	H1	1	X	Switzerland	Periprosthetic tissue specimen
ZH8	GCA_018918965.1	1	1	1	3	1	1	2	2	3	C1	1	O	Switzerland	Periprosthetic tissue specimen
>aroE_26
GGGCTATCAGTGACGATGCCTCACAAGGCCGATCTCGTCGAGTTAGGGGAGACCGACGCGACGGTTGACATGTTGGGAGCGGCGAATACCTGGGTTTGTCGTGACGGCACGACCATCGTCCGCAATACCGACGTCACGGGGGCAGAGGCTGCGCTTCGTGCCAGGGGAGTGACTGATGTCGAGAAGGTTGTCATGCTGGGGGCGGGCGCAACAGCCCGGTCTGTTCTTGCGGCTGCCATTGGGATGGGAGCGGGCGAAGCCGTCGTGATGTCGCGCTCGCGCGAACGGTCCACGAAGATCCTTAAACTTGCTGATGGCCTCGGCATTCGTGTTGCCTGGTTGCCTTTCGAATCGGAGCCTCCGCGGTGCAACCTCATAGTCTCGACGGTTCCAGCCGGT…
>atpD_19
TAAGGGTCACGTCTGGAATGTGACAGGTGACGTTCTTAACGCCGATCCCTCCACAATCGAGGTGACTGAGCGTTGGCCGATCCACCGGGATCCCCCGGCCTTCGATGACCTTGAGCCCGAGACCGAGATGCTGGAGACCGGTATTAAGGTCCTTGACTTGCTGACGCCTTACGTCAAGGGCGGCAAGATTGGCCTCTTTGGCGGCGCTGGTGTGGGTAAGACGGTGCTCATTCAGGAGATGATTTACCGTATCGCCCACAACTTCGGCGGTACCTCGGTTTTCGCCGGTGTCGGTGAACGTACCCGTGAGGGTAACGACCTCATCAACGAGATGGACGAGGCCGGTGTGCTCAAGGACACCGCTCTGGTATTCGGCCAGATGGATGAGCCCCCGGGCAC…
>atpD_20
TAAGGGTCACGTCTGGAATGTGACAGGTGACGTTCTTAACGCCGATCCCTCCACAATCGAGGTGACTGAGCGTTGGCCGATCCACCGGGATCCCCCGGCCTTCGATGACCTTGAGCCCGAGACCGAGATGCTGGAGACCGGTATTAAGGTCCTTGATTTGCTGACTCCTTACGTCAAGGGCGGCAAGATTGGCCTCTTTGGCGGCGCTGGTGTGGGTAAGACGGTGCTCATTCAGGAGATGATTTACCGTATCGCCCACAACTTCGGCGGTACCTCGGTTTTCGCCGGTGTCGGTGAACGTACCCGTGAGGGTAACGACCTCATCAACGAGATGGACGAGGCCGGTGTGCTCAAGGACACCGCTCTGGTATTCGGCCAGATGGACGAGCCCCCGGGTAC…
>gmk_19
TTTCTAGGTCGGTGACTACCCGTCCGCCGCGCCCCACTGAACGCGATGGCATCGATTACGACTTCATCACCCCCGAACAGTTCGACAAGCTCGTTGACGGCGAGGATCTCCTTGAGTGGGCAACCGTCCATAACAGCCACCGGTACGGCACACCGCGCGGTCCTGTTGAACGGGCAGTTGCTGACAATCGCACGGTCGTGCTGGAAATCGATCTGCAGGGAGCTCGCCAAGTTCGCGAGACCTATCCTCAGGCGACCCAGATCTTCCTCGCGCCGCCCTCATGGGAGGAGCTAGTCCACCGTCTGGTCGGTCGCGGCACGGAAACACCAGAGCAACAGAAACAGCGTCTGGAGACTGCAAAGGTTGAACTGGCCAACGCGGATGAGTTTGACGCCGTTGT
>gmk_20
TTTCTAGGTCGGTGACTACCCGTCCGCCGCGCCCCACTGAACGCGATGGCATCGATTACGACTTCATCACCCCCGAACAGTTCGACAAGCTCGTTGACGGCGAGGATCTCCTTGAGTGGGCAACCGTCCATAACAGCCACCGGTACGGCACACCGCGCGGTCCTGTTGAACGGGCAGTTGCTGACAATCGCACGGTCGTGCTGGAAATCGATCTGCAGGGAGCTCGCCAAGTTCGCGAGACCTATCCTCAGGCGACCCAGATCTTCCTCGCGCCGCCCTCATGGGAGGAGCTAGTCCACCGTCTGGTCGGTCGCGGCACGGAAACACCAGAGCAACAGAAACAGCGTCTGGAGACTGCAAAGGTTGAACTGGCCAACGCGGATGAGTTTGACGCCGTTGT
>guaA_23
GCGTTTGAAGACGTTGAGCGCAGACTCGTTGGCGTGCAGTGGCACCCCGAAGTGCACCACACGGAGTCCGGACAGACGGTGCTCGAGCACTTCCTTTTCGACATTGCCGGATGCCGTCCTGACTGGAATGCCAGCTCGATCGTCGGCGACCAGATCGCGCAGATTCGTGGCCAGGTTGGTGACCGGCGTGTCATCTGCGGACTGTCGGGTGGCGTCGATTCCGCTGTCGCCGCGGCTTTGGTGCAGCGTGCTGTGGGCGACCAGCTCACCTGTGTTTTCGTCGATCACGGACTGCTGCGTCAAGGGGAGGCCGAGCAAGTCAAGAACGACTTCGTCGCCGCCACGGGCGCAGATTTGGTGGTGGCTGATGAGTCCCAGCGTTTCCTGGATGCCCTCGCC…
>lepA_16
GTCCGTCAATCCCGAGTCGGCGACACTGTCACCAATGCCTCCAAGCCCTCTGAGAAAGATCTTGGCGGCTATCAGCACCCCAAACCAATGGTGTATTCGGGACTCTTCCCGATTGATGCCAAGGATTTCCCTGACTTGCGTGATGCTCTCGACAAGTTGCAGCTCAACGACGCTGCCCTGGTCTACGAGCCTGAAACCTCGACGGCCCTGGGCTTTGGCTTTCGGGTCGGGTTCCTCGGGTTGCTGCACATGGAGATCGTGCGCGAGCGTCTAGAGCGCGAGTTCGACCTTGACCTCATCTCCACAGCTCCCTCAGTGGTTCACCACGTCCTCATGGAAGACGGATCGACTGTCGCCGTGACAAACCCGTCGGAGTACCCGACTAGCGGGCGGATCGCT…
>lepA_17
GTCCGTCAATCCCGAGTCGGCGACACTGTCACCAATGCCTCCAAGCCCTCTGAGAAAGATCTTGGCGGCTATCAGCACCCCAAACCAATGGTGTATTCGGGACTCTTCCCGATTGATGCCAAGGATTTCCCTGACTTGCGTGATGCTCTCGACAAGTTGCAGCTCAACGACGCTGCCCTGGTCTACGAGCCTGAAACCTCGACGGCCCTGGGCTTTGGCTTTCGGGTCGGGTTCCTCGGGCTGCTGCACATGGAGATCGTGCGCGAGCGTCTAGAGCGCGAGTTCGACCTTGACCTCATCTCCACAGCTCCCTCAGTGGTTCACCACGTCCTCATGGAAGACGGATCGACTGTCGCCGTGACAAACCCGTCGGAGTACCCGACTAGCGGGCGGATCGCT…
>sodA_23
ACAAGCACCACAACACCTACGTTCAGGGTGCCAACACCGCCCTGGAGAAGCTGGCCGAGGCCCGCGAGAAGGGCGACTTCGGAACCATCAACAAACTCGAGAAGGACCTGGCCTTTAACCTCGGCGGCCATATCAACCACTCCGTGTTCTGGAAGAACATGTCCCCTCATGGGGGCGGTCGTCCGGAGGGCAACGAACTCGCCGCTGCGATTGACGAGTTCTTCGGTTCCTTTGACAGCTTCAAAAAGCAGTTTGAGGAAACCGCTAAGGGCGTTCAGGGCTCCGGCTGGGGCATGCTCGTGTGGGACGTGATGGGTCAGCGACTCAACACCATGCAGCTGTTTGACCACCAGGGTAATCTGCCGTCAACCCAGATCCCGGTCGTCCAGCTCGACATGT…
>sodA_24
ACAAGCACCACAACACCTACGTTCAGGGTGCCAACACCGCCCTGGAGAAGCTGGCCGAGGCCCGCGAGAAGGGCGACTTCGGAACCATCAACAAACTCGAGAAGGACCTGGCCTTTAACCTCGGCGGCCACATCAACCACTCCGTGTTCTGGAAGAACATGTCCCCTCATGGGGGCGGTCGTCCGGAGGGCAACGAACTCGCCGCTGCGATTGACGAGTTCTTCGGTTCCTTTAACAGCTTCAAAAAGCAGTTTGAGGAAACCGCTAAGGGCGTTCAAGGCTCCGGTTGGGGCATGCTCGTGTGGGACGTGATGGGTCAGCGCCTCAACACCATGCAGCTGTTTGACCACCAGGGCAATCTGCCGTCAACCCAGATCCCGATCGTCCAGCTCGACATGT…
>sodA_25
ACAAGCACCACAACACCTACGTTCAGGGTGCCAATACCGCCCTGGAGAAGCTGGCCGAGGCCCGCGAGAAGGGCGACTTCGGAACCATCAACAAACTCGAAAAGGACCTGGCCTTTAACCTCGGCGGCCACATCAACCACTCCGTGTTCTGGAAGAACATGTCCCCTCATGGGGGCGGTCGTCCGGAGGGCAACGAACTCGCTGCTGCGATTGACGAGTTCTTCGGTTCCTTTGACAGCTTCAAAAAGCAGTTTGAGGAAACCGCTAAGGGCGTTCAGGGCTCCGGCTGGGGCATGCTCGTGTGGGACGTGATGGGTCAGCGCCTCAACACCATGCAGCTGTTTGACCACCAGGGCAATCTGCCGTCAACCCAGATCCCGGTCGTCCAGCTCGACATGT…
>tly_39
TCACCGACCCTTACGTTCCAGCAAGACGAAGTGCTCAACGTTTCCATCCTGCCCGGGCAACGGGCTATCGCACTCGTCACGCATACGCCAACCCAGATCTACCGCTGCTGCCATGACACCCGCGATGGCCTGCAAGCGCAGGGCAGGGTCCGTGACAACGCCATGGGCTCCCAAAGCCTTGCGACCAACCTCAAATTGAGGCTTCACCAGCAACAGCATGAGGCCGTCTGGGCTGACAACAGCTGAAATGGGTTCAAGGATCATCGTCAAGGAGATAAAAGAGACATCTCCGACCACGAGGTCCACCGGCTCAATAACGCCGTCAACCGCCAGGTCCGCAGGCTGAAGATCACGCAAGTTCAAGCCTTCATGAACAATGACACGGGGATCATTCCGCAG…
>tly_40
TCACCGACTCGTACGTTCCAGCAAGAAGAAGTGCTCAACGTTTCCATCCTGCCCGGGCAACGGGCTATCGCACTCGTCACGCATACGCCAACCCAGATCTACCGCTGCTGCCATGACACCCGCGATGGCCTGCAAGCGCAGGGCCGGGTCCGTGACAACGCCATGGGCTCCCAAAGCCTTGCGACCAACCTCAAATTGAGGCTTCACCAGCAGCAGCATGAGGCCGTCTGGGCTGACAACAGCTGACATGGGTTCAAGGATCATCGTCAAGGAGATAAAAGAGACATCTCCGACCACGAGGTCCACCGGCTCAACAACGCCGTCAACCGCCAGGTCTGCAGGCTGAAGATCACGCAAGTTCAAGCCTTCATGAACAATGACACGGGGATCATTCCGCAG…
>tly_41
TCACCGACCCGTACGTTCCAGCAAGACGAAGTGCTCAACGTTTCCATCCTGCCCGGGCAACGGGCTATCGCACTCGTCACGCATACGCCAACCCAGATCTACCGCTGCTGCCATGACACCCGCGATGGCCTGCAAGCGCAGGGCCGGGTCCGTGACAACGCCATGGGCTCCCAAAGCCTTGCGACCAACCTCAAATTGAGGCTTCACCAGCAGCAGCATGAGGCCGTCTGGGCTGACAACAGCTGACATGGGTTCAAGGATCATCGTCAAGGAGATAAAAGAGACATCTCCGACCACGAGGTCCACCGGCTCAACAACGCCGTCAACCGCCAGGTCTGCAGGCTGAAGATCACGCAAGTTCAAGCCTTCATGAACAATGACACGGGGATCATTCCGCAG…
>tly_42
TCACCGACCCGTACGTTCCAGCAAGACGAAGTGCTCAACGTTTCCATCCTGCCCGGGCAACGGGCTATCGCACTCGTCACGCATACGCCAACCCAGATCTACCGCTGCTGCCATGACACCCGCGATGGCCTGCAAGCGCAGGGCCGGGTCCGTGACAACGCCATGGGCTCCCAAAGCCTTGCGACCAACCTCAAATTGAGGCTTCACCAGCAGCAGCATGAGGCCGTCTGGGCTGACAACAGCTGACATGGGTTCAAGGATCATCGTCAAGGAGATAAAAGAGACATCTCCGACCACGAGGTCCACCGGCTCAACAACGCCGTCAACCGCCAGGTCTGCAGGCTGAAGATCACGCAAGTTCAAGCCTTCATGAACAATGACACGGGGATCATTCCGCAG…
>tly_43
TCACCGACCCGTACGTTCCAGCAAGAAGAAGTGCTCAACGTTTCCATCCTGCCCGGGCAACGGGCTATCGCACTCGTCACGCATACGCCAACCCAGATCTACCGCTGCTGCCATGACACCCGCGATGGCCTGCAAGCGCAGGGCCGGGTCCGTGACAACGCCATGGGCTCCCAAAGCCTTGCGACCAACCTCAAATTGAGGCTTCACCAGCAGCAGCATGAGGCCGTCTGGGCTGACAACAGCTGACATGGGTTCAAGGATCATCGTCAAGGAGATAAAAGAGACATCTCCGACCACGAGGTCCACCGGCTCAACAACGCCGTCAACCGCCAGGTCTGCAGGCTGAAGATCACGCAAGTTCAAGCCTTCATGAACAATGACACGGGGATCATTCCGCAG…
>CAMP2_48
TCAGGCAGCCTTCTTGACATCAGGGGAATTAAATGCGGTCTGATAGGCCGCAAGGAGCTCGGTGCGTGCAGCCTGGATGTTCCCGACGGTCGTCTTTGGGTCCAGTCGAACGCCGACGGCCTTGGTGATGGCGTGATTGAGCGTCTTGTACACTGCGGCGCTCTTGTGACCAAGGATGTACCGGTCACGGTCGGCGCGCACCTGCCAGATTGTCTTGCTGAAGTTGGTGCGTACGTACACAGTGGCAACGTCATTCGGGGTGAGGTCGGGGTATTGCGAGACCTTTTCCAGGCGAGCCTTGAGGGCGGCGCCCTCGGCGTCGAGTTCCTTGGCGGTGGACGCTGGGTTAGCGGTCAGCAGGACGGCGTTGGTGACTTCGAGACCGAGTTCGACGTGGGC…
>CAMP2_49
TCAGGCAGCCTTCTTGACATCGGGGGAGTTGAATGCGGTCTGATAGGCCGCAAGGAGCTCGGTGCGTGCAGCCTGGATATTCCCTACGGTCGTCTTTGGGTTCAGTCGAACGCCGACGGCCTTGGTGATCGCGTGATTGAGCGTCTTGTACACTGCGGCGCTCTTGTGACCAAGGATGTACCGGTCACGGTTGGCGCGCACCTGCCAGATCGTCTTACTGAAGTTGGTGCGTACGTACACAGTGGCAACGTCATTCGGGGTGAGGTCGGGGTACTGCGAGACCTTTTTCAGGCGAGCCTTGAGGGCGGCGCCCTCGGCGTCGAGTTCCTTGGCGGTGGACGCTGGGTTAGCGGTCAGCAGGACGGCCTTGGTGACTTCGAGACCGAGTTCGACGTGGGC…
>CAMP2_50
TCAGGCAGCCTTCTTGACATCGGGGGAGTTGAATGCGGTCTGATAGGCCGCAAGGAGCTCGGTGCGTGCAGCCTGGATATTCCCTACGGTCGTCTTTGGGTTCAGTCGAACGCCGACGGCCTTGGTGATCGCGTGATTGAGCGTCTTGTACACTGCGGCGCTCTTGTGACCAAGGATGTACCGGTCACGGTTGGCGCGCACCTGCCAGATCGTCTTACTGAAGTTGGTGCGTACGTACACAGTGGCAACGTCATTCGGGGTGAGGTCGGGGTACTGCGAGACCTTTTCCAGGCGAGCCTTGAGGGCGGCGCCCTCGGCGTCGAGTTCCTTGGCGGTGGACGCTGGGTTAGCGGTCAGCAGGACGGCCTTGGTGACTTCGAGACCGAGTTCGACGTGGGC…
>CAMP2_51
TCAGGCAGCCTTCTTGACATCGGGGGAATTAAATGCGGTCTGATAGGCCGCAAGAAGCTTGGTGCGTGCAGCCTGGATGTTCCCTACGGTCGTCTTTGGGTTCAGTCGAACGCCGACAGCCTTGGTGATGGCGTGATTGAGCGTCTTGTACACTTCGGCGCTCTTGTGACCAAGGATGTACCGGTTACGGTCAGCGCGCACCTGCCAGATGGTCCTACTGAAGTTGGTGCGTACGTACACAGTGGCAACGTCATTCGGGGCGAGGTCGGGGTACTGCGAGACCTTGTCCAGGCGAGCCTTGAGGGCGGCGCCCTCGGCGTCGAGTTCCTTGGCGGTGGACGCTGGGTTAGCGGTCAGCAGGACGGCCTTGGTGACTTCGAGACCGAGTTCGACGTGGGC…
>CAMP2_52
TCAGGCAGCCTTCTTGACATCAGGGGAATTAAATGCGGTCTGATAGGCCGCAAGGAGCTCGGTGCGTGCAGCCTGGATGTTCCCGACGGTCGTCTTTGGGTCCAGTCGAACGCCGACGGCCTTGGTGATGGCGTGATTGAGCGTCTTGTACACTGCGGCGCTCTTGTGGCCAAGGATGTACCGGTCACGGTCGGCGCGCACCTGCCAGATTGTCTTGCTGAAGTTGGTGCGTACGTACACAGTGGCAACGTCATTCGGGGTGAGGTCGGGGTATTGCGAGACCTTTTCCAGGCGAGCCTTGAGGGCGGCGCCCTCGGCGTCGAGTTCCTTGGCGGTGGACGCTGGGTTAGCGGTCAGCAGGACGGCCTTGGTGACTTCGAGACCGAGTTCGACGTGGGC…
>A58 [C-45, N55]
GTTGCACACCAGGGGGTCAACTTGGCGTCCTCAGTTCAAAATTGATTCAAACTAACAGTTCCATGCCGGGAAACAGCACCAGGAAGCTCGTGACATATCGTCTTTCATTGCGAGAAACATCTTACTTATGTACATTTCTAAGCTATAGCGTCTACCCTTGTCAGACCCAGGACGATGGGTGTCACATCTCCTTTCTAGTCAACCTAAGAGAGGAGGAAATGCCGCGATATATGTTCCACCCTGTCATCACGAAGGCCACCACAATCTATCCCAGAACAGCCGGCACTTCACTCACGATGCCCCGATGCTGGATTCCTATTGTCGCCCTTATTAGGGCAAGCGGTGCCAGTAGCATAATATGTCACCTCAACAACTCGATCCACCCCTGCCCATTACATG…
>H16 [NBRC_113869]
GTTGCACACCAGGGGGTCAACTTGGCGTCCTCAGTTCAAAATTGATTCAAACTAACAGTTCCATGTCGGGAAACAGCACCAGGAAGCTCGTGACATATCGTCTTTCATTGCGAGAAACATCTTACTTATGTACATTTCTAAGCTATAGCGTCTACCCTTGTCAGACCCAGGACGATGGGTGTCACATCCCCTTTCTAGTCAACCTAAGAGAGGAGGAAATGCCGCGATATATGTTCCACCCTGTCATCACGAAGGCCACCACAATCTATCCCAGAACAGCCGGCACTTCACTCACGATGCCCCGATGCTGGATTCCTATTGTCGCCCTTATTAGGGCAAGCGGTGCCAGTAGCAGAATATGTCACCTCAACAACTCGATCCACCCCTGCCCATTACATG…
>A59 [P15-077, T51788]
GTTGCACACCAGGGGGTCAACTTGGCGTCCTCAGTTCAAAATTGATTCAAACTAACAGTTCCATGTCGGGAAACAGCACCAGGAAGCTCGTGACATATCGTCTTTCATTGCGAGAAACATCTTACTTATGTACGTTTCTAAGCTATAGCGTCTACCCTTGTCAGACCCAGGACGATGGGTGTCACATCTCCTTTCTAGTCAACCTAAGAGAGGAGGAAATGCCGCGATATATGTTCCACCCTGTCATCACGAAGGCCACCACAATCTATCCCAGAACAGCCGGCACTTCACTCACGATGCCCCGATGCTGGATTCCTATTGTCGCCCTTATTAGGGCAAGCGGTGCCAGTAGCAGAATATGTCACCTCAACAACTCGATCCACCCCTGCCCATTACATG…
