# Supplementary material for: Distinct Cutibacterium acnes subspecies defendens strains classified by multi-omics dissection alleviate inflammatory skin lesions of a rosacea-like mouse model
Source: Front Microbiomes. 2024 Oct 21;3:1362408. doi: 10.3389/frmbi.2024.1362408 (PMC12993555; doi:10.3389/frmbi.2024.1362408)
Supplement: Supplementary file 8 [file DataSheet3.xlsx]

## Sheet: Table S3
Table S3. Different genomic contents between ATCC11828 and type II anti-inflammatory strains (CJRS-10651, CJRS-10652, CJRS-10653, CJRS-10654, CJRS-10655, and CJRS-10656) are represented.
Product	Sequences							Scaffolds	Locus tag	Notes
Forty-two genes detected in C. acnes isolates (CJRS-10651, CJRS-10652, CJRS-10653, CJRS-10654, CJRS-10655. and CJRS-10656) genomes
Annotation	CJRS-10651	CJRS-10652	CJRS-10653	CJRS-10654	CJRS-10655	CJRS-10656	ATCC11828	CJRS-10653		HL110PA4	CCSM0331
hypothetical protein	ATGCATACCCGTGTTGCAGTCGGTCAGCTGCTACAGGGGGCGGCGGTGGTGCCTTTCTCGCGTCTGTTGTGGCGTGTTCTTGGTGAGGTTGGTTTAGCTGATGAGGTGGGTGGTATGGAGGCTGGATTGCGTACCGTTGTTGGGTCGAGTGGTACGAGGTTTTCCGGGGGGTCAGGCCCAGCGGTTAACAGTGGCTAG	ATGCATACCCGTGTTGCAGTCGGTCAGCTGCTACAGGGGGCGGCGGTGGTGCCTTTCTCGCGTCTGTTGTGGCGTGTTCTTGGTGAGGTTGGTTTAGCTGATGAGGTGGGTGGTATGGAGGCTGGATTGCGTACCGTTGTTGGGTCGAGTGGTACGAGGTTTTCCGGGGGGTCAGGCCCAGCGGTTAACAGTGGCTAG	ATGCATACCCGTGTTGCAGTCGGTCAGCTGCTACAGGGGGCGGCGGTGGTGCCTTTCTCGCGTCTGTTGTGGCGTGTTCTTGGTGAGGTTGGTTTAGCTGATGAGGTGGGTGGTATGGAGGCTGGATTGCGTACCGTTGTTGGGTCGAGTGGTACGAGGTTTTCCGGGGGGTCAGGCCCAGCGGTTAACAGTGGCTAG	ATGCATACCCGTGTTGCAGTCGGTCAGCTGCTACAGGGGGCGGCGGTGGTGCCTTTCTCGCGTCTGTTGTGGCGTGTTCTTGGTGAGGTTGGTTTAGCTGATGAGGTGGGTGGTATGGAGGCTGGATTGCGTACCGTTGTTGGGTCGAGTGGTACGAGGTTTTCCGGGGGGTCAGGCCCAGCGGTTAACAGTGGCTAG	ATGCATACCCGTGTTGCAGTCGGTCAGCTGCTACAGGGGGCGGCGGTGGTGCCTTTCTCGCGTCTGTTGTGGCGTGTTCTTGGTGAGGTTGGTTTAGCTGATGAGGTGGGTGGTATGGAGGCTGGATTGCGTACCGTTGTTGGGTCGAGTGGTACGAGGTTTTCCGGGGGGTCAGGCCCAGCGGTTAACAGTGGCTAG	ATGCATACCCGTGTTGCAGTCGGTCAGCTGCTACAGGGGGCGGCGGTGGTGCCTTTCTCGCGTCTGTTGTGGCGTGTTCTTGGTGAGGTTGGTTTAGCTGATGAGGTGGGTGGTATGGAGGCTGGATTGCGTACCGTTGTTGGGTCGAGTGGTACGAGGTTTTCCGGGGGGTCAGGCCCAGCGGTTAACAGTGGCTAG	-	scaffold1	138	-	O2A76_04200
ATP-binding cassette domain-containing protein	ATGGACGAGAATAGCCCCGTGTTACGGGTGGAGAACCTCTCCAAGACCTTCGGTTCCAGAACCCTCTGGAAGGGCCTTGACTTCCAGGCATCCGGCGGCGAGATGATCGCCCTACGTGGCTCTAGCGGTTGCGGAAAATCGACCCTATTGTCGACAATCGGTCTCCTCATTCGGCCCGACAGCGGCCACATCGTGATCGACGGCACGGACATCCTTGCCATCCCGCGTCGACGGCACAAACGCGTCCGCCGTGAGACCATCGGCTACCTCTTTCAGGATTACGCTCTGCTCGAGAGCGCTACGGTACGCGAAAACCTAGACATCGCGGCGCGCCCAAGACCCTTACTACCCAAGCCCTCCTTCGCATCCGCCTTGGAACGCGTTGGACTGCCCGGGCAG…	ATGGACGAGAATAGCCCCGTGTTACGGGTGGAGAACCTCTCCAAGACCTTCGGTTCCAGAACCCTCTGGAAGGGCCTTGACTTCCAGGCATCCGGCGGCGAGATGATCGCCCTACGTGGCTCTAGCGGTTGCGGAAAATCGACCCTATTGTCGACAATCGGTCTCCTCATTCGGCCCGACAGCGGCCACATCGTGATCGACGGCACGGACATCCTTGCCATCCCGCGTCGACGGCACAAACGCGTCCGCCGTGAGACCATCGGCTACCTCTTTCAGGATTACGCTCTGCTCGAGAGCGCTACGGTACGCGAAAACCTAGACATCGCGGCGCGCCCAAGACCCTTACTACCCAAGCCCTCCTTCGCATCCGCCTTGGAACGCGTTGGACTGCCCGGGCAG…	ATGGACGAGAATAGCCCCGTGTTACGGGTGGAGAACCTCTCCAAGACCTTCGGTTCCAGAACCCTCTGGAAGGGCCTTGACTTCCAGGCATCCGGCGGCGAGATGATCGCCCTACGTGGCTCTAGCGGTTGCGGAAAATCGACCCTATTGTCGACAATCGGTCTCCTCATTCGGCCCGACAGCGGCCACATCGTGATCGACGGCACGGACATCCTTGCCATCCCGCGTCGACGGCACAAACGCGTCCGCCGTGAGACCATCGGCTACCTCTTTCAGGATTACGCTCTGCTCGAGAGCGCTACGGTACGCGAAAACCTAGACATCGCGGCGCGCCCAAGACCCTTACTACCCAAGCCCTCCTTCGCATCCGCCTTGGAACGCGTTGGACTGCCCGGGCAG…	ATGGACGAGAATAGCCCCGTGTTACGGGTGGAGAACCTCTCCAAGACCTTCGGTTCCAGAACCCTCTGGAAGGGCCTTGACTTCCAGGCATCCGGCGGCGAGATGATCGCCCTACGTGGCTCTAGCGGTTGCGGAAAATCGACCCTATTGTCGACAATCGGTCTCCTCATTCGGCCCGACAGCGGCCACATCGTGATCGACGGCACGGACATCCTTGCCATCCCGCGTCGACGGCACAAACGCGTCCGCCGTGAGACCATCGGCTACCTCTTTCAGGATTACGCTCTGCTCGAGAGCGCTACGGTACGCGAAAACCTAGACATCGCGGCGCGCCCAAGACCCTTACTACCCAAGCCCTCCTTCGCATCCGCCTTGGAACGCGTTGGACTGCCCGGGCAG…	ATGGACGAGAATAGCCCCGTGTTACGGGTGGAGAACCTCTCCAAGACCTTCGGTTCCAGAACCCTCTGGAAGGGCCTTGACTTCCAGGCATCCGGCGGCGAGATGATCGCCCTACGTGGCTCTAGCGGTTGCGGAAAATCGACCCTATTGTCGACAATCGGTCTCCTCATTCGGCCCGACAGCGGCCACATCGTGATCGACGGCACGGACATCCTTGCCATCCCGCGTCGACGGCACAAACGCGTCCGCCGTGAGACCATCGGCTACCTCTTTCAGGATTACGCTCTGCTCGAGAGCGCTACGGTACGCGAAAACCTAGACATCGCGGCGCGCCCAAGACCCTTACTACCCAAGCCCTCCTTCGCATCCGCCTTGGAACGCGTTGGACTGCCCGGGCAG…	ATGGACGAGAATAGCCCCGTGTTACGGGTGGAGAACCTCTCCAAGACCTTCGGTTCCAGAACCCTCTGGAAGGGCCTTGACTTCCAGGCATCCGGCGGCGAGATGATCGCCCTACGTGGCTCTAGCGGTTGCGGAAAATCGACCCTATTGTCGACAATCGGTCTCCTCATTCGGCCCGACAGCGGCCACATCGTGATCGACGGCACGGACATCCTTGCCATCCCGCGTCGACGGCACAAACGCGTCCGCCGTGAGACCATCGGCTACCTCTTTCAGGATTACGCTCTGCTCGAGAGCGCTACGGTACGCGAAAACCTAGACATCGCGGCGCGCCCAAGACCCTTACTACCCAAGCCCTCCTTCGCATCCGCCTTGGAACGCGTTGGACTGCCCGGGCAG…	-	scaffold1	139	-	O2A76_04205
lactococcin 972 family bacteriocin (Acnecin I)	GTGTCCACCGTTTGGCGTCATTTCGCAGCAGTCCCTATCACGGGCTTGCTGCTCGCTAGTACAGCCACTATTGCTATGGCCGACACCGTCAACCCGCCCGAGGGCGGAGTTTGGCGATACGGACGTGGATACTCGGACTATCTTCATGACTCGAAGAAACATGGCAGTTCAGTTCAAGGGGTCAACTTTGTGCGCTCGCCATGCGTCAAGGCCGGCAGTTGGTCCTATGCTCGCACCGATGCAGCATGGTTCGGGAACAAGGCTTGGTATCGCACCTGCTGA	GTGTCCACCGTTTGGCGTCATTTCGCAGCAGTCCCTATCACGGGCTTGCTGCTCGCTAGTACAGCCACTATTGCTATGGCCGACACCGTCAACCCGCCCGAGGGCGGAGTTTGGCGATACGGACGTGGATACTCGGACTATCTTCATGACTCGAAGAAACATGGCAGTTCAGTTCAAGGGGTCAACTTTGTGCGCTCGCCATGCGTCAAGGCCGGCAGTTGGTCCTATGCTCGCACCGATGCAGCATGGTTCGGGAACAAGGCTTGGTATCGCACCTGCTGA	GTGTCCACCGTTTGGCGTCATTTCGCAGCAGTCCCTATCACGGGCTTGCTGCTCGCTAGTACAGCCACTATTGCTATGGCCGACACCGTCAACCCGCCCGAGGGCGGAGTTTGGCGATACGGACGTGGATACTCGGACTATCTTCATGACTCGAAGAAACATGGCAGTTCAGTTCAAGGGGTCAACTTTGTGCGCTCGCCATGCGTCAAGGCCGGCAGTTGGTCCTATGCTCGCACCGATGCAGCATGGTTCGGGAACAAGGCTTGGTATCGCACCTGCTGA	GTGTCCACCGTTTGGCGTCATTTCGCAGCAGTCCCTATCACGGGCTTGCTGCTCGCTAGTACAGCCACTATTGCTATGGCCGACACCGTCAACCCGCCCGAGGGCGGAGTTTGGCGATACGGACGTGGATACTCGGACTATCTTCATGACTCGAAGAAACATGGCAGTTCAGTTCAAGGGGTCAACTTTGTGCGCTCGCCATGCGTCAAGGCCGGCAGTTGGTCCTATGCTCGCACCGATGCAGCATGGTTCGGGAACAAGGCTTGGTATCGCACCTGCTGA	GTGTCCACCGTTTGGCGTCATTTCGCAGCAGTCCCTATCACGGGCTTGCTGCTCGCTAGTACAGCCACTATTGCTATGGCCGACACCGTCAACCCGCCCGAGGGCGGAGTTTGGCGATACGGACGTGGATACTCGGACTATCTTCATGACTCGAAGAAACATGGCAGTTCAGTTCAAGGGGTCAACTTTGTGCGCTCGCCATGCGTCAAGGCCGGCAGTTGGTCCTATGCTCGCACCGATGCAGCATGGTTCGGGAACAAGGCTTGGTATCGCACCTGCTGA	GTGTCCACCGTTTGGCGTCATTTCGCAGCAGTCCCTATCACGGGCTTGCTGCTCGCTAGTACAGCCACTATTGCTATGGCCGACACCGTCAACCCGCCCGAGGGCGGAGTTTGGCGATACGGACGTGGATACTCGGACTATCTTCATGACTCGAAGAAACATGGCAGTTCAGTTCAAGGGGTCAACTTTGTGCGCTCGCCATGCGTCAAGGCCGGCAGTTGGTCCTATGCTCGCACCGATGCAGCATGGTTCGGGAACAAGGCTTGGTATCGCACCTGCTGA	-	scaffold1	143	-	O2A76_04225
TIG03960 family B12-binding radical SAM protein	GTGAATACCCAGGATCTTCTTGGACGGATTGAACCGCTGCTGTCCCGAGTTAATAAGCCCATCCAGTATGTGGGCGGGGAGTACAACAGCATCGTCAAGGAATGGCAGGACGTTGATGTCCGCTGGGTCTTGATGTATCCCGATGCGTATGAGGTTGGCCAGCCTAACCAGGGCGTGGCCATCCTCTACGAGGTGCTCAATGAGCGTGATTGGATCTTGGCTGAGCGCACCTATTCGGTGTGGCCGGATATGGAGAAGCAAATGAGGGCGGCCGGGATCCCCCAGTTCACTCTCGACGGACACCGGCCAGTTCGCGATTTCGACATCATGTCGGTCTCCCTCTCTACGGAATTGGGCTACACCAACATGCTCAACGCCATTGACCTGGCCGGTATCCCT…	GTGAATACCCAGGATCTTCTTGGACGGATTGAACCGCTGCTGTCCCGAGTTAATAAGCCCATCCAGTATGTGGGCGGGGAGTACAACAGCATCGTCAAGGAATGGCAGGACGTTGATGTCCGCTGGGTCTTGATGTATCCCGATGCGTATGAGGTTGGCCAGCCTAACCAGGGCGTGGCCATCCTCTACGAGGTGCTCAATGAGCGTGATTGGATCTTGGCTGAGCGCACCTATTCGGTGTGGCCGGATATGGAGAAGCAAATGAGGGCGGCCGGGATCCCCCAGTTCACTCTCGACGGACACCGGCCAGTTCGCGATTTCGACATCATGTCGGTCTCCCTCTCTACGGAATTGGGCTACACCAACATGCTCAACGCCATTGACCTGGCCGGTATCCCT…	GTGAATACCCAGGATCTTCTTGGACGGATTGAACCGCTGCTGTCCCGAGTTAATAAGCCCATCCAGTATGTGGGCGGGGAGTACAACAGCATCGTCAAGGAATGGCAGGACGTTGATGTCCGCTGGGTCTTGATGTATCCCGATGCGTATGAGGTTGGCCAGCCTAACCAGGGCGTGGCCATCCTCTACGAGGTGCTCAATGAGCGTGATTGGATCTTGGCTGAGCGCACCTATTCGGTGTGGCCGGATATGGAGAAGCAAATGAGGGCGGCCGGGATCCCCCAGTTCACTCTCGACGGACACCGGCCAGTTCGCGATTTCGACATCATGTCGGTCTCCCTCTCTACGGAATTGGGCTACACCAACATGCTCAACGCCATTGACCTGGCCGGTATCCCT…	GTGAATACCCAGGATCTTCTTGGACGGATTGAACCGCTGCTGTCCCGAGTTAATAAGCCCATCCAGTATGTGGGCGGGGAGTACAACAGCATCGTCAAGGAATGGCAGGACGTTGATGTCCGCTGGGTCTTGATGTATCCCGATGCGTATGAGGTTGGCCAGCCTAACCAGGGCGTGGCCATCCTCTACGAGGTGCTCAATGAGCGTGATTGGATCTTGGCTGAGCGCACCTATTCGGTGTGGCCGGATATGGAGAAGCAAATGAGGGCGGCCGGGATCCCCCAGTTCACTCTCGACGGACACCGGCCAGTTCGCGATTTCGACATCATGTCGGTCTCCCTCTCTACGGAATTGGGCTACACCAACATGCTCAACGCCATTGACCTGGCCGGTATCCCT…	GTGAATACCCAGGATCTTCTTGGACGGATTGAACCGCTGCTGTCCCGAGTTAATAAGCCCATCCAGTATGTGGGCGGGGAGTACAACAGCATCGTCAAGGAATGGCAGGACGTTGATGTCCGCTGGGTCTTGATGTATCCCGATGCGTATGAGGTTGGCCAGCCTAACCAGGGCGTGGCCATCCTCTACGAGGTGCTCAATGAGCGTGATTGGATCTTGGCTGAGCGCACCTATTCGGTGTGGCCGGATATGGAGAAGCAAATGAGGGCGGCCGGGATCCCCCAGTTCACTCTCGACGGACACCGGCCAGTTCGCGATTTCGACATCATGTCGGTCTCCCTCTCTACGGAATTGGGCTACACCAACATGCTCAACGCCATTGACCTGGCCGGTATCCCT…	GTGAATACCCAGGATCTTCTTGGACGGATTGAACCGCTGCTGTCCCGAGTTAATAAGCCCATCCAGTATGTGGGCGGGGAGTACAACAGCATCGTCAAGGAATGGCAGGACGTTGATGTCCGCTGGGTCTTGATGTATCCCGATGCGTATGAGGTTGGCCAGCCTAACCAGGGCGTGGCCATCCTCTACGAGGTGCTCAATGAGCGTGATTGGATCTTGGCTGAGCGCACCTATTCGGTGTGGCCGGATATGGAGAAGCAAATGAGGGCGGCCGGGATCCCCCAGTTCACTCTCGACGGACACCGGCCAGTTCGCGATTTCGACATCATGTCGGTCTCCCTCTCTACGGAATTGGGCTACACCAACATGCTCAACGCCATTGACCTGGCCGGTATCCCT…	-	scaffold1	164	HMPREF9578_00472	O2A76_04330
sensor histidine kinase	ATGAATAGTGGTTCGCCTGGCCGCAGCTTCATCTTCAAAAAGAGCAGTCGAATCACTGTCGTTACGGCTGTTACCATCGCCGTATTGGTGCTGTCCGGGCTGGACGATCTACGTGTAGCTGTCGTAACTCACCGAAGCGACAGTGCGACAGTCTGGATGGTTGTCGTATACGTCTTTAGTATGGCCGCGCTCTTATGTTGGAAGCGCCCCCTGGTACAGGAATTGTTGCTTCTCGTCGGCCTGGTCAGCAGCGCCATCGCCGGAGACATAGCGTTTAGCATTCCGCTGTTGGTTGTGCTGGCCTTCTTAGCTAGCCAGCATGGCCTGAAGCGCCATTGTATTCCGCTGATTATCGGCGCCACGGTCATCGCTGCTATGGCGGCCGTTTATACGGAACGC…	ATGAATAGTGGTTCGCCTGGCCGCAGCTTCATCTTCAAAAAGAGCAGTCGAATCACTGTCGTTACGGCTGTTACCATCGCCGTATTGGTGCTGTCCGGGCTGGACGATCTACGTGTAGCTGTCGTAACTCACCGAAGCGACAGTGCGACAGTCTGGATGGTTGTCGTATACGTCTTTAGTATGGCCGCGCTCTTATGTTGGAAGCGCCCCCTGGTACAGGAATTGTTGCTTCTCGTCGGCCTGGTCAGCAGCGCCATCGCCGGAGACATAGCGTTTAGCATTCCGCTGTTGGTTGTGCTGGCCTTCTTAGCTAGCCAGCATGGCCTGAAGCGCCATTGTATTCCGCTGATTATCGGCGCCACGGTCATCGCTGCTATGGCGGCCGTTTATACGGAACGC…	ATGAATAGTGGTTCGCCTGGCCGCAGCTTCATCTTCAAAAAGAGCAGTCGAATCACTGTCGTTACGGCTGTTACCATCGCCGTATTGGTGCTGTCCGGGCTGGACGATCTACGTGTAGCTGTCGTAACTCACCGAAGCGACAGTGCGACAGTCTGGATGGTTGTCGTATACGTCTTTAGTATGGCCGCGCTCTTATGTTGGAAGCGCCCCCTGGTACAGGAATTGTTGCTTCTCGTCGGCCTGGTCAGCAGCGCCATCGCCGGAGACATAGCGTTTAGCATTCCGCTGTTGGTTGTGCTGGCCTTCTTAGCTAGCCAGCATGGCCTGAAGCGCCATTGTATTCCGCTGATTATCGGCGCCACGGTCATCGCTGCTATGGCGGCCGTTTATACGGAACGC…	ATGAATAGTGGTTCGCCTGGCCGCAGCTTCATCTTCAAAAAGAGCAGTCGAATCACTGTCGTTACGGCTGTTACCATCGCCGTATTGGTGCTGTCCGGGCTGGACGATCTACGTGTAGCTGTCGTAACTCACCGAAGCGACAGTGCGACAGTCTGGATGGTTGTCGTATACGTCTTTAGTATGGCCGCGCTCTTATGTTGGAAGCGCCCCCTGGTACAGGAATTGTTGCTTCTCGTCGGCCTGGTCAGCAGCGCCATCGCCGGAGACATAGCGTTTAGCATTCCGCTGTTGGTTGTGCTGGCCTTCTTAGCTAGCCAGCATGGCCTGAAGCGCCATTGTATTCCGCTGATTATCGGCGCCACGGTCATCGCTGCTATGGCGGCCGTTTATACGGAACGC…	ATGAATAGTGGTTCGCCTGGCCGCAGCTTCATCTTCAAAAAGAGCAGTCGAATCACTGTCGTTACGGCTGTTACCATCGCCGTATTGGTGCTGTCCGGGCTGGACGATCTACGTGTAGCTGTCGTAACTCACCGAAGCGACAGTGCGACAGTCTGGATGGTTGTCGTATACGTCTTTAGTATGGCCGCGCTCTTATGTTGGAAGCGCCCCCTGGTACAGGAATTGTTGCTTCTCGTCGGCCTGGTCAGCAGCGCCATCGCCGGAGACATAGCGTTTAGCATTCCGCTGTTGGTTGTGCTGGCCTTCTTAGCTAGCCAGCATGGCCTGAAGCGCCATTGTATTCCGCTGATTATCGGCGCCACGGTCATCGCTGCTATGGCGGCCGTTTATACGGAACGC…	ATGAATAGTGGTTCGCCTGGCCGCAGCTTCATCTTCAAAAAGAGCAGTCGAATCACTGTCGTTACGGCTGTTACCATCGCCGTATTGGTGCTGTCCGGGCTGGACGATCTACGTGTAGCTGTCGTAACTCACCGAAGCGACAGTGCGACAGTCTGGATGGTTGTCGTATACGTCTTTAGTATGGCCGCGCTCTTATGTTGGAAGCGCCCCCTGGTACAGGAATTGTTGCTTCTCGTCGGCCTGGTCAGCAGCGCCATCGCCGGAGACATAGCGTTTAGCATTCCGCTGTTGGTTGTGCTGGCCTTCTTAGCTAGCCAGCATGGCCTGAAGCGCCATTGTATTCCGCTGATTATCGGCGCCACGGTCATCGCTGCTATGGCGGCCGTTTATACGGAACGC…	-	scaffold1	249	HMPREF9578_00380	O2A76_04755
endo-beta-N-acetylglucosaminidase	GTGACCACTGCGGTCTACATCGAGGTCAATCACGAGGATCTCGCGACTGTCGGGGCCTTCGTCCGAGAAGGAGTTCACCGACCAGTCTTCGATCTGGCTATGATTTTTGCGGCCAATATCAACTATGACGGGTGCACGGCTTACCTGCACCTGAACGAGCGAGTCATGGAAACGCTCAGAGCTGCTGAAACTCAGATTCGTCCGTTGCAGCGTCGTGGGACGAAGGTACTCTTGTCGCTCCTTGGCAATCATGAGGGCGCCGGATTCGCCAACTTTCCAACCCGGCATGACGCTGACCGGTTCGCGGCTCAGGTAGCAAGGGTTGTTCATAGGTATCATCTTGATGGCGTCGACCTAGATGACGAATATTCTGAATATGGCAAAAATGGTACCGGTCAG…	GTGACCACTGCGGTCTACATCGAGGTCAATCACGAGGATCTCGCGACTGTCGGGGCCTTCGTCCGAGAAGGAGTTCACCGACCAGTCTTCGATCTGGCTATGATTTTTGCGGCCAATATCAACTATGACGGGTGCACGGCTTACCTGCACCTGAACGAGCGAGTCATGGAAACGCTCAGAGCTGCTGAAACTCAGATTCGTCCGTTGCAGCGTCGTGGGACGAAGGTACTCTTGTCGCTCCTTGGCAATCATGAGGGCGCCGGATTCGCCAACTTTCCAACCCGGCATGACGCTGACCGGTTCGCGGCTCAGGTAGCAAGGGTTGTTCATAGGTATCATCTTGATGGCGTCGACCTAGATGACGAATATTCTGAATATGGCAAAAATGGTACCGGTCAG…	GTGACCACTGCGGTCTACATCGAGGTCAATCACGAGGATCTCGCGACTGTCGGGGCCTTCGTCCGAGAAGGAGTTCACCGACCAGTCTTCGATCTGGCTATGATTTTTGCGGCCAATATCAACTATGACGGGTGCACGGCTTACCTGCACCTGAACGAGCGAGTCATGGAAACGCTCAGAGCTGCTGAAACTCAGATTCGTCCGTTGCAGCGTCGTGGGACGAAGGTACTCTTGTCGCTCCTTGGCAATCATGAGGGCGCCGGATTCGCCAACTTTCCAACCCGGCATGACGCTGACCGGTTCGCGGCTCAGGTAGCAAGGGTTGTTCATAGGTATCATCTTGATGGCGTCGACCTAGATGACGAATATTCTGAATATGGCAAAAATGGTACCGGTCAG…	GTGACCACTGCGGTCTACATCGAGGTCAATCACGAGGATCTCGCGACTGTCGGGGCCTTCGTCCGAGAAGGAGTTCACCGACCAGTCTTCGATCTGGCTATGATTTTTGCGGCCAATATCAACTATGACGGGTGCACGGCTTACCTGCACCTGAACGAGCGAGTCATGGAAACGCTCAGAGCTGCTGAAACTCAGATTCGTCCGTTGCAGCGTCGTGGGACGAAGGTACTCTTGTCGCTCCTTGGCAATCATGAGGGCGCCGGATTCGCCAACTTTCCAACCCGGCATGACGCTGACCGGTTCGCGGCTCAGGTAGCAAGGGTTGTTCATAGGTATCATCTTGATGGCGTCGACCTAGATGACGAATATTCTGAATATGGCAAAAATGGTACCGGTCAG…	GTGACCACTGCGGTCTACATCGAGGTCAATCACGAGGATCTCGCGACTGTCGGGGCCTTCGTCCGAGAAGGAGTTCACCGACCAGTCTTCGATCTGGCTATGATTTTTGCGGCCAATATCAACTATGACGGGTGCACGGCTTACCTGCACCTGAACGAGCGAGTCATGGAAACGCTCAGAGCTGCTGAAACTCAGATTCGTCCGTTGCAGCGTCGTGGGACGAAGGTACTCTTGTCGCTCCTTGGCAATCATGAGGGCGCCGGATTCGCCAACTTTCCAACCCGGCATGACGCTGACCGGTTCGCGGCTCAGGTAGCAAGGGTTGTTCATAGGTATCATCTTGATGGCGTCGACCTAGATGACGAATATTCTGAATATGGCAAAAATGGTACCGGTCAG…	GTGACCACTGCGGTCTACATCGAGGTCAATCACGAGGATCTCGCGACTGTCGGGGCCTTCGTCCGAGAAGGAGTTCACCGACCAGTCTTCGATCTGGCTATGATTTTTGCGGCCAATATCAACTATGACGGGTGCACGGCTTACCTGCACCTGAACGAGCGAGTCATGGAAACGCTCAGAGCTGCTGAAACTCAGATTCGTCCGTTGCAGCGTCGTGGGACGAAGGTACTCTTGTCGCTCCTTGGCAATCATGAGGGCGCCGGATTCGCCAACTTTCCAACCCGGCATGACGCTGACCGGTTCGCGGCTCAGGTAGCAAGGGTTGTTCATAGGTATCATCTTGATGGCGTCGACCTAGATGACGAATATTCTGAATATGGCAAAAATGGTACCGGTCAG…	-	scaffold1	297	-	O2A76_05000
aldose 1-epimerase family protein	ATGCCAACCACTGACCTCGAGATCATCCTGTACCCAGAACTGTTTGACGAAAGGCGACGTGATGTTCTCCGAACGGGTGAATGGATCGTAACTGCGTGGCGGTACTCCACCGGGATTGCGGCTTTGCGGATCAGCAATTCCCGTGGGTACATCGAGGCTCTCCCCTTTATGGGTCAGATTTTGTGGGATGCCGTGTTCGACGGTCAATCTCTACGAATGGACAACATGTTCGATATGCCAGTGCCGGCCAGGCAGATCGTCGAGACGTATGGGTGCTTCGCCTTCCACTCCGGTCTGCTGGCGGCGGGATGCCCGTCCCCAGAGGACGATCACCCACTACATGGAGAGTTTCCCTGTGCACCAATGCGCTCGGCACGTCTTGTTACAAGGCACGAACCC…	ATGCCAACCACTGACCTCGAGATCATCCTGTACCCAGAACTGTTTGACGAAAGGCGACGTGACGTTCTCCGAACGGGTGAATGGATCGTAACTGCGTGGCGGTACTCCACCGGGATTGCGGCTTTGCGGATCAGCAATTCCCGTGGGTACATCGAGGCTCTCCCCTTTATGGGTCAGATTTTGTGGGATGCCGTGTTCGACGGTCAATCTCTACGAATGGACAACATGTTCGATATGCCAGTGCCGGCCAGGCAGATCGTCGAGACGTATGGGTGCTTCGCCTTCCACTCCGGTCTGCTGGCGGCGGGATGCCCGTCCCCAGAGGACGATCACCCACTACATGGAGAGTTTCCCTGTGCACCAATGCGCTCGGCACGTCTTGTTACAAGGCACGAACCC…	ATGCCAACCACTGACCTCGAGATCATCCTGTACCCAGAACTGTTTGACGAAAGGCGACGTGATGTTCTCCGAACGGGTGAATGGATCGTAACTGCGTGGCGGTACTCCACCGGGATTGCGGCTTTGCGGATCAGCAATTCCCGTGGGTACATCGAGGCTCTCCCCTTTATGGGTCAGATTTTGTGGGATGCCGTGTTCGACGGTCAATCTCTACGAATGGACAACATGTTCGATATGCCAGTGCCGGCCAGGCAGATCGTCGAGACGTATGGGTGCTTCGCCTTCCACTCCGGTCTGCTGGCGGCGGGATGCCCGTCCCCAGAGGACGATCACCCACTACATGGAGAGTTTCCCTGTGCACCAATGCGCTCGGCACGTCTTGTTACAAGGCACGAACCC…	ATGCCAACCACTGACCTCGAGATCATCCTGTACCCAGAACTGTTTGACGAAAGGCGACGTGACGTTCTCCGAACGGGTGAATGGATCGTAACTGCGTGGCGGTACTCCACCGGGATTGCGGCTTTGCGGATCAGCAATTCCCGTGGGTACATCGAGGCTCTCCCCTTTATGGGTCAGATTTTGTGGGATGCCGTGTTCGACGGTCAATCTCTACGAATGGACAACATGTTCGATATGCCAGTGCCGGCCAGGCAGATCGTCGAGACGTATGGGTGCTTCGCCTTCCACTCCGGTCTGCTGGCGGCGGGATGCCCGTCCCCAGAGGACGATCACCCACTACATGGAGAGTTTCCCTGTGCACCAATGCGCTCGGCACGTCTTGTTACAAGGCACGAACCC…	ATGCCAACCACTGACCTCGAGATCATCCTGTACCCAGAACTGTTTGACGAAAGGCGACGTGACGTTCTCCGAACGGGTGAATGGATCGTAACTGCGTGGCGGTACTCCACCGGGATTGCGGCTTTGCGGATCAGCAATTCCCGTGGGTACATCGAGGCTCTCCCCTTTATGGGTCAGATTTTGTGGGATGCCGTGTTCGACGGTCAATCTCTACGAATGGACAACATGTTCGATATGCCAGTGCCGGCCAGGCAGATCGTCGAGACGTATGGGTGCTTCGCCTTCCACTCCGGTCTGCTGGCGGCGGGATGCCCGTCCCCAGAGGACGATCACCCACTACATGGAGAGTTTCCCTGTGCACCAATGCGCTCGGCACGTCTTGTTACAAGGCACGAACCC…	ATGCCAACCACTGACCTCGAGATCATCCTGTACCCAGAACTGTTTGACGAAAGGCGACGTGACGTTCTCCGAACGGGTGAATGGATCGTAACTGCGTGGCGGTACTCCACCGGGATTGCGGCTTTGCGGATCAGCAATTCCCGTGGGTACATCGAGGCTCTCCCCTTTATGGGTCAGATTTTGTGGGATGCCGTGTTCGACGGTCAATCTCTACGAATGGACAACATGTTCGATATGCCAGTGCCGGCCAGGCAGATCGTCGAGACGTATGGGTGCTTCGCCTTCCACTCCGGTCTGCTGGCGGCGGGATGCCCGTCCCCAGAGGACGATCACCCACTACATGGAGAGTTTCCCTGTGCACCAATGCGCTCGGCACGTCTTGTTACAAGGCACGAACCC…	-	scaffold1	525	HMPREF9578_00085	O2A76_06140
methyltransferase domain-containing protein	ATGCTTCGTCCCGGCATAGTTGCCTCGCTGGTACCGCCCTACTCCCGGGCTCTCGACCTGGGCTGCGGTGACGGTTTACTCCTTCGTCACCTCATCACCACCAGGGACTGCCTAGGTACTGGAGCTCAACTCGACCATCCGTCGTTGGTCACCGCGATGTCGGCCGAAGTGCCTGCACTGGGGTTGGACTTCAACGAGGATCTGGGAGAGTTTCACGACGATTCCTATGACGTTGTCATCTTGTCCCAGACCTTGCAGGCGGTTGTCTGCCCTGATGTGGTGCGTGCCGAAATGGCACGTATCGGGACTGTGCTTATCCTCCTGGTGCTGAACGTTGTGTACTGGCGTAGCCGCCTTAAGATTATAGGTGAGAAGATACCGATTTCCCACGATCTGCCG…	ATGCTTCGTCCCGGCATAGTTGCCTCGCTGGTACCGCCCTACTCCCGGGCTCTCGACCTGGGCTGCGGTGACGGTTTACTCCTTCGTCACCTCATCACCACCAGGGACTGCCTAGGTACTGGAGCTCAACTCGACCATCCGTCGTTGGTCACCGCGATGTCGGCCGAAGTGCCTGCACTGGGGTTGGACTTCAACGAGGATCTGGGAGAGTTTCACGACGATTCCTATGACGTTGTCATCTTGTCCCAGACCTTGCAGGCGGTTGTCTGCCCTGATGTGGTGCGTGCCGAAATGGCACGTATCGGGACTGTGCTTATCCTCCTGGTGCTGAACGTTGTGTACTGGCGTAGCCGCCTTAAGATTATAGGTGAGAAGATACCGATTTCCCACGATCTGCCG…	ATGCTTCGTCCCGGCATAGTTGCCTCGCTGGTACCGCCCTACTCCCGGGCTCTCGACCTGGGCTGCGGTGACGGTTTACTCCTTCGTCACCTCATCACCACCAGGGACTGCCTAGGTACTGGAGCTCAACTCGACCATCCGTCGTTGGTCACCGCGATGTCGGCCGAAGTGCCTGCACTGGGGTTGGACTTCAACGAGGATCTGGGAGAGTTTCACGACGATTCCTATGACGTTGTCATCTTGTCCCAGACCTTGCAGGCGGTTGTCTGCCCTGATGTGGTGCGTGCCGAAATGGCACGTATCGGGACTGTGCTTATCCTCCTGGTGCTGAACGTTGTGTACTGGCGTAGCCGCCTTAAGATTATAGGTGAGAAGATACCGATTTCCCACGATCTGCCG…	ATGCTTCGTCCCGGCATAGTTGCCTCGCTGGTACCGCCCTACTCCCGGGCTCTCGACCTGGGCTGCGGTGACGGTTTACTCCTTCGTCACCTCATCACCACCAGGGACTGCCTAGGTACTGGAGCTCAACTCGACCATCCGTCGTTGGTCACCGCGATGTCGGCCGAAGTGCCTGCACTGGGGTTGGACTTCAACGAGGATCTGGGAGAGTTTCACGACGATTCCTATGACGTTGTCATCTTGTCCCAGACCTTGCAGGCGGTTGTCTGCCCTGATGTGGTGCGTGCCGAAATGGCACGTATCGGGACTGTGCTTATCCTCCTGGTGCTGAACGTTGTGTACTGGCGTAGCCGCCTTAAGATTATAGGTGAGAAGATACCGATTTCCCACGATCTGCCG…	ATGCTTCGTCCCGGCATAGTTGCCTCGCTGGTACCGCCCTACTCCCGGGCTCTCGACCTGGGCTGCGGTGACGGTTTACTCCTTCGTCACCTCATCACCACCAGGGACTGCCTAGGTACTGGAGCTCAACTCGACCATCCGTCGTTGGTCACCGCGATGTCGGCCGAAGTGCCTGCACTGGGGTTGGACTTCAACGAGGATCTGGGAGAGTTTCACGACGATTCCTATGACGTTGTCATCTTGTCCCAGACCTTGCAGGCGGTTGTCTGCCCTGATGTGGTGCGTGCCGAAATGGCACGTATCGGGACTGTGCTTATCCTCCTGGTGCTGAACGTTGTGTACTGGCGTAGCCGCCTTAAGATTATAGGTGAGAAGATACCGATTTCCCACGATCTGCCG…	ATGCTTCGTCCCGGCATAGTTGCCTCGCTGGTACCGCCCTACTCCCGGGCTCTCGACCTGGGCTGCGGTGACGGTTTACTCCTTCGTCACCTCATCACCACCAGGGACTGCCTAGGTACTGGAGCTCAACTCGACCATCCGTCGTTGGTCACCGCGATGTCGGCCGAAGTGCCTGCACTGGGGTTGGACTTCAACGAGGATCTGGGAGAGTTTCACGACGATTCCTATGACGTTGTCATCTTGTCCCAGACCTTGCAGGCGGTTGTCTGCCCTGATGTGGTGCGTGCCGAAATGGCACGTATCGGGACTGTGCTTATCCTCCTGGTGCTGAACGTTGTGTACTGGCGTAGCCGCCTTAAGATTATAGGTGAGAAGATACCGATTTCCCACGATCTGCCG…	-	scaffold1	532	-	O2A76_06175
pyridoxal kinase	GTGAGTGTTACTGTCTTATCGCTGCAGTCCCACGTCGTCCAGGGAACCGTCGGCAACAGCATCGCTGTTCCCGTGATGCGGGCTATGGGCGTGCGCGCCTGGGGGATGCCTACAGCATTGTTGTCAAACCACAATGGACGCTCCAGCGTCGCAGGTATCCCTATCGATTCCGAGCAGATCGACGCCATGGTTAACGCCCTTGACTCCAATGGTGAGCTCAAACATGTTGATGCGGTGCTGTCCGGGTACCTCACCCCGCGCACCGGGCCAGCAGTGCTCCGAACCGTGGAGCGGTGCCGTGCCCTCCACCCCGACACGATATGGGTCTGCGACCCCGTCATGGGGGACATGACCCCAGACGGCGAGCTCAGGGCATACGTCCCTGACGAAACCGTGTCA…	GTGAGTGTTACTGTCTTATCGCTGCAGTCCCACGTCGTCCAGGGAACCGTCGGCAACAGCATCGCTGTTCCCGTGATGCGGGCTATGGGCGTGCGCGCCTGGGGGATGCCTACAGCATTGTTGTCAAACCACAATGGACGCTCCAGCGTCGCAGGTATCCCTATCGATTCCGAGCAGATCGACGCCATGGTTAACGCCCTTGACTCCAATGGTGAGCTCAAACATGTTGATGCGGTGCTGTCCGGGTACCTCACCCCGCGCACCGGGCCAGCAGTGCTCCGAACCGTGGAGCGGTGCCGTGCCCTCCACCCCGACACGATATGGGTCTGCGACCCCGTCATGGGGGACATGACCCCAGACGGCGAGCTCAGGGCATACGTCCCTGACGAAACCGTGTCA…	GTGAGTGTTACTGTCTTATCGCTGCAGTCCCACGTCGTCCAGGGAACCGTCGGCAACAGCATCGCTGTTCCCGTGATGCGGGCTATGGGCGTGCGCGCCTGGGGGATGCCTACAGCATTGTTGTCAAACCACAATGGACGCTCCAGCGTCGCAGGTATCCCTATCGATTCCGAGCAGATCGACGCCATGGTTAACGCCCTTGACTCCAATGGTGAGCTCAAACATGTTGATGCGGTGCTGTCCGGGTACCTCACCCCGCGCACCGGGCCAGCAGTGCTCCGAACCGTGGAGCGGTGCCGTGCCCTCCACCCCGACACGATATGGGTCTGCGACCCCGTCATGGGGGACATGACCCCAGACGGCGAGCTCAGGGCATACGTCCCTGACGAAACCGTGTCA…	GTGAGTGTTACTGTCTTATCGCTGCAGTCCCACGTCGTCCAGGGAACCGTCGGCAACAGCATCGCTGTTCCCGTGATGCGGGCTATGGGCGTGCGCGCCTGGGGGATGCCTACAGCATTGTTGTCAAACCACAATGGACGCTCCAGCGTCGCAGGTATCCCTATCGATTCCGAGCAGATCGACGCCATGGTTAACGCCCTTGACTCCAATGGTGAGCTCAAACATGTTGATGCGGTGCTGTCCGGGTACCTCACCCCGCGCACCGGGCCAGCAGTGCTCCGAACCGTGGAGCGGTGCCGTGCCCTCCACCCCGACACGATATGGGTCTGCGACCCCGTCATGGGGGACATGACCCCAGACGGCGAGCTCAGGGCATACGTCCCTGACGAAACCGTGTCA…	GTGAGTGTTACTGTCTTATCGCTGCAGTCCCACGTCGTCCAGGGAACCGTCGGCAACAGCATCGCTGTTCCCGTGATGCGGGCTATGGGCGTGCGCGCCTGGGGGATGCCTACAGCATTGTTGTCAAACCACAATGGACGCTCCAGCGTCGCAGGTATCCCTATCGATTCCGAGCAGATCGACGCCATGGTTAACGCCCTTGACTCCAATGGTGAGCTCAAACATGTTGATGCGGTGCTGTCCGGGTACCTCACCCCGCGCACCGGGCCAGCAGTGCTCCGAACCGTGGAGCGGTGCCGTGCCCTCCACCCCGACACGATATGGGTCTGCGACCCCGTCATGGGGGACATGACCCCAGACGGCGAGCTCAGGGCATACGTCCCTGACGAAACCGTGTCA…	GTGAGTGTTACTGTCTTATCGCTGCAGTCCCACGTCGTCCAGGGAACCGTCGGCAACAGCATCGCTGTTCCCGTGATGCGGGCTATGGGCGTGCGCGCCTGGGGGATGCCTACAGCATTGTTGTCAAACCACAATGGACGCTCCAGCGTCGCAGGTATCCCTATCGATTCCGAGCAGATCGACGCCATGGTTAACGCCCTTGACTCCAATGGTGAGCTCAAACATGTTGATGCGGTGCTGTCCGGGTACCTCACCCCGCGCACCGGGCCAGCAGTGCTCCGAACCGTGGAGCGGTGCCGTGCCCTCCACCCCGACACGATATGGGTCTGCGACCCCGTCATGGGGGACATGACCCCAGACGGCGAGCTCAGGGCATACGTCCCTGACGAAACCGTGTCA…	-	scaffold1	538	-	O2A76_06205
Lrp/AsnC family transcriptional regulator	ATGTACGAAGAGCTTGACCGACGACTCGTCAACGTCTTGCAGATCGACCCGCGTGCCAGTTGGGCCAAGGTAGGCAAAGTTTTGGGTGTCTCTCCGACGACCGTCGCCCACCGTTGGCAGCGCCTGGTCGATGACGGAATCGCATGGATAACTGCGTGCTCGAACCTCAATCAGCAGATGACGGCCATTGTTGAGGTCGACTGCCATACCGAGAGTCTCCCCCAAGTCATCAAGACACTATGCGCTAACCTCATGATCGTCAGCATTGACGAGACGACGGGGGACCGTGACCTTCTCTTGACAGTCGTTGCGCCTGATCTTCCCACCCTGTCAGACATGGTCATTGATTGGATCGGAGGGCTGCGTGGGGTTCATGGCTCGCGCAGCGCCTTGGTGACA…	ATGTACGAAGAGCTTGACCGACGACTCGTCAACGTCTTGCAGATCGACCCGCGTGCCAGTTGGGCCAAGGTAGGCAAAGTTTTGGGTGTCTCTCCGACGACCGTCGCCCACCGTTGGCAGCGCCTGGTCGATGACGGAATCGCATGGATAACTGCGTGCCCGAACCTCAATCAGCAGATGACGGCCATTGTTGAGGTCGACTGCCATACCGAGAGTCTCCCCCAAGTCATCAAGACACTATGCGCTAACCTCATGATCGTCAGCATTGACGAGACGACGGGGGACCGTGACCTTCTCTTGACAGTCGTTGCGCCTGATCTTCCCACCCTGTCAGACATGGTCATTGATTGGATCGGAGGGCTGCGTGGGGTTCATGGCTCGCGCAGCGCCTTGGTGACA…	ATGTACGAAGAGCTTGACCGACGACTCGTCAACGTCTTGCAGATCGACCCGCGTGCCAGTTGGGCCAAGGTAGGCAAAGTTTTGGGTGTCTCTCCGACGACCGTCGCCCACCGTTGGCAGCGCCTGGTCGATGACGGAATCGCATGGATAACTGCGTGCTCGAACCTCAATCAGCAGATGACGGCCATTGTTGAGGTCGACTGCCATACCGAGAGTCTCCCCCAAGTCATCAAGACACTATGCGCTAACCTCATGATCGTCAGCATTGACGAGACGACGGGGGACCGTGACCTTCTCTTGACAGTCGTTGCGCCTGATCTTCCCACCCTGTCAGACATGGTCATTGATTGGATCGGAGGGCTGCGTGGGGTTCATGGCTCGCGCAGCGCCTTGGTGACA…	ATGTACGAAGAGCTTGACCGACGACTCGTCAACGTCTTGCAGATCGACCCGCGTGCCAGTTGGGCCAAGGTAGGCAAAGTTTTGGGTGTCTCTCCGACGACCGTCGCCCACCGTTGGCAGCGCCTGGTCGATGACGGAATCGCATGGATAACTGCGTGCCCGAACCTCAATCAGCAGATGACGGCCATTGTTGAGGTCGACTGCCATACCGAGAGTCTCCCCCAAGTCATCAAGACACTATGCGCTAACCTCATGATCGTCAGCATTGACGAGACGACGGGGGACCGTGACCTTCTCTTGACAGTCGTTGCGCCTGATCTTCCCACCCTGTCAGACATGGTCATTGATTGGATCGGAGGGCTGCGTGGGGTTCATGGCTCGCGCAGCGCCTTGGTGACA…	ATGTACGAAGAGCTTGACCGACGACTCGTCAACGTCTTGCAGATCGACCCGCGTGCCAGTTGGGCCAAGGTAGGCAAAGTTTTGGGTGTCTCTCCGACGACCGTCGCCCACCGTTGGCAGCGCCTGGTCGATGACGGAATCGCATGGATAACTGCGTGCCCGAACCTCAATCAGCAGATGACGGCCATTGTTGAGGTCGACTGCCATACCGAGAGTCTCCCCCAAGTCATCAAGACACTATGCGCTAACCTCATGATCGTCAGCATTGACGAGACGACGGGGGACCGTGACCTTCTCTTGACAGTCGTTGCGCCTGATCTTCCCACCCTGTCAGACATGGTCATTGATTGGATCGGAGGGCTGCGTGGGGTTCATGGCTCGCGCAGCGCCTTGGTGACA…	ATGTACGAAGAGCTTGACCGACGACTCGTCAACGTCTTGCAGATCGACCCGCGTGCCAGTTGGGCCAAGGTAGGCAAAGTTTTGGGTGTCTCTCCGACGACCGTCGCCCACCGTTGGCAGCGCCTGGTCGATGACGGAATCGCATGGATAACTGCGTGCCCGAACCTCAATCAGCAGATGACGGCCATTGTTGAGGTCGACTGCCATACCGAGAGTCTCCCCCAAGTCATCAAGACACTATGCGCTAACCTCATGATCGTCAGCATTGACGAGACGACGGGGGACCGTGACCTTCTCTTGACAGTCGTTGCGCCTGATCTTCCCACCCTGTCAGACATGGTCATTGATTGGATCGGAGGGCTGCGTGGGGTTCATGGCTCGCGCAGCGCCTTGGTGACA…	-	scaffold2	736	HMPREF9578_00753	O2A76_11605
hypothetical protein	ATAACCAGATGTCCTCCGCGGCCGTGCCGTACTCGTGGGATGAAGGTCGTTGGCGAGGGCAGATTCGGTCGCCTGCTGGCGGTGAGGCTATGTCGTTGGGTGCTGTGGCGCTGGTCGAGGGTTGAGTCTCAGTCGTCGGTGGTTTTCCTCGTCTGGGCATCTAAAACCCTGCGGCCTACATATTACTAG	ATAACCAGATGTCCTCCGCGGCCGTGCCGTACTCGTGGGATGAAGGTCGTTGGCGAGGGCAGATTCGGTCGCCTGCTGGCGGTGAGGCTATGTCGTTGGGTGCTGTGGCGCTGGTCGAGGGTTGAGTCTCAGTCGTCGGTGGTTTTCCTCGTCTGGGCATCTAAAACCCTGCGGCCTACATATTACTAG	ATAACCAGATGTCCTCCGCGGCCGTGCCGTACTCGTGGGATGAAGGTCGTTGGCGAGGGCAGATTCGGTCGCCTGCTGGCGGTGAGGCTATGTCGTTGGGTGCTGTGGCGCTGGTCGAGGGTTGAGTCTCAGTCGTCGGTGGTTTTCCTCGTCTGGGCATCTAAAACCCTGCGGCCTACATATTACTAG	ATAACCAGATGTCCTCCGCGGCCGTGCCGTACTCGTGGGATGAAGGTCGTTGGCGAGGGCAGATTCGGTCGCCTGCTGGCGGTGAGGCTATGTCGTTGGGTGCTGTGGCGCTGGTCGAGGGTTGAGTCTCAGTCGTCGGTGGTTTTCCTCGTCTGGGCATCTAAAACCCTGCGGCCTACATATTACTAG	ATAACCAGATGTCCTCCGCGGCCGTGCCGTACTCGTGGGATGAAGGTCGTTGGCGAGGGCAGATTCGGTCGCCTGCTGGCGGTGAGGCTATGTCGTTGGGTGCTGTGGCGCTGGTCGAGGGTTGAGTCTCAGTCGTCGGTGGTTTTCCTCGTCTGGGCATCTAAAACCCTGCGGCCTACATATTACTAG	ATAACCAGATGTCCTCCGCGGCCGTGCCGTACTCGTGGGATGAAGGTCGTTGGCGAGGGCAGATTCGGTCGCCTGCTGGCGGTGAGGCTATGTCGTTGGGTGCTGTGGCGCTGGTCGAGGGTTGAGTCTCAGTCGTCGGTGGTTTTCCTCGTCTGGGCATCTAAAACCCTGCGGCCTACATATTACTAG	-	scaffold2	795	-	-
hypothetical protein	GTGCGAGTCAGGCATTTGACAACGCTGAAGCAGGAGGACACCCGAATTCTGGGACCCGCCCCCCGGCTGCGGCAATGGAAAATTGACCCTGACAAGGCTTTGCCAGAGTGGGCTGATGAAGCTTGCCAGCGGTGGGGATTCTTTGGGGTCGCAAGTCGTCACAGGGACGAGATCGAGGGCATCCTGCTCGTCGCTGCTGAAACCTGTCTTCCGCCAGACCATCCGATGTCGAAAATTCCCCGCACACCTGGGGCAGCGGTTCTAGTGGGCTTTCTTCCCCATCGGAGTGACGCTTCTTGGGGGAGAGTGCGCACGTCCTTCCTGGCAGCTCGCCTACACGGATCCGTGCCGGTCATTGAGGCTGGTGGCGTTATTGGACCGTGTACCGATCCTCGTATC…	GTGCGAGTCAGGCATTTGACAACGCTGAAGCAGGAGGACACCCGAATTCTGGGACCCGCCCCCCGGCTGCGGCAATGGAAAATTGACCCTGACAAGGCTTTGCCAGAGTGGGCTGATGAAGCTTGCCAGCGGTGGGGATTCTTTGGGGTCGCAAGTCGTCACAGGGACGAGATCGAGGGCATCCTGCTCGTCGCTGCTGAAACCTGTCTTCCGCCAGACCATCCGATGTCGAAAATTCCCCGCACACCTGGGGCAGCGGTTCTAGTGGGCTTTCTTCCCCATCGGAGTGACGCTTCTTGGGGGAGAGTGCGCACGTCCTTCCTGGCAGCTCGCCTACACGGATCCGTGCCGGTCATTGAGGCTGGTGGCGTTATTGGACCGTGTACCGATCCTCGTATC…	GTGCGAGTCAGGCATTTGACAACGCTGAAGCAGGAGGACACCCGAATTCTGGGACCCGCCCCCCGGCTGCGGCAATGGAAAATTGACCCTGACAAGGCTTTGCCAGAGTGGGCTGATGAAGCTTGCCAGCGGTGGGGATTCTTTGGGGTCGCAAGTCGTCACAGGGACGAGATCGAGGGCATCCTGCTCGTCGCTGCTGAAACCTGTCTTCCGCCAGACCATCCGATGTCGAAAATTCCCCGCACACCTGGGGCAGCGGTTCTAGTGGGCTTTCTTCCCCATCGGAGTGACGCTTCTTGGGGGAGAGTGCGCACGTCCTTCCTGGCAGCTCGCCTACACGGATCCGTGCCGGTCATTGAGGCTGGTGGCGTTATTGGACCGTGTACCGATCCTCGTATC…	GTGCGAGTCAGGCATTTGACAACGCTGAAGCAGGAGGACACCCGAATTCTGGGACCCGCCCCCCGGCTGCGGCAATGGAAAATTGACCCTGACAAGGCTTTGCCAGAGTGGGCTGATGAAGCTTGCCAGCGGTGGGGATTCTTTGGGGTCGCAAGTCGTCACAGGGACGAGATCGAGGGCATCCTGCTCGTCGCTGCTGAAACCTGTCTTCCGCTAGACCATCCGATGTCGAAAATTCCCCGCACACCTGGGGCAGCGGTTCTAGTGGGCTTTCTTCCCCATCGGAGTGACGCTTCTTGGGGGAGAGTGCGCACGTCCTTCCTGGCAGCTCGCCTACACGGATCCGTGCCGGTCATTGAGGCTGGTGGCGTTATTGGACCGTGTACCGATCCTCGTATC…	GTGCGAGTCAGGCATTTGACAACGCTGAAGCAGGAGGACACCCGAATTCTGGGACCCGCCCCCCGGCTGCGGCAATGGAAAATTGACCCTGACAAGGCTTTGCCAGAGTGGGCTGATGAAGCTTGCCAGCGGTGGGGATTCTTTGGGGTCGCAAGTCGTCACAGGGACGAGATCGAGGGCATCCTGCTCGTCGCTGCTGAAACCTGTCTTCCGCTAGACCATCCGATGTCGAAAATTCCCCGCACACCTGGGGCAGCGGTTCTAGTGGGCTTTCTTCCCCATCGGAGTGACGCTTCTTGGGGGAGAGTGCGCACGTCCTTCCTGGCAGCTCGCCTACACGGATCCGTGCCGGTCATTGAGGCTGGTGGCGTTATTGGACCGTGTACCGATCCTCGTATC…	GTGCGAGTCAGGCATTTGACAACGCTGAAGCAGGAGGACACCCGAATTCTGGGACCCGCCCCCCGGCTGCGGCAATGGAAAATTGACCCTGACAAGGCTTTGCCAGAGTGGGCTGATGAAGCTTGCCAGCGGTGGGGATTCTTTGGGGTCGCAAGTCGTCACAGGGACGAGATCGAGGGCATCCTGCTCGTCGCTGCTGAAACCTGTCTTCCGCCAGACCATCCGATGTCGAAAATTCCCCGCACACCTGGGGCAGCGGTTCTAGTGGGCTTTCTTCCCCATCGGAGTGACGCTTCTTGGGGGAGAGTGCGCACGTCCTTCCTGGCAGCTCGCCTACACGGATCCGTGCCGGTCATTGAGGCTGGTGGCGTTATTGGACCGTGTACCGATCCTCGTATC…	-	scaffold2	805	HMPREF9578_00823	O2A76_11940
PTS galactitol transporter subunit IIC	ATGTCAATTATAAAGGGCATTCTTGACGTCGGCGCCGTGGTTATCTTGCCGATCGTGATGCTGATTCTTTGCCTGATCTTCAGGATGCCTTTCGGTAAGTCCCTCAAGGCCGGTCTGATGATCGGTATCGGATTCTCCGGACTTTCCCTCGTCATCGGATTCCTGATGACGTCTGTGCAGTCGGCAGTGGATTACTACCGGCACATGGGCGGAGGATTCACGACTGTTGATGTCGGCTGGGCAGCAGTCGGCGCAGCTTCATTCGGAGTACCGTTTGCCGCTCCTGCCATCCTTCTTATCGTCCTCATAAATGTTGTCATGATCCTCGCGAAAATGACGACCGTACTCAACGTCGACATCTGGAACTTCATCCATTTCTTGGTCCCAGGAACGCTGGCC…	ATGTCAATTATAAAGGGCATTCTTGACGTCGGCGCCGTGGTTATCTTGCCGATCGTGATGCTGATTCTTTGCCTGATCTTCAGGATGCCTTTCGGTAAGTCCCTCAAGGCCGGTCTGATGATCGGTATCGGATTCTCCGGACTTTCCCTCGTCATCGGATTCCTGATGACGTCTGTGCAGTCGGCAGTGGATTACTACCGGCACATGGGCGGAGGATTCACGACTGTTGATGTCGGCTGGGCAGCAGTCGGCGCAGCTTCATTCGGAGTACCGTTTGCCGCTCCTGCCATCCTTCTTATCGTCCTCATAAATGTTGTCATGATCCTCGCGAAAATGACGACCGTACTCAACGTCGACATCTGGAACTTCATCCATTTCTTGGTCCCAGGAACGCTGGCC…	ATGTCAATTATAAAGGGCATTCTTGACGTCGGCGCCGTGGTTATCTTGCCGATCGTGATGCTGATTCTTTGCCTGATCTTCAGGATGCCTTTCGGTAAGTCCCTCAAGGCCGGTCTGATGATCGGTATCGGATTCTCCGGACTTTCCCTCGTCATCGGATTCCTGATGACGTCTGTGCAGTCGGCAGTGGATTACTACCGGCACATGGGCGGAGGATTCACGACTGTTGATGTCGGCTGGGCAGCAGTCGGCGCAGCTTCATTCGGAGTACCGTTTGCCGCTCCTGCCATCCTTCTTATCGTCCTCATAAATGTTGTCATGATCCTCGCGAAAATGACGACCGTACTCAACGTCGACATCTGGAACTTCATCCATTTCTTGGTCCCAGGAACGCTGGCC…	ATGTCAATTATAAAGGGCATTCTTGACGTCGGCGCCGTGGTTATCTTGCCGATCGTGATGCTGATTCTTTGCCTGATCTTCAGGATGCCTTTCGGTAAGTCCCTCAAGGCCGGTCTGATGATCGGTATCGGATTCTCCGGACTTTCCCTCGTCATCGGATTCCTGATGACGTCTGTGCAGTCGGCAGTGGATTACTACCGGCACATGGGCGGAGGATTCACGACTGTTGATGTCGGCTGGGCAGCAGTCGGCGCAGCTTCATTCGGAGTACCGTTTGCCGCTCCTGCCATCCTTCTTATCGTCCTCATAAATGTTGTCATGATCCTCGCGAAAATGACGACCGTACTCAACGTCGACATCTGGAACTTCATCCATTTCTTGGTCCCAGGAACGCTGGCC…	ATGTCAATTATAAAGGGCATTCTTGACGTCGGCGCCGTGGTTATCTTGCCGATCGTGATGCTGATTCTTTGCCTGATCTTCAGGATGCCTTTCGGTAAGTCCCTCAAGGCCGGTCTGATGATCGGTATCGGATTCTCCGGACTTTCCCTCGTCATCGGATTCCTGATGACGTCTGTGCAGTCGGCAGTGGATTACTACCGGCACATGGGCGGAGGATTCACGACTGTTGATGTCGGCTGGGCAGCAGTCGGCGCAGCTTCATTCGGAGTACCGTTTGCCGCTCCTGCCATCCTTCTTATCGTCCTCATAAATGTTGTCATGATCCTCGCGAAAATGACGACCGTACTCAACGTCGACATCTGGAACTTCATCCATTTCTTGGTCCCAGGAACGCTGGCC…	ATGTCAATTATAAAGGGCATTCTTGACGTCGGCGCCGTGGTTATCTTGCCGATCGTGATGCTGATTCTTTGCCTGATCTTCAGGATGCCTTTCGGTAAGTCCCTCAAGGCCGGTCTGATGATCGGTATCGGATTCTCCGGACTTTCCCTCGTCATCGGATTCCTGATGACGTCTGTGCAGTCGGCAGTGGATTACTACCGGCACATGGGCGGAGGATTCACGACTGTTGATGTCGGCTGGGCAGCAGTCGGCGCAGCTTCATTCGGAGTACCGTTTGCCGCTCCTGCCATCCTTCTTATCGTCCTCATAAATGTTGTCATGATCCTCGCGAAAATGACGACCGTACTCAACGTCGACATCTGGAACTTCATCCATTTCTTGGTCCCAGGAACGCTGGCC…	-	scaffold2	850	HMPREF9578_00874	O2A76_00130
GNAT family N-acetyltransferase	ATGACTCGACCGCGTGACGTCCCCCATTGTGACGGCCCTGCACAGGTCGGGAAGGTTGAGGTCTGTCCCCTCGTCGAGGAAGACCTGGAATGGTTGTGGCACTGGAACGTCGAGGTCGTCGACCCGCAGTGGAAACAGTGGGATGGTCCCTATTTTGGGCCCGACGACGATCGTAGTTTTGCGGAGTTTGCCGAGGAGTGGCGTTCGGGGCTGATGAGCGGTCACCGTGCCGTCGTCACTGTGGACGGGCACCGGGCTGGGTTCGTCTCCCGGTTCGAGGAGCCGCCAGCTGGAGGAGGCTGGTGGGAGGTCGGGATTGTCGTGTTTCGGTCGACCTTATGGGGACGCGGTGTAGGGCGTCGAGCGCTGCGGTTGTGGACCGAGGCGACCTTTGCTACC…	ATGACTCGACCGCGTGACGTCCCCCATTGTGACGGCCCTGCACAGGTCGGGAAGGTTGAGGTCTGTCCCCTCGTCGAGGAAGACCTGGAATGGTTGTGGCACTGGAACGTCGAGGTCGTCGACCCGCAGTGGAAACAGTGGGATGGTCCCTATTTTGGGCCCGACGACGATCGTAGTTTTGCGGAGTTTGCCGAGGAGTGGCGTTCGGGGCTGATGAGCGGTCACCGTGCCGTCGTCACTGTGGACGGGCACCGGGCTGGGTTCGTCTCCCGGTTCGAGGAGCCGCCAGCTGGAGGAGGCTGGTGGGAGGTCGGGATTGTCGTGTTTCGGTCGACCTTATGGGGACGCGGTGTAGGGCGTCGAGCGCTGCGGTTGTGGACCGAGGCGACCTTTGCTACC…	ATGACTCGACCGCGTGACGTCCCCCATTGTGACGGCCCTGCACAGGTCGGGAAGGTTGAGGTCTGTCCCCTCGTCGAGGAAGACCTGGAATGGTTGTGGCACTGGAACGTCGAGGTCGTCGACCCGCAGTGGAAACAGTGGGATGGTCCCTATTTTGGGCCCGACGACGATCGTAGTTTTGCGGAGTTTGCCGAGGAGTGGCGTTCGGGGCTGATGAGCGGTCACCGTGCCGTCGTCACTGTGGACGGGCACCGGGCTGGGTTCGTCTCCCGGTTCGAGGAGCCGCCAGCTGGAGGAGGCTGGTGGGAGGTCGGGATTGTCGTGTTTCGGTCGACCTTATGGGGACGCGGTGTAGGGCGTCGAGCGCTGCGGTTGTGGACCGAGGCGACCTTTGCTACC…	ATGACTCGACCGCGTGACGTCCCCCATTGTGACGGCCCTGCACAGGTCGGGAAGGTTGAGGTCTGTCCCCTCGTCGAGGAAGACCTGGAATGGTTGTGGCACTGGAACGTCGAGGTCGTCGACCCGCAGTGGAAACAGTGGGATGGTCCCTATTTTGGGCCCGACGACGATCGTAGTTTTGCGGAGTTTGCCGAGGAGTGGCGTTCGGGGCTGATGAGCGGTCACCGTGCCGTCGTCACTGTGGACGGGCACCGGGCTGGGTTCGTCTCCCGGTTCGAGGAGCCGCCAGCTGGAGGAGGCTGGTGGGAGGTCGGGATTGTCGTGTTTCGGTCGACCTTATGGGGACGCGGTGTAGGGCGTCGAGCGCTGCGGTTGTGGACCGAGGCGACCTTTGCTACC…	ATGACTCGACCGCGTGACGTCCCCCATTGTGACGGCCCTGCACAGGTCGGGAAGGTTGAGGTCTGTCCCCTCGTCGAGGAAGACCTGGAATGGTTGTGGCACTGGAACGTCGAGGTCGTCGACCCGCAGTGGAAACAGTGGGATGGTCCCTATTTTGGGCCCGACGACGATCGTAGTTTTGCGGAGTTTGCCGAGGAGTGGCGTTCGGGGCTGATGAGCGGTCACCGTGCCGTCGTCACTGTGGACGGGCACCGGGCTGGGTTCGTCTCCCGGTTCGAGGAGCCGCCAGCTGGAGGAGGCTGGTGGGAGGTCGGGATTGTCGTGTTTCGGTCGACCTTATGGGGACGCGGTGTAGGGCGTCGAGCGCTGCGGTTGTGGACCGAGGCGACCTTTGCTACC…	ATGACTCGACCGCGTGACGTCCCCCATTGTGACGGCCCTGCACAGGTCGGGAAGGTTGAGGTCTGTCCCCTCGTCGAGGAAGACCTGGAATGGTTGTGGCACTGGAACGTCGAGGTCGTCGACCCGCAGTGGAAACAGTGGGATGGTCCCTATTTTGGGCCCGACGACGATCGTAGTTTTGCGGAGTTTGCCGAGGAGTGGCGTTCGGGGCTGATGAGCGGTCACCGTGCCGTCGTCACTGTGGACGGGCACCGGGCTGGGTTCGTCTCCCGGTTCGAGGAGCCGCCAGCTGGAGGAGGCTGGTGGGAGGTCGGGATTGTCGTGTTTCGGTCGACCTTATGGGGACGCGGTGTAGGGCGTCGAGCGCTGCGGTTGTGGACCGAGGCGACCTTTGCTACC…	-	scaffold2	863	-	O2A76_00195
hypothetical protein	ATGCCGTACCCTCAACTCGTGACCAGCAAACGTGCCGAGGATGCCCGCCTCCGTATCGAGTTTGAGGAAAGAGCGCGTCGTCAGGAGGCTGTTCAGGCCCAGCGACTCATCGATGACTTCCTCGTCATGGCTCGCGCTCAGGGGATGACACCAGTGCCGCTGCGCGCTCAACTTATGGACGGCCACGAGGCGCGCACTGACAAACGAGGCTGGTACCTCAACGCCAAGCATTCCCTCGCCATCGGAGAAAACGGGGAGTACTACCACCTCGTCGTCCCCGGTGGTTTCGCTGCGCGACTGCGTGGGGTCAAGCTTCACCCTTCCCTGCCCCCGATGCATATTGGCAGAGGCGGTCGCGACGGTGAGACTGGAGAACTTAAAGAGTTCCTGACGTGGCTG…	ATGCCGTACCCTCAACTCGTGACCAGCAAACGTGCCGAGGATGCCCGCCTCCGTATCGAGTTTGAGGAAAGAGCGCGTCGTCAGGAGGCTGTTCAGGCCCAGCGACTCATCGATGACTTCCTCGTCATGGCTCGCGCTCAGGGGATGACACCAGTGCCGCTGCGCGCTCAACTTATGGACGGCCACGAGGCGCGCACTGACAAACGAGGCTGGTACCTCAACGCCAAGCATTCCCTCGCCATCGGAGAAAACGGGGAGTACTACCACCTCGTCGTCCCCGGTGGTTTCGCTGCGCGACTGCGTGGGGTCAAGCTTCACCCTTCCCTGCCCCCGATGCATATTGGCAGAGGCGGTCGCGACGGTGAGACTGGAGAACTTAAAGAGTTCCTGACGTGGCTG…	ATGCCGTACCCTCAACTCGTGACCAGCAAACGTGCCGAGGATGCCCGCCTCCGTATCGAGTTTGAGGAAAGAGCGCGTCGTCAGGAGGCTGTTCAGGCCCAGCGACTCATCGATGACTTCCTCGTCATGGCTCGCGCTCAGGGGATGACACCAGTGCCGCTGCGCGCTCAACTTATGGACGGCCACGAGGCGCGCACTGACAAACGAGGCTGGTACCTCAACGCCAAGCATTCCCTCGCCATCGGAGAAAACGGGGAGTACTACCACCTCGTCGTCCCCGGTGGTTTCGCTGCGCGACTGCGTGGGGTCAAGCTTCACCCTTCCCTGCCCCCGATGCATATTGGCAGAGGCGGTCGCGACGGTGAGACTGGAGAACTTAAAGAGTTCCTGACGTGGCTG…	ATGCCGTACCCTCAACTCGTGACCAGCAAACGTGCCGAGGATGCCCGCCTCCGTATCGAGTTTGAGGAAAGAGCGCGTCGTCAGGAGGCTGTTCAGGCCCAGCGACTCATCGATGACTTCCTCGTCATGGCTCGCGCTCAGGGGATGACACCAGTGCCGCTGCGCGCTCAACTTATGGACGGCCACGAGGCGCGCACTGACAAACGAGGCTGGTACCTCAACGCCAAGCATTCCCTCGCCATCGGAGAAAACGGGGAGTACTACCACCTCGTCGTCCCCGGTGGTTTCGCTGCGCGACTGCGTGGGGTCAAGCTTCACCCTTCCCTGCCCCCGATGCATATTGGCAGAGGCGGTCGCGACGGTGAGACTGGAGAACTTAAAGAGTTCCTGACGTGGCTG…	ATGCCGTACCCTCAACTCGTGACCAGCAAACGTGCCGAGGATGCCCGCCTCCGTATCGAGTTTGAGGAAAGAGCGCGTCGTCAGGAGGCTGTTCAGGCCCAGCGACTCATCGATGACTTCCTCGTCATGGCTCGCGCTCAGGGGATGACACCAGTGCCGCTGCGCGCTCAACTTATGGACGGCCACGAGGCGCGCACTGACAAACGAGGCTGGTACCTCAACGCCAAGCATTCCCTCGCCATCGGAGAAAACGGGGAGTACTACCACCTCGTCGTCCCCGGTGGTTTCGCTGCGCGACTGCGTGGGGTCAAGCTTCACCCTTCCCTGCCCCCGATGCATATTGGCAGAGGCGGTCGCGACGGTGAGACTGGAGAACTTAAAGAGTTCCTGACGTGGCTG…	ATGCCGTACCCTCAACTCGTGACCAGCAAACGTGCCGAGGATGCCCGCCTCCGTATCGAGTTTGAGGAAAGAGCGCGTCGTCAGGAGGCTGTTCAGGCCCAGCGACTCATCGATGACTTCCTCGTCATGGCTCGCGCTCAGGGGATGACACCAGTGCCGCTGCGCGCTCAACTTATGGACGGCCACGAGGCGCGCACTGACAAACGAGGCTGGTACCTCAACGCCAAGCATTCCCTCGCCATCGGAGAAAACGGGGAGTACTACCACCTCGTCGTCCCCGGTGGTTTCGCTGCGCGACTGCGTGGGGTCAAGCTTCACCCTTCCCTGCCCCCGATGCATATTGGCAGAGGCGGTCGCGACGGTGAGACTGGAGAACTTAAAGAGTTCCTGACGTGGCTG…	-	scaffold2	876	HMPREF9578_00903	O2A76_00260
carbohydrate ABC transporter substrate-binding protein	ATGGTCGGCCTGGCTGCCTCCGCGGCTACTGTCCCCCTAGCCGCCTGCTCTCCGGGTTCGAGAACCACGGCGTCTACCTCGGGTGGTGCGGGGAAGGCCAGCGGGGTTATTAAGGTCGCCGCTTTCGAGAATGCTTACGGCGCAGCCATCTACAAGCAGGTCGCCGAAGCCTTCGAGAAGGCCACTGGTGCCAAAGTCGAGCTCACCGTCAGTAAGACCATCGATCAGGAGTTGACGCCGCAGGTGGCGGCAGGCAACTTTCCGGATGTCGTGTTTATGGGTGTGGGTGGCAAAACTGGTTTCACTGACAAATTTGTGCAGAACAAGTCGCTGGAACCACTTAACGACATTCTCAAGATCACTAACAAAGGCGAGACCACGACCGTCGGCGACAAACTC…	ATGGTCGGCCTGGCTGCCTCCGCGGCTACTGTCCCCCTAGCCGCCTGCTCTCCGGGTTCGAGAACCACGGCGTCTACCTCGGGTGGTGCGGGGAAGGCCAGCGGGGTTATTAAGGTCGCCGCTTTCGAGAATGCTTACGGCGCAGCCATCTACAAGCAGGTCGCCGAAGCCTTCGAGAAGGCCACTGGTGCCAAAGTCGAGCTCACCGTCAGTAAGACCATCGATCAGGAGTTGACGCCGCAGGTGGCGGCAGGCAACTTTCCGGATGTCGTGTTTATGGGTGTGGGTGGCAAAACTGGTTTCACTGACAAATTTGTGCAGAACAAGTCGCTGGAACCACTTAACGACATTCTCAAGATCACTAACAAAGGCGAGACCACGACCGTCGGCGACAAACTC…	ATGGTCGGCCTGGCTGCCTCCGCGGCTACTGTCCCCCTAGCCGCCTGCTCTCCGGGTTCGAGAACCACGGCGTCTACCTCGGGTGGTGCGGGGAAGGCCAGCGGGGTTATTAAGGTCGCCGCTTTCGAGAATGCTTACGGCGCAGCCATCTACAAGCAGGTCGCCGAAGCCTTCGAGAAGGCCACTGGTGCCAAAGTCGAGCTCACCGTCAGTAAGACCATCGATCAGGAGTTGACGCCGCAGGTGGCGGCAGGCAACTTTCCGGATGTCGTGTTTATGGGTGTGGGTGGCAAAACTGGTTTCACTGACAAATTTGTGCAGAACAAGTCGCTGGAACCACTTAACGACATTCTCAAGATCACTAACAAAGGCGAGACCACGACCGTCGGCGACAAACTC…	ATGGTCGGCCTGGCTGCCTCCGCGGCTACTGTCCCCCTAGCCGCCTGCTCTCCGGGTTCGAGAACCACGGCGTCTACCTCGGGTGGTGCGGGGAAGGCCAGCGGGGTTATTAAGGTCGCCGCTTTCGAGAATGCTTACGGCGCAGCCATCTACAAGCAGGTCGCCGAAGCCTTCGAGAAGGCCACTGGTGCCAAAGTCGAGCTCACCGTCAGTAAGACCATCGATCAGGAGTTGACGCCGCAGGTGGCGGCAGGCAACTTTCCGGATGTCGTGTTTATGGGTGTGGGTGGCAAAACTGGTTTCACTGACAAATTTGTGCAGAACAAGTCGCTGGAACCACTTAACGACATTCTCAAGATCACTAACAAAGGCGAGACCACGACCGTCGGCGACAAACTC…	ATGGTCGGCCTGGCTGCCTCCGCGGCTACTGTCCCCCTAGCCGCCTGCTCTCCGGGTTCGAGAACCACGGCGTCTACCTCGGGTGGTGCGGGGAAGGCCAGCGGGGTTATTAAGGTCGCCGCTTTCGAGAATGCTTACGGCGCAGCCATCTACAAGCAGGTCGCCGAAGCCTTCGAGAAGGCCACTGGTGCCAAAGTCGAGCTCACCGTCAGTAAGACCATCGATCAGGAGTTGACGCCGCAGGTGGCGGCAGGCAACTTTCCGGATGTCGTGTTTATGGGTGTGGGTGGCAAAACTGGTTTCACTGACAAATTTGTGCAGAACAAGTCGCTGGAACCACTTAACGACATTCTCAAGATCACTAACAAAGGCGAGACCACGACCGTCGGCGACAAACTC…	ATGGTCGGCCTGGCTGCCTCCGCGGCTACTGTCCCCCTAGCCGCCTGCTCTCCGGGTTCGAGAACCACGGCGTCTACCTCGGGTGGTGCGGGGAAGGCCAGCGGGGTTATTAAGGTCGCCGCTTTCGAGAATGCTTACGGCGCAGCCATCTACAAGCAGGTCGCCGAAGCCTTCGAGAAGGCCACTGGTGCCAAAGTCGAGCTCACCGTCAGTAAGACCATCGATCAGGAGTTGACGCCGCAGGTGGCGGCAGGCAACTTTCCGGATGTCGTGTTTATGGGTGTGGGTGGCAAAACTGGTTTCACTGACAAATTTGTGCAGAACAAGTCGCTGGAACCACTTAACGACATTCTCAAGATCACTAACAAAGGCGAGACCACGACCGTCGGCGACAAACTC…	-	scaffold2	909	HMPREF9578_00938	O2A76_00425
substrate-binding domain-containing protein	ATGGCCGACGTGGCCAAGAGGGCTGCCGTGTCTCCCCAAACGGTGTCGCGGGTGGTTCGAGGCCAAACGAACGTATCCGAGGTAACCCGACTCAAGGTGGAATTGGCGATCGACGAATTGGGCTACCGGCGCACTGGCATCGCTCGAGCGCTGGTGACCGGGCACACGATGACGTTAGGGGTCCTGACCCAGGGCTCGGTCGCTTACTCCCGTGCTGCCTACGTGGCCGCTATGACGTCGGCCGCCCGCCGCCACGGATATTACGTGGCCGCAGCGTCGGTGACATCGACTGTCCCCGAAGCGGTGTGTCAGAGCATCGAACACCTGCGTCAGCAGGGAGTCGACGGTATCGTCGTGGCGGTCCCGGTCTATGACGTCGATGCTCTCGCGCAAGCGGCA…	ATGGCCGACGTGGCCAAGAGGGCTGCCGTGTCTCCCCAAACGGTGTCGCGGGTGGTTCGAGGCCAAACGAACGTATCCGAGGTAACCCGACTCAAGGTGGAATTGGCGATCGACGAATTGGGCTACCGGCGCACTGGCATCGCTCGAGCGCTGGTGACCGGGCACACGATGACGTTAGGGGTCCTGACCCAGGGCTCGGTCGCTTACTCCCGTGCTGCCTACGTGGCCGCTATGACGTCGGCCGCCCGCCGCCACGGATATTACGTGGCCGCAGCGTCGGTGACATCGACTGTCCCCGAAGCGGTGTGTCAGAGCATCGAACACCTGCGTCAGCAGGGAGTCGACGGTATCGTCGTGGCGGTCCCGGTCTATGACGTCGATGCTCTCGCGCAAGCGGCA…	ATGGCCGACGTGGCCAAGAGGGCTGCCGTGTCTCCCCAAACGGTGTCGCGGGTGGTTCGAGGCCAAACGAACGTATCCGAGGTAACCCGACTCAAGGTGGAATTGGCGATCGACGAATTGGGCTACCGGCGCACTGGCATCGCTCGAGCGCTGGTGACCGGGCACACGATGACGTTAGGGGTCCTGACCCAGGGCTCGGTCGCTTACTCCCGTGCTGCCTACGTGGCCGCTATGACGTCGGCCGCCCGCCGCCACGGATATTACGTGGCCGCAGCGTCGGTGACATCGACTGTCCCCGAAGCGGTGTGTCAGAGCATCGAACACCTGCGTCAGCAGGGAGTCGACGGTATCGTCGTGGCGGTCCCGGTCTATGACGTCGATGCTCTCGCGCAAGCGGCA…	ATGGCCGACGTGGCCAAGAGGGCTGCCGTGTCTCCCCAAACGGTGTCGCGGGTGGTTCGAGGCCAAACGAACGTATCCGAGGTAACCCGACTCAAGGTGGAATTGGCGATCGACGAATTGGGCTACCGGCGCACTGGCATCGCTCGAGCGCTGGTGACCGGGCACACGATGACGTTAGGGGTCCTGACCCAGGGCTCGGTCGCTTACTCCCGTGCTGCCTACGTGGCCGCTATGACGTCGGCCGCCCGCCGCCACGGATATTACGTGGCCGCAGCGTCGGTGACATCGACTGTCCCCGAAGCGGTGTGTCAGAGCATCGAACACCTGCGTCAGCAGGGAGTCGACGGTATCGTCGTGGCGGTCCCGGTCTATGACGTCGATGCTCTCGCGCAAGCGGCA…	ATGGCCGACGTGGCCAAGAGGGCTGCCGTGTCTCCCCAAACGGTGTCGCGGGTGGTTCGAGGCCAAACGAACGTATCCGAGGTAACCCGACTCAAGGTGGAATTGGCGATCGACGAATTGGGCTACCGGCGCACTGGCATCGCTCGAGCGCTGGTGACCGGGCACACGATGACGTTAGGGGTCCTGACCCAGGGCTCGGTCGCTTACTCCCGTGCTGCCTACGTGGCCGCTATGACGTCGGCCGCCCGCCGCCACGGATATTACGTGGCCGCAGCGTCGGTGACATCGACTGTCCCCGAAGCGGTGTGTCAGAGCATCGAACACCTGCGTCAGCAGGGAGTCGACGGTATCGTCGTGGCGGTCCCGGTCTATGACGTCGATGCTCTCGCGCAAGCGGCA…	ATGGCCGACGTGGCCAAGAGGGCTGCCGTGTCTCCCCAAACGGTGTCGCGGGTGGTTCGAGGCCAAACGAACGTATCCGAGGTAACCCGACTCAAGGTGGAATTGGCGATCGACGAATTGGGCTACCGGCGCACTGGCATCGCTCGAGCGCTGGTGACCGGGCACACGATGACGTTAGGGGTCCTGACCCAGGGCTCGGTCGCTTACTCCCGTGCTGCCTACGTGGCCGCTATGACGTCGGCCGCCCGCCGCCACGGATATTACGTGGCCGCAGCGTCGGTGACATCGACTGTCCCCGAAGCGGTGTGTCAGAGCATCGAACACCTGCGTCAGCAGGGAGTCGACGGTATCGTCGTGGCGGTCCCGGTCTATGACGTCGATGCTCTCGCGCAAGCGGCA…	-	scaffold2	913	HMPREF9578_00942	O2A76_00445
hypothetical protein†	ATGACCATGACCGCCGAACCCCTCACCTTCACCCACCCATGGGCCTCACAACCTTCGGACCAGCCCGTCGCTTACGCACCCGATGAACAGTCAACGCAGGACCCAGCCAGCCCCCAGCACCTGCACCCCCCGCGGAAATGGATCAAATGGGGACTCATCATCGCCGTCATCACCACCCCCTTCTTACGGTGGGTCATCTCCAACCCGGGCGACTATCCCATTCTGTCCATAGGCTGCCAACTAGCCGTCACCCTTCCCGGCTACATCATGATCTTTTACGGCCTGCTCTACCGCACCCACATCGACGACGACACCATCTCCATCCACATCGGCCCCTTCCGCCACACAATCGACGCCCACAGCATCACGAAACTCGCCATCACGCCCAACTGCTACCTC…	ATGACCATGACCGCCGAACCCCTCACCTTCACCCACCCATGGGCCTCACAACCTTCGGACCAGCCCGTCGCTTACGCACCCGATGAACAGTCAACGCAGGACCCAGCCAGCCCCCAGCACCTGCACCCCCCGCGGAAATGGATCAAATGGGGACTCATCATCGCCGTCATCACCACCCCCTTCTTACGGTGGGTCATCTCCAACCCGGGCGACTATCCCATTCTGTCCATAGGCTGCCAACTAGCCGTCACCCTTCCCGGCTACATCATGATCTTTTACGGCCTGCTCTACCGCACCCACATCGACGACGACACCATCTCCATCCACATCGGCCCCTTCCGCCACACAATCGACGCCCACAGCATCACGAAACTCGCCATCACGCCCAACTGCTACCTC…	ATGACCATGACCGCCGAACCCCTCACCTTCACCCACCCATGGGCCTCACAACCTTCGGACCAGCCCGTCGCTTACGCACCCGATGAACAGTCAACGCAGGACCCAGCCAGCCCCCAGCACCTGCACCCCCCGCGGAAATGGATCAAATGGGGACTCATCATCGCCGTCATCACCACCCCCTTCTTACGGTGGGTCATCTCCAACCCGGGCGACTATCCCATTCTGTCCATAGGCTGCCAACTAGCCGTCACCCTTCCCGGCTACATCATGATCTTTTACGGCCTGCTCTACCGCACCCACATCGACGACGACACCATCTCCATCCACATCGGCCCCTTCCGCCACACAATCGACGCCCACAGCATCACGAAACTCGCCATCACGCCCAACTGCTACCTC…	ATGACCATGACCGCCGAACCCCTCACCTTCACCCACCCATGGGCCTCACAACCTTCGGACCAGCCCGTCGCTTACGCACCCGATGAACAGTCAACGCAGGACCCAGCCAGCCCCCAGCACCTGCACCCCCCGCGGAAATGGATCAAATGGGGACTCATCATCGCCGTCATCACCACCCCCTTCTTACGGTGGGTCATCTCCAACCCGGGCGACTATCCCATTCTGTCCATAGGCTGCCAACTAGCCGTCACCCTTCCCGGCTACATCATGATCTTTTACGGCCTGCTCTACCGCACCCACATCGACGACGACACCATCTCCATCCACATCGGCCCCTTCCGCCACACAATCGACGCCCACAGCATCACGAAACTCGCCATCACGCCCAACTGCTACCTC…	ATGACCATGACCGCCGAACCCCTCACCTTCACCCACCCATGGGCCTCACAACCTTCGGACCAGCCCGTCGCTTACGCACCCGATGAACAGTCAACGCAGGACCCAGCCAGCCCCCAGCACCTGCACCCCCCGCGGAAATGGATCAAATGGGGACTCATCATCGCCGTCATCACCACCCCCTTCTTACGGTGGGTCATCTCCAACCCGGGCGACTATCCCATTCTGTCCATAGGCTGCCAACTAGCCGTCACCCTTCCCGGCTACATCATGATCTTTTACGGCCTGCTCTACCGCACCCACATCGACGACGACACCATCTCCATCCACATCGGCCCCTTCCGCCACACAATCGACGCCCACAGCATCACGAAACTCGCCATCACGCCCAACTGCTACCTC…	ATGACCATGACCGCCGAACCCCTCACCTTCACCCACCCATGGGCCTCACAACCTTCGGACCAGCCCGTCGCTTACGCACCCGATGAACAGTCAACGCAGGACCCAGCCAGCCCCCAGCACCTGCACCCCCCGCGGAAATGGATCAAATGGGGACTCATCATCGCCGTCATCACCACCCCCTTCTTACGGTGGGTCATCTCCAACCCGGGCGACTATCCCATTCTGTCCATAGGCTGCCAACTAGCCGTCACCCTTCCCGGCTACATCATGATCTTTTACGGCCTGCTCTACCGCACCCACATCGACGACGACACCATCTCCATCCACATCGGCCCCTTCCGCCACACAATCGACGCCCACAGCATCACGAAACTCGCCATCACGCCCAACTGCTACCTC…	-	scaffold2	1025	-	-
hypothetical protein†	ATGGCTATAGAGAAGTACTCCACGGGCCACGTAAACAAAGGCGACGTGATCAAGCAGGCCGCTATTGGTTTTATCACTGGTGCTGCGACCGCTGGCATGACCAACGCGATGGATTCCCAATTATTGAAGTTATCCGAAAAGACCACCGAAAAAGCGATAACTGAATTCGGAAACGTTGAGAAAATCAACAATGCTGGAAATAGTCTCTGGGAACAGCTCAACGGGGCGTCGAAAACTCAACGGGCCTTCAAAATGGCCGTCGATCACGGCTGGGAGGACGCAATCAAGGAAAACATTGAAAACGAATTCCTTGGAGATATTGTTGTGCAGCCAATAGCCTCCGGAGCCGAATACATTTCCGATTCCGTAATCAACCATAAGAAATTCAGCATGACGGAC…	ATGGCTATAGAGAAGTACTCCACGGGCCACGTAAACAAAGGCGACGTGATCAAGCAGGCCGCTATTGGTTTTATCACTGGTGCTGCGACCGCTGGCATGACCAACGCGATGGATTCCCAATTATTGAAGTTATCCGAAAAGACCACCGAAAAAGCGATAACTGAATTCGGAAACGTTGAGAAAATCAACAATGCTGGAAATAGTCTCTGGGAACAGCTCAACGGGGCGTCGAAAACTCAACGGGCCTTCAAAATGGCCGTCGATCACGGCTGGGAGGACGCAATCAAGGAAAACATTGAAAACGAATTCCTTGGAGATATTGTTGTGCAGCCAATAGCCTCCGGAGCCGAATACATTTCCGATTCCGTAATCAACCATAAGAAATTCAGCATGACGGAC…	ATGGCTATAGAGAAGTACTCCACGGGCCACGTAAACAAAGGCGACGTGATCAAGCAGGCCGCTATTGGTTTTATCACTGGTGCTGCGACCGCTGGCATGACCAACGCGATGGATTCCCAATTATTGAAGTTATCCGAAAAGACCACCGAAAAAGCGATAACTGAATTCGGAAACGTTGAGAAAATCAACAATGCTGGAAATAGTCTCTGGGAACAGCTCAACGGGGCGTCGAAAACTCAACGGGCCTTCAAAATGGCCGTCGATCACGGCTGGGAGGACGCAATCAAGGAAAACATTGAAAACGAATTCCTTGGAGATATTGTTGTGCAGCCAATAGCCTCCGGAGCCGAATACATTTCCGATTCCGTAATCAACCATAAGAAATTCAGCATGACGGAC…	ATGGCTATAGAGAAGTACTCCACGGGCCACGTAAACAAAGGCGACGTGATCAAGCAGGCCGCTATTGGTTTTATCACTGGTGCTGCGACCGCTGGCATGACCAACGCGATGGATTCCCAATTATTGAAGTTATCCGAAAAGACCACCGAAAAAGCGATAACTGAATTCGGAAACGTTGAGAAAATCAACAATGCTGGAAATAGTCTCTGGGAACAGCTCAACGGGGCGTCGAAAACTCAACGGGCCTTCAAAATGGCCGTCGATCACGGCTGGGAGGACGCAATCAAGGAAAACATTGAAAACGAATTCCTTGGAGATATTGTTGTGCAGCCAATAGCCTCCGGAGCCGAATACATTTCCGATTCCGTAATCAACCATAAGAAATTCAGCATGACGGAC…	ATGGCTATAGAGAAGTACTCCACGGGCCACGTAAACAAAGGCGACGTGATCAAGCAGGCCGCTATTGGTTTTATCACTGGTGCTGCGACCGCTGGCATGACCAACGCGATGGATTCCCAATTATTGAAGTTATCCGAAAAGACCACCGAAAAAGCGATAACTGAATTCGGAAACGTTGAGAAAATCAACAATGCTGGAAATAGTCTCTGGGAACAGCTCAACGGGGCGTCGAAAACTCAACGGGCCTTCAAAATGGCCGTCGATCACGGCTGGGAGGACGCAATCAAGGAAAACATTGAAAACGAATTCCTTGGAGATATTGTTGTGCAGCCAATAGCCTCCGGAGCCGAATACATTTCCGATTCCGTAATCAACCATAAGAAATTCAGCATGACGGAC…	TTGTCTCCTGACCCGTTAGCCCCGCCCGCCGGCGCGCTATGGGCCAACAACCCCTACGACTACGCCAACAACAACCCCCTCACCCTCACCGATCCTCTCGGGACCCACCCCGTCACCGACGACCAACTAGCCGGTCTGACCCATCCCGTCCGACACTGGTGGGCCACCCACAAAGACCGGATCCTCTCCCGGGACTTCCTAATCGGTGCCGGCCTCGTCATCGGCGGCGTAGTGCTGACAGCCACAGGCTTCGGTACTGGTGCCGGTATTGGTCTCCTCACGGCAGCCGCAAGCGGAGGCTTAATTGGTGGGGGGTCGACCATGGCTATAGAGAAGTACTCCACGGGCCACGTAAACAAAGGCGACGTGATCAAGCAGGCCGCTATTGGTTTTATCACT…	-	scaffold2	1028	-	O2A76_01045
four-carbon acid sugar kinase family protein (homologous to D-erythronate kinase)†	GTGTCGGAGATCCTCGTTATTGGAGATGACCTCACCGGTACCAACGCAACTGCGTCCGCCTATGCGCGAGATGGGCTGCGGGCAGTAACCATGCTCGACCCGACCGCACCGGTCGACCTCGACGACTCCATCCAGGTCATCGCGTGTTCAACTGGCTCTCGTCACATGACACCCGCACGCGCCGCACAGACCGTGGATGCAATCGTCAGGAACTTTGGGTACGACGTCCGGGCCATCGTGAAACGGTTTGATACCACCTTGCGCGGCAACATTGGGGCTGAGATCGAGGCAACCCTCACCGCTACCAGGGCGATGCATCCCGAACGACGGATATGCGGTCTTGTCGTCCCTGGTTTTCCGGCGGCCCACCGAACCACCGTCGGCGGTTATCAACTCCTC…	GTGTCGGAGATCCTCGTTATTGGAGATGACCTCACCGGTACCAACGCAACTGCGTCCGCCTATGCGCGAGATGGGCTGCGGGCAGTAACCATGCTCGACCCGACCGCACCGGTCGACCTCGACGACTCCATCCAGGTCATCGCGTGTTCAACTGGCTCTCGTCACATGACACCCGCACGCGCCGCACAGACCGTGGATGCAATCGTCAGGAACTTTGGGTACGACGTCCGGGCCATCGTGAAACGGTTTGATACCACCTTGCGCGGCAACATTGGGGCTGAGATCGAGGCAACCCTCACCGCTACCAGGGCGATGCATCCCGAACGACGGATATGCGGTCTTGTCGTCCCTGGTTTTCCGGCGGCCCACCGAACCACCGTCGGCGGTTATCAACTCCTC…	GTGTCGGAGATCCTCGTTATTGGAGATGACCTCACCGGTACCAACGCAACTGCGTCCGCCTATGCGCGAGATGGGCTGCGGGCAGTAACCATGCTCGACCCGACCGCACCGGTCGACCTCGACGACTCCATCCAGGTCATCGCGTGTTCAACTGGCTCTCGTCACATGACACCCGCACGCGCCGCACAGACCGTGGATGCAATCGTCAGGAACTTTGGGTACGACGTCCGGGCCATCGTGAAACGGTTTGATACCACCTTGCGCGGCAACATTGGGGCTGAGATCGAGGCAACCCTCACCGCTACCAGGGCGATGCATCCCGAACGACGGATATGCGGTCTTGTCGTCCCTGGTTTTCCGGCGGCCCACCGAACCACCGTCGGCGGTTATCAACTCCTC…	GTGTCGGAGATCCTCGTTATTGGAGATGACCTCACCGGTACCAACGCAACTGCGTCCGCCTATGCGCGAGATGGGCTGCGGGCAGTAACCATGCTCGACCCGACCGCACCGGTCGACCTCGACGACTCCATCCAGGTCATCGCGTGTTCAACTGGCTCTCGTCACATGACACCCGCACGCGCCGCACAGACCGTGGATGCAATCGTCAGGAACTTTGGGTACGACGTCCGGGCCATCGTGAAACGGTTTGATACCACCTTGCGCGGCAACATTGGGGCTGAGATCGAGGCAACCCTCACCGCTACCAGGGCGATGCATCCCGAACGACGGATATGCGGTCTTGTCGTCCCTGGTTTTCCGGCGGCCCACCGAACCACCGTCGGCGGTTATCAACTCCTC…	GTGTCGGAGATCCTCGTTATTGGAGATGACCTCACCGGTACCAACGCAACTGCGTCCGCCTATGCGCGAGATGGGCTGCGGGCAGTAACCATGCTCGACCCGACCGCACCGGTCGACCTCGACGACTCCATCCAGGTCATCGCGTGTTCAACTGGCTCTCGTCACATGACACCCGCACGCGCCGCACAGACCGTGGATGCAATCGTCAGGAACTTTGGGTACGACGTCCGGGCCATCGTGAAACGGTTTGATACCACCTTGCGCGGCAACATTGGGGCTGAGATCGAGGCAACCCTCACCGCTACCAGGGCGATGCATCCCGAACGACGGATATGCGGTCTTGTCGTCCCTGGTTTTCCGGCGGCCCACCGAACCACCGTCGGCGGTTATCAACTCCTC…	GTGTCGGAGATCCTCGTTATTGGAGATGACCTCACCGGTACCAACGCAACTGCGTCCGCCTATGCGCGAGATGGGCTGCGGGCAGTAACCATGCTCGACCCGACCGCACCGGTCGACCTCGACGACTCCATCCAGGTCATCGCGTGTTCAACTGGCTCTCGTCACATGACACCCGCACGCGCCGCACAGACCGTGGATGCAATCGTCAGGAACTTTGGGTACGACGTCCGGGCCATCGTGAAACGGTTTGATACCACCTTGCGCGGCAACATTGGGGCTGAGATCGAGGCAACCCTCACCGCTACCAGGGCGATGCATCCCGAACGACGGATATGCGGTCTTGTCGTCCCTGGTTTTCCGGCGGCCCACCGAACCACCGTCGGCGGTTATCAACTCCTC…	-	scaffold2	1138	HMPREF9578_01186	O2A76_01600
CPBP family intramembrane metalloprotease	ATGATGCGGAATAACACGAGCACCCTCGGCCCTCGCCGGTGCCTGGATGAGAGGCCTCGTCGGGGGATGATGAGGGATCGCGCGGCGGATCGGCGCCTGCTCTGGGAGACGATATTCGTGTTGGCTGTCAGCTTGGGGCAGTCAGCGTGGTACTCAATTCTGCGGATGATCGAGCGCCTCACTCGAGGTGTGCCGATGAACCAGCAGACCTCCACGCTCAATTCCTCCGTGACTCCGGGGCGTCCGTGGCTCGATCTGCTGTATCAACTGTCTGACATCGCTTTCGGAGTCGTGCCAGCCTTGCTGGCGGTCCTCCTGCTCGTCCAGGTCAAGCCGCCACGACAGGGCGTCCGTCGCGCTTTAGGGCTGGAAGCGCCGGGATGGGGACGTGACGTCGGA…	ATGATGCGGAATAACACGAGCACCCTCGGCCCTCGCCGGTGCCTGGATGAGAGGCCTCGTCGGGGGATGATGAGGGATCGCGCGGCGGATCGGCGCCTGCTCTGGGAGACGATATTCGTGTTGGCTGTCAGCTTGGGGCAGTCAGCGTGGTACTCAATTCTGCGGATGATCGAGCGCCTCACTCGAGGTGTGCCGATGAACCAGCAGACCTCCACGCTCAATTCCTCCGTGACTCCGGGGCGTCCGTGGCTCGATCTGCTGTATCAACTGTCTGACATCGCTTTCGGAGTCGTGCCAGCCTTGCTGGCGGTCCTCCTGCTCGTCCAGGTCAAGCCGCCACGACAGGGCGTCCGTCGCGCTTTAGGGCTGGAAGCGCCGGGATGGGGACGTGACGTCGGA…	ATGATGCGGAATAACACGAGCACCCTCGGCCCTCGCCGGTGCCTGGATGAGAGGCCTCGTCGGGGGATGATGAGGGATCGCGCGGCGGATCGGCGCCTGCTCTGGGAGACGATATTCGTGTTGGCTGTCAGCTTGGGGCAGTCAGCGTGGTACTCAATTCTGCGGATGATCGAGCGCCTCACTCGAGGTGTGCCGATGAACCAGCAGACCTCCACGCTCAATTCCTCCGTGACTCCGGGGCGTCCGTGGCTCGATCTGCTGTATCAACTGTCTGACATCGCTTTCGGAGTCGTGCCAGCCTTGCTGGCGGTCCTCCTGCTCGTCCAGGTCAAGCCGCCACGACAGGGCGTCCGTCGCGCTTTAGGGCTGGAAGCGCCGGGATGGGGACGTGACGTCGGA…	ATGATGCGGAATAACACGAGCACCCTCGGCCCTCGCCGGTGCCTGGATGAGAGGCCTCGTCGGGGGATGATGAGGGATCGCGCGGCGGATCGGCGCCTGCTCTGGGAGACGATATTCGTGTTGGCTGTCAGCTTGGGGCAGTCAGCGTGGTACTCAATTCTGCGGATGATCGAGCGCCTCACTCGAGGTGTGCCGATGAACCAGCAGACCTCCACGCTCAATTCCTCCGTGACTCCGGGGCGTCCGTGGCTCGATCTGCTGTATCAACTGTCTGACATCGCTTTCGGAGTCGTGCCAGCCTTGCTGGCGGTCCTCCTGCTCGTCCAGGTCAAGCCGCCACGACAGGGCGTCCGTCGCGCTTTAGGGCTGGAAGCGCCGGGATGGGGACGTGACGTCGGA…	ATGATGCGGAATAACACGAGCACCCTCGGCCCTCGCCGGTGCCTGGATGAGAGGCCTCGTCGGGGGATGATGAGGGATCGCGCGGCGGATCGGCGCCTGCTCTGGGAGACGATATTCGTGTTGGCTGTCAGCTTGGGGCAGTCAGCGTGGTACTCAATTCTGCGGATGATCGAGCGCCTCACTCGAGGTGTGCCGATGAACCAGCAGACCTCCACGCTCAATTCCTCCGTGACTCCGGGGCGTCCGTGGCTCGATCTGCTGTATCAACTGTCTGACATCGCTTTCGGAGTCGTGCCAGCCTTGCTGGCGGTCCTCCTGCTCGTCCAGGTCAAGCCGCCACGACAGGGCGTCCGTCGCGCTTTAGGGCTGGAAGCGCCGGGATGGGGACGTGACGTCGGA…	ATGATGCGGAATAACACGAGCACCCTCGGCCCTCGCCGGTGCCTGGATGAGAGGCCTCGTCGGGGGATGATGAGGGATCGCGCGGCGGATCGGCGCCTGCTCTGGGAGACGATATTCGTGTTGGCTGTCAGCTTGGGGCAGTCAGCGTGGTACTCAATTCTGCGGATGATCGAGCGCCTCACTCGAGGTGTGCCGATGAACCAGCAGACCTCCACGCTCAATTCCTCCGTGACTCCGGGGCGTCCGTGGCTCGATCTGCTGTATCAACTGTCTGACATCGCTTTCGGAGTCGTGCCAGCCTTGCTGGCGGTCCTCCTGCTCGTCCAGGTCAAGCCGCCACGACAGGGCGTCCGTCGCGCTTTAGGGCTGGAAGCGCCGGGATGGGGACGTGACGTCGGA…	-	scaffold2	1156	HMPREF9578_01205	-
amino acid permease	ATGCAGGAAGGTGATCCTGTTACCCCGCACACCAGCACCACCGTTGATAAGGGGGATGCCGGCTATGACAAGGCCTTAAAGAACAGGCACCTGCAGATGATCGCCATCGGCGGCTCAATCGGCACCGGCTTGTTTCTGGGTACTGGCGGACGCCTTGCCCAAGGTGGCCCCGGATTGGCGATAAGCTACGCCGTCTGTGGCATCTTCGCCTTCCTCATGGTGAGGGCCCTCGGTGAGATGGCTATTCGTCGTCCGTCCTCAGGCGCCTTCGTGTCCTACGCGCGTGAATTCATGGGTGAGAAGGGCGCCTATGCCACCGGATGGTTCTTCTTCCTTGACTGGTCGGTCACGGTGATGGCTGACATCACCGCAGTGGCGCTGTACCTACATTATTGGACG…	ATGCAGGAAGGTGATCCTGTTACCCCGCACACCAGCACCACCGTTGATAAGGGGGATGCCGGCTATGACAAGGCCTTAAAGAACAGGCACCTGCAGATGATCGCCATCGGCGGCTCAATCGGCACCGGCTTGTTTCTGGGTACTGGCGGACGCCTTGCCCAAGGTGGCCCCGGATTGGCGATAAGCTACGCCGTCTGTGGCATCTTCGCCTTCCTCATGGTGAGGGCCCTCGGTGAGATGGCTATTCGTCGTCCGTCCTCAGGCGCCTTCGTGTCCTACGCGCGTGAATTCATGGGTGAGAAGGGCGCCTATGCCACCGGATGGTTCTTCTTCCTTGACTGGTCGGTCACGGTGATGGCTGACATCACCGCAGTGGCGCTGTACCTACATTATTGGACG…	ATGCAGGAAGGTGATCCTGTTACCCCGCACACCAGCACCACCGTTGATAAGGGGGATGCCGGCTATGACAAGGCCTTAAAGAACAGGCACCTGCAGATGATCGCCATCGGCGGCTCAATCGGCACCGGCTTGTTTCTGGGTACTGGCGGACGCCTTGCCCAAGGTGGCCCCGGATTGGCGATAAGCTACGCCGTCTGTGGCATCTTCGCCTTCCTCATGGTGAGGGCCCTCGGTGAGATGGCTATTCGTCGTCCGTCCTCAGGCGCCTTCGTGTCCTACGCGCGTGAATTCATGGGTGAGAAGGGCGCCTATGCCACCGGATGGTTCTTCTTCCTTGACTGGTCGGTCACGGTGATGGCTGACATCACCGCAGTGGCGCTGTACCTACATTATTGGACG…	ATGCAGGAAGGTGATCCTGTTACCCCGCACACCAGCACCACCGTTGATAAGGGGGATGCCGGCTATGACAAGGCCTTAAAGAACAGGCACCTGCAGATGATCGCCATCGGCGGCTCAATCGGCACCGGCTTGTTTCTGGGTACTGGCGGACGCCTTGCCCAAGGTGGCCCCGGATTGGCGATAAGCTACGCCGTCTGTGGCATCTTCGCCTTCCTCATGGTGAGGGCCCTCGGTGAGATGGCTATTCGTCGTCCGTCCTCAGGCGCCTTCGTGTCCTACGCGCGTGAATTCATGGGTGAGAAGGGCGCCTATGCCACCGGATGGTTCTTCTTCCTTGACTGGTCGGTCACGGTGATGGCTGACATCACCGCAGTGGCGCTGTACCTACATTATTGGACG…	ATGCAGGAAGGTGATCCTGTTACCCCGCACACCAGCACCACCGTTGATAAGGGGGATGCCGGCTATGACAAGGCCTTAAAGAACAGGCACCTGCAGATGATCGCCATCGGCGGCTCAATCGGCACCGGCTTGTTTCTGGGTACTGGCGGACGCCTTGCCCAAGGTGGCCCCGGATTGGCGATAAGCTACGCCGTCTGTGGCATCTTCGCCTTCCTCATGGTGAGGGCCCTCGGTGAGATGGCTATTCGTCGTCCGTCCTCAGGCGCCTTCGTGTCCTACGCGCGTGAATTCATGGGTGAGAAGGGCGCCTATGCCACCGGATGGTTCTTCTTCCTTGACTGGTCGGTCACGGTGATGGCTGACATCACCGCAGTGGCGCTGTACCTACATTATTGGACG…	ATGCAGGAAGGTGATCCTGTTACCCCGCACACCAGCACCACCGTTGATAAGGGGGATGCCGGCTATGACAAGGCCTTAAAGAACAGGCACCTGCAGATGATCGCCATCGGCGGCTCAATCGGCACCGGCTTGTTTCTGGGTACTGGCGGACGCCTTGCCCAAGGTGGCCCCGGATTGGCGATAAGCTACGCCGTCTGTGGCATCTTCGCCTTCCTCATGGTGAGGGCCCTCGGTGAGATGGCTATTCGTCGTCCGTCCTCAGGCGCCTTCGTGTCCTACGCGCGTGAATTCATGGGTGAGAAGGGCGCCTATGCCACCGGATGGTTCTTCTTCCTTGACTGGTCGGTCACGGTGATGGCTGACATCACCGCAGTGGCGCTGTACCTACATTATTGGACG…	-	scaffold2	1210	-	O2A76_01960
sugar kinase	ATGACTGACCCCGTCACCCTTCGCCCCGCAGATCAGTGCTGTTACGACATCGTCTCCCTCGGCGAAGTAATGCTGCGACTCGACCCAGGTGAGCGTCGCATCCGTACCGCTAGGTCCTTCGACGCCTGGGAGGGCGGCGGCGAGTACAACGTCAGCCGCGGCTTGTCCCGCGTCTTCGGCAAACACGCCGCCGTCATTACCAGCCTCGTCGACGACCCGGTTGGGCGCCTTGTCGGTGACCTCATCACTGCTGGCGGTGTCGACGACCAGTTCATCACCTGGGTGCCCTCTGACGGAGTCGGCCGCACAGTACGCACTGGACTCAACTTCACCGAGCGTGGTTTCGGTGTCCGTGGCGCCGTCGGGGTCTCCGACCGTGGCCATACTGCCGCCAGCCAG…	ATGACTGACCCCGTCACCCTTCGCCCCGCAGATCAGTGCTGTTACGACATCGTCTCCCTCGGCGAAGTAATGCTGCGACTCGACCCAGGTGAGCGTCGCATCCGTACCGCTAGGTCCTTCGACGCCTGGGAGGGCGGCGGCGAGTACAACGTCAGCCGCGGCTTGTCCCGCGTCTTCGGCAAACACGCCGCCGTCATTACCAGCCTCGTCGACGACCCGGTTGGGCGCCTTGTCGGTGACCTCATCACTGCTGGCGGTGTCGACGACCAGTTCATCACCTGGGTGCCCTCTGACGGAGTCGGCCGCACAGTACGCACTGGACTCAACTTCACCGAGCGTGGTTTCGGTGTCCGTGGCGCCGTCGGGGTCTCCGACCGTGGCCATACTGCCGCCAGCCAG…	ATGACTGACCCCGTCACCCTTCGCCCCGCAGATCAGTGCTGTTACGACATCGTCTCCCTCGGCGAAGTAATGCTGCGACTCGACCCAGGTGAGCGTCGCATCCGTACCGCTAGGTCCTTCGACGCCTGGGAGGGCGGCGGCGAGTACAACGTCAGCCGCGGCTTGTCCCGCGTCTTCGGCAAACACGCCGCCGTCATTACCAGCCTCGTCGACGACCCGGTTGGGCGCCTTGTCGGTGACCTCATCACTGCTGGCGGTGTCGACGACCAGTTCATCACCTGGGTGCCCTCTGACGGAGTCGGCCGCACAGTACGCACTGGACTCAACTTCACCGAGCGTGGTTTCGGTGTCCGTGGCGCCGTCGGGGTCTCCGACCGTGGCCATACTGCCGCCAGCCAG…	ATGACTGACCCCGTCACCCTTCGCCCCGCAGATCAGTGCTGTTACGACATCGTCTCCCTCGGCGAAGTAATGCTGCGACTCGACCCAGGTGAGCGTCGCATCCGTACCGCTAGGTCCTTCGACGCCTGGGAGGGCGGCGGCGAGTACAACGTCAGCCGCGGCTTGTCCCGCGTCTTCGGCAAACACGCCGCCGTCATTACCAGCCTCGTCGACGACCCGGTTGGGCGCCTTGTCGGTGACCTCATCACTGCTGGCGGTGTCGACGACCAGTTCATCACCTGGGTGCCCTCTGACGGAGTCGGCCGCACAGTACGCACTGGACTCAACTTCACCGAGCGTGGTTTCGGTGTCCGTGGCGCCGTCGGGGTCTCCGACCGTGGCCATACTGCCGCCAGCCAG…	ATGACTGACCCCGTCACCCTTCGCCCCGCAGATCAGTGCTGTTACGACATCGTCTCCCTCGGCGAAGTAATGCTGCGACTCGACCCAGGTGAGCGTCGCATCCGTACCGCTAGGTCCTTCGACGCCTGGGAGGGCGGCGGCGAGTACAACGTCAGCCGCGGCTTGTCCCGCGTCTTCGGCAAACACGCCGCCGTCATTACCAGCCTCGTCGACGACCCGGTTGGGCGCCTTGTCGGTGACCTCATCACTGCTGGCGGTGTCGACGACCAGTTCATCACCTGGGTGCCCTCTGACGGAGTCGGCCGCACAGTACGCACTGGACTCAACTTCACCGAGCGTGGTTTCGGTGTCCGTGGCGCCGTCGGGGTCTCCGACCGTGGCCATACTGCCGCCAGCCAG…	ATGACTGACCCCGTCACCCTTCGCCCCGCAGATCAGTGCTGTTACGACATCGTCTCCCTCGGCGAAGTAATGCTGCGACTCGACCCAGGTGAGCGTCGCATCCGTACCGCTAGGTCCTTCGACGCCTGGGAGGGCGGCGGCGAGTACAACGTCAGCCGCGGCTTGTCCCGCGTCTTCGGCAAACACGCCGCCGTCATTACCAGCCTCGTCGACGACCCGGTTGGGCGCCTTGTCGGTGACCTCATCACTGCTGGCGGTGTCGACGACCAGTTCATCACCTGGGTGCCCTCTGACGGAGTCGGCCGCACAGTACGCACTGGACTCAACTTCACCGAGCGTGGTTTCGGTGTCCGTGGCGCCGTCGGGGTCTCCGACCGTGGCCATACTGCCGCCAGCCAG…	-	scaffold2	1212	-	O2A76_01970
cysteine--tRNA ligase	ATGGTAAGTGATGTGTCAGGGTACACCGGTAGCCTAAGTCATGTGACGTTTAAGCTCTACAACACCGCTACCCATGGCATCGAGACCTTTAAGCCCCTTCGCGAAGGCCAGGTGTCGATTTACCACTGTGGAATGACGGTGCAGTCCAGTCCACATCTGGGCCACATCCGCAAGGAGGTCGTCTTCGACGTCCTGCGGCGCTGGTTGGAGTGTTCTGGCTACCGGGTGACCGTTGTCGCCAACGTCACCGATATCGACGACAAGATCCTCGCTAAGTCCGCCGCTGCCGGCACCCCGTGGTGGGCCCATGCGTACCACTACGAAAATGAGCTTCACGCGGCGTATAAAGCATTGGGATGCCGTCCGCCGACCTATGAGCCTCGAGCCACCGGTCACATC…	ATGGTAAGTGATGTGTCAGGGTACACCGGTAGCCTAAGTCATGTGACGTTTAAGCTCTACAACACCGCTACCCATGGCATCGAGACCTTTAAGCCCCTTCGCGAAGGCCAGGTGTCGATTTACCACTGTGGAATGACGGTGCAGTCCAGTCCACATCTGGGCCACATCCGCAAGGAGGTCGTCTTCGACGTCCTGCGGCGCTGGTTGGAGTGTTCTGGCTACCGGGTGACCGTTGTCGCCAACGTCACCGATATCGACGACAAGATCCTCGCTAAGTCCGCCGCTGCCGGCACCCCGTGGTGGGCCCATGCGTACCACTACGAAAATGAGCTTCACGCGGCGTATAAAGCATTGGGATGCCGTCCGCCGACCTATGAGCCTCGAGCCACCGGTCACATC…	ATGGTAAGTGATGTGTCAGGGTACACCGGTAGCCTAAGTCATGTGACGTTTAAGCTCTACAACACCGCTACCCATGGCATCGAGACCTTTAAGCCCCTTCGCGAAGGCCAGGTGTCGATTTACCACTGTGGAATGACGGTGCAGTCCAGTCCACATCTGGGCCACATCCGCAAGGAGGTCGTCTTCGACGTCCTGCGGCGCTGGTTGGAGTGTTCTGGCTACCGGGTGACCGTTGTCGCCAACGTCACCGATATCGACGACAAGATCCTCGCTAAGTCCGCCGCTGCCGGCACCCCGTGGTGGGCCCATGCGTACCACTACGAAAATGAGCTTCACGCGGCGTATAAAGCATTGGGATGCCGTCCGCCGACCTATGAGCCTCGAGCCACCGGTCACATC…	ATGGTAAGTGATGTGTCAGGGTACACCGGTAGCCTAAGTCATGTGACGTTTAAGCTCTACAACACCGCTACCCATGGCATCGAGACCTTTAAGCCCCTTCGCGAAGGCCAGGTGTCGATTTACCACTGTGGAATGACGGTGCAGTCCAGTCCACATCTGGGCCACATCCGCAAGGAGGTCGTCTTCGACGTCCTGCGGCGCTGGTTGGAGTGTTCTGGCTACCGGGTGACCGTTGTCGCCAACGTCACCGATATCGACGACAAGATCCTCGCTAAGTCCGCCGCTGCCGGCACCCCGTGGTGGGCCCATGCGTACCACTACGAAAATGAGCTTCACGCGGCGTATAAAGCATTGGGATGCCGTCCGCCGACCTATGAGCCTCGAGCCACCGGTCACATC…	ATGGTAAGTGATGTGTCAGGGTACACCGGTAGCCTAAGTCATGTGACGTTTAAGCTCTACAACACCGCTACCCATGGCATCGAGACCTTTAAGCCCCTTCGCGAAGGCCAGGTGTCGATTTACCACTGTGGAATGACGGTGCAGTCCAGTCCACATCTGGGCCACATCCGCAAGGAGGTCGTCTTCGACGTCCTGCGGCGCTGGTTGGAGTGTTCTGGCTACCGGGTGACCGTTGTCGCCAACGTCACCGATATCGACGACAAGATCCTCGCTAAGTCCGCCGCTGCCGGCACCCCGTGGTGGGCCCATGCGTACCACTACGAAAATGAGCTTCACGCGGCGTATAAAGCATTGGGATGCCGTCCGCCGACCTATGAGCCTCGAGCCACCGGTCACATC…	ATGGTAAGTGATGTGTCAGGGTACACCGGTAGCCTAAGTCATGTGACGTTTAAGCTCTACAACACCGCTACCCATGGCATCGAGACCTTTAAGCCCCTTCGCGAAGGCCAGGTGTCGATTTACCACTGTGGAATGACGGTGCAGTCCAGTCCACATCTGGGCCACATCCGCAAGGAGGTCGTCTTCGACGTCCTGCGGCGCTGGTTGGAGTGTTCTGGCTACCGGGTGACCGTTGTCGCCAACGTCACCGATATCGACGACAAGATCCTCGCTAAGTCCGCCGCTGCCGGCACCCCGTGGTGGGCCCATGCGTACCACTACGAAAATGAGCTTCACGCGGCGTATAAAGCATTGGGATGCCGTCCGCCGACCTATGAGCCTCGAGCCACCGGTCACATC…	-	scaffold2	1225	-	O2A76_02045
hypothetical protein	ATGGCCGAGATTCGCAAGCACAAGCCGTCGTCCAGCCCCATCGCCCGGGCCTTGGAGGCCGCAATGGGTGAATTCATCAAGCCGGTTGTCCCCGGATCGCGCCCCGACAAGGGCGTTGAGGAGCCGGAGACGAAGCTCGAGTCCACCCCATCGGTCGCCGCAGGTTCCGCCCAGTGGGGGTCCTTCACTGTGGCGATGCTGCCGAAGTCCTCAGATTGA	ATGGCCGAGATTCGCAAGCACAAGCCGTCGTCCAGCCCCATCGCCCGGGCCTTGGAGGCCGCAATGGGTGAATCCATCAAGCCGGTTGTCCCCGGATCGCGCCCCGACAAGGGCGTTGAGGAGCCGGAGACGAAGCTCGAGTCCACCCCATCGGTCGCCGCAGGTTCCGCCCAGTGGGGGTCCTTCACTGTGGCGATGCTGCCGAAGTCCTCAGATTGA	ATGGCCGAGATTCGCAAGCACAAGCCGTCGTCCAGCCCCATCGCCCGGGCCTTGGAGGCCGCAATGGGTGAATTCATCAAGCCGGTTGTCCCCGGATCGCGCCCCGACAAGGGCGTTGAGGAGCCGGAGACGAAGCTCGAGTCCACCCCATCGGTCGCCGCAGGTTCCGCCCAGTGGGGGTCCTTCACTGTGGCGATGCTGCCGAAGTCCTCAGATTGA	ATGGCCGAGATTCGCAAGCACAAGCCGTCGTCCAGCCCCATCGCCCGGGCCTTGGAGGCCGCAATGGGTGAATCCATCAAGCCGGTTGTCCCCGGATCGCGCCCCGACAAGGGCGTTGAGGAGCCGGAGACGAAGCTCGAGTCCACCCCATCGGTCGCCGCAGGTTCCGCCCAGTGGGGGTCCTTCACTGTGGCGATGCTGCCGAAGTCCTCAGATTGA	ATGGCCGAGATTCGCAAGCACAAGCCGTCGTCCAGCCCCATCGCCCGGGCCTTGGAGGCCGCAATGGGTGAATCCATCAAGCCGGTTGTCCCCGGATCGCGCCCCGACAAGGGCGTTGAGGAGCCGGAGACGAAGCTCGAGTCCACCCCATCGGTCGCCGCAGGTTCCGCCCAGTGGGGGTCCTTCACTGTGGCGATGCTGCCGAAGTCCTCAGATTGA	ATGGCCGAGATTCGCAAGCACAAGCCGTCGTCCAGCCCCATCGCCCGGGCCTTGGAGGCCGCAATGGGTGAATCCATCAAGCCGGTTGTCCCCGGATCGCGCCCCGACAAGGGCGTTGAGGAGCCGGAGACGAAGCTCGAGTCCACCCCATCGGTCGCCGCAGGTTCCGCCCAGTGGGGGTCCTTCACTGTGGCGATGCTGCCGAAGTCCTCAGATTGA	-	scaffold2	1226	HMPREF9578_02110	O2A76_02050
ROK family protein	ATGAGTCTCCGAGAGCGGGCGCGAGATAAGCCCGGGCAGGAGTGGCTGACGATGACCTCACAGGAGAGGCCGGCCGGTCGGGGCCCGCGCAAGGACGATGTGCTGCGCGAACTGCGTGCTGACGGTGCTCTGACTGCCGCTGAGCTGGTCGAACGCACCCGTCTGTCGCGGCCCACCATCATCTCGCTGCTGCGTGAGCTGGAGGAGGATGGATGGGTTTCCAGTGAAATAGGTGGTCACGGTGCTCCTGGACGGCCTGCGACCGCATGGGCTCCGGCTAGCCGTGCGGGGATCGTCATTGGCGCTGACGTCCTGGTTGACTCGATGCTGACTGTGGTGTCCACGTTTCACGGGAGAGTTCTCGAGGTCAGGACCGACCAACTCGTCGACCGGTGTCGT…	ATGAGTCTCCGAGAGCGGGCGCGAGATAAGCCCGGGCAGGAGTGGCTGACGATGACCTCACAGGAGAGGCCGGCCGGTCGGGGCCCGCGCAAGGACGATGTGCTGCGCGAACTGCGTGCTGACGGTGCTCTGACTGCCGCTGAGCTGGTCGAACGCACCCGTCTGTCGCGGCCCACCATCATCTCGCTGCTGCGTGAGCTGGAGGAGGATGGATGGGTTTCCAGTGAAATAGGTGGTCACGGTGCTCCTGGACGGCCTGCGACCGCATGGGCTCCGGCTAGCCGTGCGGGGATCGTCATTGGCGCTGACGTCCTGGTTGACTCGATGCTGACTGTGGTGTCCACGTTTCACGGGAGAGTTCTCGAGGTCAGGACCGACCAACTCGTCGACCGGTGTCGT…	ATGAGTCTCCGAGAGCGGGCGCGAGATAAGCCCGGGCAGGAGTGGCTGACGATGACCTCACAGGAGAGGCCGGCCGGTCGGGGCCCGCGCAAGGACGATGTGCTGCGCGAACTGCGTGCTGACGGTGCTCTGACTGCCGCTGAGCTGGTCGAACGCACCCGTCTGTCGCGGCCCACCATCATCTCGCTGCTGCGTGAGCTGGAGGAGGATGGATGGGTTTCCAGTGAAATAGGTGGTCACGGTGCTCCTGGACGGCCTGCGACCGCATGGGCTCCGGCTAGCCGTGCGGGGATCGTCATTGGCGCTGACGTCCTGGTTGACTCGATGCTGACTGTGGTGTCCACGTTTCACGGGAGAGTTCTCGAGGTCAGGACCGACCAACTCGTCGACCGGTGTCGT…	ATGAGTCTCCGAGAGCGGGCGCGAGATAAGCCCGGGCAGGAGTGGCTGACGATGACCTCACAGGAGAGGCCGGCCGGTCGGGGCCCGCGCAAGGACGATGTGCTGCGCGAACTGCGTGCTGACGGTGCTCTGACTGCCGCTGAGCTGGTCGAACGCACCCGTCTGTCGCGGCCCACCATCATCTCGCTGCTGCGTGAGCTGGAGGAGGATGGATGGGTTTCCAGTGAAATAGGTGGTCACGGTGCTCCTGGACGGCCTGCGACCGCATGGGCTCCGGCTAGCCGTGCGGGGATCGTCATTGGCGCTGACGTCCTGGTTGACTCGATGCTGACTGTGGTGTCCACGTTTCACGGGAGAGTTCTCGAGGTCAGGACCGACCAACTCGTCGACCGGTGTCGT…	ATGAGTCTCCGAGAGCGGGCGCGAGATAAGCCCGGGCAGGAGTGGCTGACGATGACCTCACAGGAGAGGCCGGCCGGTCGGGGCCCGCGCAAGGACGATGTGCTGCGCGAACTGCGTGCTGACGGTGCTCTGACTGCCGCTGAGCTGGTCGAACGCACCCGTCTGTCGCGGCCCACCATCATCTCGCTGCTGCGTGAGCTGGAGGAGGATGGATGGGTTTCCAGTGAAATAGGTGGTCACGGTGCTCCTGGACGGCCTGCGACCGCATGGGCTCCGGCTAGCCGTGCGGGGATCGTCATTGGCGCTGACGTCCTGGTTGACTCGATGCTGACTGTGGTGTCCACGTTTCACGGGAGAGTTCTCGAGGTCAGGACCGACCAACTCGTCGACCGGTGTCGT…	ATGAGTCTCCGAGAGCGGGCGCGAGATAAGCCCGGGCAGGAGTGGCTGACGATGACCTCACAGGAGAGGCCGGCCGGTCGGGGCCCGCGCAAGGACGATGTGCTGCGCGAACTGCGTGCTGACGGTGCTCTGACTGCCGCTGAGCTGGTCGAACGCACCCGTCTGTCGCGGCCCACCATCATCTCGCTGCTGCGTGAGCTGGAGGAGGATGGATGGGTTTCCAGTGAAATAGGTGGTCACGGTGCTCCTGGACGGCCTGCGACCGCATGGGCTCCGGCTAGCCGTGCGGGGATCGTCATTGGCGCTGACGTCCTGGTTGACTCGATGCTGACTGTGGTGTCCACGTTTCACGGGAGAGTTCTCGAGGTCAGGACCGACCAACTCGTCGACCGGTGTCGT…	-	scaffold2	1239	HMPREF9578_02264	O2A76_02115
5-dehydro-2-deoxygluconokinase (iolC)	ATGGTATCCAGCCGCCGCCGTGACCTTGATGTGCTCACGATGGGACGAATTGGTGTAGACATCTATCCGCTGCAGTACGGGGTGGGGCTTGAGGATGTCACGTCGTTCGGAAAGTTCCTTGGCGGTAGTCCGACCAATGTGGCCGTCGCGGCTGCCAGGCTGCGTCATTCTGCCGCAGTCGTCACGGCAGTAGGCGATGATCCTTTCGGGCGGTTCTGTCGCCGCGAGATGGCCAGACTCGGTGTCTATGACAACTACGTGCTCGTCAATTCCGAACTGCCCACCCCGGTGACGTTTTGCGAGATCTTTCCCCCCGACGACTTCCCGCTCTACTTCTACCGGCGTCCTACCGCTCCAGATCTGAGGATCACTCCGGACGACGTGCCTGAGGATGCTGTG…	ATGGTATCCAGCCGCCGCCGTGACCTTGATGTGCTCACGATGGGACGAATTGGTGTAGACATCTATCCGCTGCAGTACGGGGTGGGGCTTGAGGATGTCACGTCGTTCGGAAAGTTCCTTGGCGGTAGTCCGACCAATGTGGCCGTCGCGGCTGCCAGGCTGCGTCATTCTGCCGCAGTCGTCACGGCAGTAGGCGATGATCCTTTCGGGCGGTTCTGTCGCCGCGAGATGGCCAGACTCGGTGTCTATGACAACTACGTGCTCGTCAATTCCGAACTGCCCACCCCGGTGACGTTTTGCGAGATCTTTCCCCCCGACGACTTCCCGCTCTACTTCTACCGGCGTCCTACCGCTCCAGATCTGAGGATCACTCCGGACGACGTGCCTGAGGATGCTGTG…	ATGGTATCCAGCCGCCGCCGTGACCTTGATGTGCTCACGATGGGACGAATTGGTGTAGACATCTATCCGCTGCAGTACGGGGTGGGGCTTGAGGATGTCACGTCGTTCGGAAAGTTCCTTGGCGGTAGTCCGACCAATGTGGCCGTCGCGGCTGCCAGGCTGCGTCATTCTGCCGCAGTCGTCACGGCAGTAGGCGATGATCCTTTCGGGCGGTTCTGTCGCCGCGAGATGGCCAGACTCGGTGTCTATGACAACTACGTGCTCGTCAATTCCGAACTGCCCACCCCGGTGACGTTTTGCGAGATCTTTCCCCCCGACGACTTCCCGCTCTACTTCTACCGGCGTCCTACCGCTCCAGATCTGAGGATCACTCCGGACGACGTGCCTGAGGATGCTGTG…	ATGGTATCCAGCCGCCGCCGTGACCTTGATGTGCTCACGATGGGACGAATTGGTGTAGACATCTATCCGCTGCAGTACGGGGTGGGGCTTGAGGATGTCACGTCGTTCGGAAAGTTCCTTGGCGGTAGTCCGACCAATGTGGCCGTCGCGGCTGCCAGGCTGCGTCATTCTGCCGCAGTCGTCACGGCAGTAGGCGATGATCCTTTCGGGCGGTTCTGTCGCCGCGAGATGGCCAGACTCGGTGTCTATGACAACTACGTGCTCGTCAATTCCGAACTGCCCACCCCGGTGACGTTTTGCGAGATCTTTCCCCCCGACGACTTCCCGCTCTACTTCTACCGGCGTCCTACCGCTCCAGATCTGAGGATCACTCCGGACGACGTGCCTGAGGATGCTGTG…	ATGGTATCCAGCCGCCGCCGTGACCTTGATGTGCTCACGATGGGACGAATTGGTGTAGACATCTATCCGCTGCAGTACGGGGTGGGGCTTGAGGATGTCACGTCGTTCGGAAAGTTCCTTGGCGGTAGTCCGACCAATGTGGCCGTCGCGGCTGCCAGGCTGCGTCATTCTGCCGCAGTCGTCACGGCAGTAGGCGATGATCCTTTCGGGCGGTTCTGTCGCCGCGAGATGGCCAGACTCGGTGTCTATGACAACTACGTGCTCGTCAATTCCGAACTGCCCACCCCGGTGACGTTTTGCGAGATCTTTCCCCCCGACGACTTCCCGCTCTACTTCTACCGGCGTCCTACCGCTCCAGATCTGAGGATCACTCCGGACGACGTGCCTGAGGATGCTGTG…	ATGGTATCCAGCCGCCGCCGTGACCTTGATGTGCTCACGATGGGACGAATTGGTGTAGACATCTATCCGCTGCAGTACGGGGTGGGGCTTGAGGATGTCACGTCGTTCGGAAAGTTCCTTGGCGGTAGTCCGACCAATGTGGCCGTCGTGGCTGCCAGGCTGCGTCATTCTGCCGCAGTCGTCACGGCAGTAGGCGATGATCCTTTCGGGCGGTTCTGTCGCCGCGAGATGGCCAGACTCGGTGTCTATGACAACTACGTGCTCGTCAATTCCGAACTGCCCACCCCGGTGACGTTTTGCGAGATCTTTCCCCCCGACGACTTCCCGCTCTACTTCTACCGGCGTCCTACCGCTCCAGATCTGAGGATCACTCCGGACGACGTGCCTGAGGATGCTGTG…	-	scaffold2	1300	HMPREF9578_01518	O2A76_02420
hypothetical protein	ATGGGTGTGCCTCAAGTCGTGTGTCCCAGCCAGTTGCCGGACCTGGACCAGATTGCCGCCCTCTGCGAGTCAGGCTGGTACGACACCGCCGATTCCATGTTAAGGATGGCGCACGCATCTGAGTCTGACAATCCTCATGTGGTGCAGGCTGCTGCCGTGATGGCGGTGGCCCGCCGAGTCTTGGCTCTAGATGCCGAGGATTTTGAGGACATCGGTGAGGCCTTGCCCGCGGATCTGCGATCTCGCCTTGTCGACTCTGGTTTTCCACACCATCCGCGTGCCGCAGAGAGGGGAGCTCTTGGGGATCTCATCCCCTTGTATGAGCTCATGCTCGAGGTTCTCGACATCCGGATGCGTCGTGAGGAGCCCCAACAAGTCGTTGTGACTTGCCACATCCTG…	ATGGGTGTGCCTCAAGTCGTGTGTCCCAGCCAGTTGCCGGACCTGGACCAGATTGCCGCCCTCTGCGAGTCAGGCTGGTACGACACCGCCGATTCCATGTTAAGGATGGCGCACGCATCTGAGTCTGACAATCCTCATGTGGTGCAGGCTGCTGCCGTGATGGCGGTGGCCCGCCGAGTCTTGGCTCTAGATGCCGAGGATTTTGAGGACATCGGTGAGGCCTTGCCCGCGGATCTGCGATCTCGCCTTGTCGACTCTGGTTTTCCACACCATCCGCGTGCCGCAGAGAGGGGAGCTCTTGGGGATCTCATCCCCTTGTATGAGCTCATGCTCGAGGTTCTCGACATCCGGATGCGTCGTGAGGAGCCCCAACAAGTCGTTGTGACTTGCCACATCCTG…	ATGGGTGTGCCTCAAGTCGTGTGTCCCAGCCAGTTGCCGGACCTGGACCAGATTGCCGCCCTCTGCGAGTCAGGCTGGTACGACACCGCCGATTCCATGTTAAGGATGGCGCACGCATCTGAGTCTGACAATCCTCATGTGGTGCAGGCTGCTGCCGTGATGGCGGTGGCCCGCCGAGTCTTGGCTCTAGATGCCGAGGATTTTGAGGACATCGGTGAGGCCTTGCCCGCGGATCTGCGATCTCGCCTTGTCGACTCTGGTTTTCCACACCATCCGCGTGCCGCAGAGAGGGGAGCTCTTGGGGATCTCATCCCCTTGTATGAGCTCATGCTCGAGGTTCTCGACATCCGGATGCGTCGTGAGGAGCCCCAACAAGTCGTTGTGACTTGCCACATCCTG…	ATGGGTGTGCCTCAAGTCGTGTGTCCCAGCCAGTTGCCGGACCTGGACCAGATTGCCGCCCTCTGCGAGTCAGGCTGGTACGACACCGCCGATTCCATGTTAAGGATGGCGCACGCATCTGAGTCTGACAATCCTCATGTGGTGCAGGCTGCTGCCGTGATGGCGGTGGCCCGCCGAGTCTTGGCTCTAGATGCCGAGGATTTTGAGGACATCGGTGAGGCCTTGCCCGCGGATCTGCGATCTCGCCTTGTCGACTCTGGTTTTCCACACCATCCGCGTGCCGCAGAGAGGGGAGCTCTTGGGGATCTCATCCCCTTGTATGAGCTCATGCTCGAGGTTCTCGACATCCGGATGCGTCGTGAGGAGCCCCAACAAGTCGTTGTGACTTGCCACATCCTG…	ATGGGTGTGCCTCAAGTCGTGTGTCCCAGCCAGTTGCCGGACCTGGACCAGATTGCCGCCCTCTGCGAGTCAGGCTGGTACGACACCGCCGATTCCATGTTAAGGATGGCGCACGCATCTGAGTCTGACAATCCTCATGTGGTGCAGGCTGCTGCCGTGATGGCGGTGGCCCGCCGAGTCTTGGCTCTAGATGCCGAGGATTTTGAGGACATCGGTGAGGCCTTGCCCGCGGATCTGCGATCTCGCCTTGTCGACTCTGGTTTTCCACACCATCCGCGTGCCGCAGAGAGGGGAGCTCTTGGGGATCTCATCCCCTTGTATGAGCTCATGCTCGAGGTTCTCGACATCCGGATGCGTCGTGAGGAGCCCCAACAAGTCGTTGTGACTTGCCACATCCTG…	ATGGGTGTGCCTCAAGTCGTGTGTCCCAGCCAGTTGCCGGACCTGGACCAGATTGCCGCCCTCTGCGAGTCAGGCTGGTACGACACCGCCGATTCCATGTTAAGGATGGCGCACGCATCTGAGTCTGACAATCCTCATGTGGTGCAGGCTGCTGCCGTGATGGCGGTGGCCCGCCGAGTCTTGGCTCTAGATGCCGAGGATTTTGAGGACATCGGTGAGGCCTTGCCCGCGGATCTGCGATCTCGCCTTGTCGACTCTGGTTTTCCACACCATCCGCGTGCCGCAGAGAGGGGAGCTCTTGGGGATCTCATCCCCTTGTATGAGCTCATGCTCGAGGTTCTCGACATCCGGATGCGTCGTGAGGAGCCCCAACAAGTCGTTGTGACTTGCCACATCCTG…	-	scaffold2	1334	HMPREF9578_01482	O2A76_02590
hypothetical protein	ATGCCAGTTTCCGCCGTCGGCAAGGTCGTCGAGTGCCGCTATCAGCCCAGTCGGAGCTCAGCACCGTTCCACCATCCTTGCCCACTGATCCTCCAGTTTGGCCCAATTACGAGTCGCTATCCAGTCGGCAAGGGCCGTCGATTCCGTGCTCAAAGCGACTTTTGGAGCCTCTCGAAGGAGATGTGA	ATGCCAGTTTCCGCCGTCGGCAAGGTCGTCGAGTGCCGCTATCAGCCCAGTCGGAGCTCAGCACCGTTCCACCATCCTTGCCCACTGATCCTCCAGTTTGGCCCAATTACGAGTCGCTATCCAGTCGGCAAGGGCCGTCGATTCCGTGCTCAAAGCGACTTTTGGAGCCTCTCGAAGGAGATGTGA	ATGCCAGTTTCCGCCGTCGGCAAGGTCGTCGAGTGCCGCTATCAGCCCAGTCGGAGCTCAGCACCGTTCCACCATCCTTGCCCACTGATCCTCCAGTTTGGCCCAATTACGAGTCGCTATCCAGTCGGCAAGGGCCGTCGATTCCGTGCTCAAAGCGACTTTTGGAGCCTCTCGAAGGAGATGTGA	ATGCCAGTTTCCGCCGTCGGCAAGGTCGTCGAGTGCCGCTATCAGCCCAGTCGGAGCTCAGCACCGTTCCACCATCCTTGCCCACTGATCCTCCAGTTTGGCCCAATTACGAGTCGCTATCCAGTCGGCAAGGGCCGTCGATTCCGTGCTCAAAGCGACTTTTGGAGCCTCTCGAAGGAGATGTGA	ATGCCAGTTTCCGCCGTCGGCAAGGTCGTCGAGTGCCGCTATCAGCCCAGTCGGAGCTCAGCACCGTTCCACCATCCTTGCCCACTGATCCTCCAGTTTGGCCCAATTACGAGTCGCTATCCAGTCGGCAAGGGCCGTCGATTCCGTGCTCAAAGCGACTTTTGGAGCCTCTCGAAGGAGATGTGA	ATGCCAGTTTCCGCCGTCGGCAAGGTCGTCGAGTGCCGCTATCAGCCCAGTCGGAGCTCAGCACCGTTCCACCATCCTTGCCCACTGATCCTCCAGTTTGGCCCAATTACGAGTCGCTATCCAGTCGGCAAGGGCCGTCGATTCCGTGCTCAAAGCGACTTTTGGAGCCTCTCGAAGGAGATGTGA	-	scaffold3	1423	-	-
TIGR03089 family protein	ATGGTTTCCCTTACTCGGCCAACTCCAACCCGAAGCTCTGACCCCCTGACTGCCCTATGCCAGCGCAGTCAGAACGCAGGAGCATTGCCCCTACTGACGTGGTACCACGGCGCCGACCGCGGTGAGCTGTCAGCACGCACCTTGTTGACGTGGGTTACGAAGTCGGTTTACCTGCTCGATAGCGAGGGAGTCGAGCCCGGTGGTGTCTCCCGTCTTTCAGTATGCGGTGTGCGTCCCGGCCATTGGACAAGTTGCGTGTGGTTGCTGGCCTCGTGGTGGGCTGGACTACGAGTCGATCTGACTGGGCAAGAGGAAGCAGCACTAGAAGTCATTGGCCCGGACGTCGCCCCCGTCAACTCCCCCGATGTCCTCATCCAGTGCAGTCTTGCGCCCCTTGCT…	ATGGTTTCCCTTACTCGGCCAACTCCAACCCGAAGCTCTGACCCCCTGACTGCCCTATGCCAGCGCAGTCAGAACGCAGGAGCATTGCCCCTACTGACGTGGTACCACGGCGCCGACCGCGGTGAGCTGTCAGCACGCACCTTGTTGACGTGGGTTACGAAGTCGGTTTACCTGCTCGATAGCGAGGGAGTCGAGCCCGGTGGTGTCTCCCGTCTTTCAGTATGCGGTGTGCGTCCCGGCCATTGGACAAGTTGCGTGTGGTTGCTGGCCTCGTGGTGGGCTGGACTACGAGTCGATCTGACTGGGCAAGAGGAAGCAGCACTAGAAGTCATTGGCCCGGACGTCGCCCCCGTCAACTCCCCCGATGTCCTCATCCAGTGCAGTCTTGCGCCCCTTGCT…	ATGGTTTCCCTTACTCGGCCAACTCCAACCCGAAGCTCTGACCCCCTGACTGCCCTATGCCAGCGCAGTCAGAACGCAGGAGCATTGCCCCTACTGACGTGGTACCACGGCGCCGACCGCGGTGAGCTGTCAGCACGCACCTTGTTGACGTGGGTTACGAAGTCGGTTTACCTGCTCGATAGCGAGGGAGTCGAGCCCGGTGGTGTCTCCCGTCTTTCAGTATGCGGTGTGCGTCCCGGCCATTGGACAAGTTGCGTGTGGTTGCTGGCCTCGTGGTGGGCTGGACTACGAGTCGATCTGACTGGGCAAGAGGAAGCAGCACTAGAAGTCATTGGCCCGGACGTCGCCCCCGTCAACTCCCCCGATGTCCTCATCCAGTGCAGTCTTGCGCCCCTTGCT…	ATGGTTTCCCTTACTCGGCCAACTCCAACCCGAAGCTCTGACCCCCTGACTGCCCTATGCCAGCGCAGTCAGAACGCAGGAGCATTGCCCCTACTGACGTGGTACCACGGCGCCGACCGCGGTGAGCTGTCAGCACGCACCTTGTTGACGTGGGTTACGAAGTCGGTTTACCTGCTCGATAGCGAGGGAGTCGAGCCCGGTGGTGTCTCCCGTCTTTCAGTATGCGGTGTGCGTCCCGGCCATTGGACAAGTTGCGTGTGGTTGCTGGCCTCGTGGTGGGCTGGACTACGAGTCGATCTGACTGGGCAAGAGGAAGCAGCACTAGAAGTCATTGGCCCGGACGTCGCCCCCGTCAACTCCCCCGATGTCCTCATCCAGTGCAGTCTTGCGCCCCTTGCT…	ATGGTTTCCCTTACTCGGCCAACTCCAACCCGAAGCTCTGACCCCCTGACTGCCCTATGCCAGCGCAGTCAGAACGCAGGAGCATTGCCCCTACTGACGTGGTACCACGGCGCCGACCGCGGTGAGCTGTCAGCACGCACCTTGTTGACGTGGGTTACGAAGTCGGTTTACCTGCTCGATAGCGAGGGAGTCGAGCCCGGTGGTGTCTCCCGTCTTTCAGTATGCGGTGTGCGTCCCGGCCATTGGACAAGTTGCGTGTGGTTGCTGGCCTCGTGGTGGGCTGGACTACGAGTCGATCTGACTGGGCAAGAGGAAGCAGCACTAGAAGTCATTGGCCCGGACGTCGCCCCCGTCAACTCCCCCGATGTCCTCATCCAGTGCAGTCTTGCGCCCCTTGCT…	ATGGTTTCCCTTACTCGGCCAACTCCAACCCGAAGCTCTGACCCCCTGACTGCCCTATGCCAGCGCAGTCAGAACGCAGGAGCATTGCCCCTACTGACGTGGTACCACGGCGCCGACCGCGGTGAGCTGTCAGCACGCACCTTGTTGACGTGGGTTACGAAGTCGGTTTACCTGCTCGATAGCGAGGGAGTCGAGCCCGGTGGTGTCTCCCGTCTTTCAGTATGCGGTGTGCGTCCCGGCCATTGGACAAGTTGCGTGTGGTTGCTGGCCTCGTGGTGGGCTGGACTACGAGTCGATCTGACTGGGCAAGAGGAAGCAGCACTAGAAGTCATTGGCCCGGACGTCGCCCCCGTCAACTCCCCCGATGTCCTCATCCAGTGCAGTCTTGCGCCCCTTGCT…	-	scaffold3	1436	-	O2A76_08600
NUDIX domain-containing protein	ATGGCGACACCACAGTTCATCCTGGACCTGAGACGTCATATTGGTCATGCGCCATTATGGTTGGCCGGCAGTAGTGCGGTCGTGGTGCGTGATGGCCTTCGGAGGCCTCAGGTGCTGTTGGTGCAGCGGGCCGATGACGGGCAATGGACTCCGGTCTGCGGAATTATAGAGCCGGGGGAGAGGCCCGATGAGGCCATCCTTCGCGAGATCCACGAAGAGACAGGGGTAGTAGCAGAGGTCGTCCGACTAGTTCGGGTTAACGTGGCTGCCCCCGTCACCTATCCCAATGGCGATCAGTGCCAGTTCCTCGACCACGACTTCTTGTGTCGGTGGGTGAGCGGTGAGCCCATGGTCGGTGACGACGAGTCCAGCCATACCGGGTTCTTCAGCATCGACCAG…	ATGGCGACACCACAGTTCATCCTGGACCTGAGACGTCATATTGGTCATGCGCCATTATGGTTGGCCGGCAGTAGTGCGGTCGTGGTGCGTGATGGCCTTCGGAGGCCTCAGGTGCTGTTGGTGCAGCGGGCCGATGACGGGCAATGGACTCCGGTCTGCGGAATTATAGAGCCGGGGGAGAGGCCCGATGAGGCCATCCTTCGCGAGATCCACGAAGAGACAGGGGTAGTAGCAGAGGTCGTCCGACTAGTTCGGGTTAACGTGGCTGCCCCCGTCACCTATCCCAATGGCGATCAGTGCCAGTTCCTCGACCACGACTTCTTGTGTCGGTGGGTGAGCGGTGAGCCCATGGTCGGTGACGACGAGTCCAGCCATACCGGGTTCTTCAGCATCGACCAG…	ATGGCGACACCACAGTTCATCCTGGACCTGAGACGTCATATTGGTCATGCGCCATTATGGTTGGCCGGCAGTAGTGCGGTCGTGGTGCGTGATGGCCTTCGGAGGCCTCAGGTGCTGTTGGTGCAGCGGGCCGATGACGGGCAATGGACTCCGGTCTGCGGAATTATAGAGCCGGGGGAGAGGCCCGATGAGGCCATCCTTCGCGAGATCCACGAAGAGACAGGGGTAGTAGCAGAGGTCGTCCGACTAGTTCGGGTTAACGTGGCTGCCCCCGTCACCTATCCCAATGGCGATCAGTGCCAGTTCCTCGACCACGACTTCTTGTGTCGGTGGGTGAGCGGTGAGCCCATGGTCGGTGACGACGAGTCCAGCCATACCGGGTTCTTCAGCATCGACCAG…	ATGGCGACACCACAGTTCATCCTGGACCTGAGACGTCATATTGGTCATGCGCCATTATGGTTGGCCGGCAGTAGTGCGGTCGTGGTGCGTGATGGCCTTCGGAGGCCTCAGGTGCTGTTGGTGCAGCGGGCCGATGACGGGCAATGGACTCCGGTCTGCGGAATTATAGAGCCGGGGGAGAGGCCCGATGAGGCCATCCTTCGCGAGATCCACGAAGAGACAGGGGTAGTAGCAGAGGTCGTCCGACTAGTTCGGGTTAACGTGGCTGCCCCCGTCACCTATCCCAATGGCGATCAGTGCCAGTTCCTCGACCACGACTTCTTGTGTCGGTGGGTGAGCGGTGAGCCCATGGTCGGTGACGACGAGTCCAGCCATACCGGGTTCTTCAGCATCGACCAG…	ATGGCGACACCACAGTTCATCCTGGACCTGAGACGTCATATTGGTCATGCGCCATTATGGTTGGCCGGCAGTAGTGCGGTCGTGGTGCGTGATGGCCTTCGGAGGCCTCAGGTGCTGTTGGTGCAGCGGGCCGATGACGGGCAATGGACTCCGGTCTGCGGAATTATAGAGCCGGGGGAGAGGCCCGATGAGGCCATCCTTCGCGAGATCCACGAAGAGACAGGGGTAGTAGCAGAGGTCGTCCGACTAGTTCGGGTTAACGTGGCTGCCCCCGTCACCTATCCCAATGGCGATCAGTGCCAGTTCCTCGACCACGACTTCTTGTGTCGGTGGGTGAGCGGTGAGCCCATGGTCGGTGACGACGAGTCCAGCCATACCGGGTTCTTCAGCATCGACCAG…	ATGGCGACACCACAGTTCATCCTGGACCTGAGACGTCATATTGGTCATGCGCCATTATGGTTGGCCGGCAGTAGTGCGGTCGTGGTGCGTGATGGCCTTCGGAGGCCTCAGGTGCTGTTGGTGCAGCGGGCCGATGACGGGCAATGGACTCCGGTCTGCGGAATTATAGAGCCGGGGGAGAGGCCCGATGAGGCCATCCTTCGCGAGATCCACGAAGAGACAGGGGTAGTAGCAGAGGTCGTCCGACTAGTTCGGGTTAACGTGGCTGCCCCCGTCACCTATCCCAATGGCGATCAGTGCCAGTTCCTCGACCACGACTTCTTGTGTCGGTGGGTGAGCGGTGAGCCCATGGTCGGTGACGACGAGTCCAGCCATACCGGGTTCTTCAGCATCGACCAG…	-	scaffold3	1457	-	O2A76_08720
hypothetical protein	GTGGGAAAGGAGGCGGAAGTCCTGCCAGCGGAGATGAACCCGCCGTCAGCAGGTGCCGAGCATTCGCAAGCAGCACAGGCGGCACATCATCATCGAGGCCGCGCGAAGGTCGGCGTCGACGGTGTGGCTGATGGCCGCGGTCATGGTAGTGCTCCTGGATTCGATGACGGCCCTCATCGGGCCGAATTGCCCTTGAATTTAGGACCTTTGAGGATCACTGTCAATACGGGGCCGTTGGTTCGCTGTGTGAACATGCGATGGGTTGTGCCAGCTGGGGACGACTATGGGCCGGTAGGCTGTGAGTCGCCATGA	GTGGGAAAGGAGGCGGAAGTCCTGCCAGCGGAGATGAACCCGCCGTCAGCAGGTGCCGAGCATTCGCAAGCAGCACAGGCGGCACATCATCATCGAGGCCGCGCGAAGGTCGGCGTCGACGGTGTGGCTGATGGCCGCGGTCATGGTAGTGCTCCTGGATTCGATGACGGCCCTCATCGGGCCGAATTGCCCTTGAATTTAGGACCTTTGAGGATCACTGTCAATACGGGGCCGTTGGTTCGCTGTGTGAACATGCGATGGGTTGTGCCAGCTGGGGACGACTATGGGCCGGTAGGCTGTGAGTCGCCATGA	GTGGGAAAGGAGGCGGAAGTCCTGCCAGCGGAGATGAACCCGCCGTCAGCAGGTGCCGAGCATTCGCAAGCAGCACAGGCGGCACATCATCATCGAGGCCGCGCGAAGGTCGGCGTCGACGGTGTGGCTGATGGCCGCGGTCATGGTAGTGCTCCTGGATTCGATGACGGCCCTCATCGGGCCGAATTGCCCTTGAATTTAGGACCTTTGAGGATCACTGTCAATACGGGGCCGTTGGTTCGCTGTGTGAACATGCGATGGGTTGTGCCAGCTGGGGACGACTATGGGCCGGTAGGCTGTGAGTCGCCATGA	GTGGGAAAGGAGGCGGAAGTCCTGCCAGCGGAGATGAACCCGCCGTCAGCAGGTGCCGAGCATTCGCAAGCAGCACAGGCGGCACATCATCATCGAGGCCGCGCGAAGGTCGGCGTCGACGGTGTGGCTGATGGCCGCGGTCATGGTAGTGCTCCTGGATTCGATGACGGCCCTCATCGGGCCGAATTGCCCTTGAATTTAGGACCTTTGAGGATCACTGTCAATACGGGGCCGTTGGTTCGCTGTGTGAACATGCGATGGGTTGTGCCAGCTGGGGACGACTATGGGCCGGTAGGCTGTGAGTCGCCATGA	GTGGGAAAGGAGGCGGAAGTCCTGCCAGCGGAGATGAACCCGCCGTCAGCAGGTGCCGAGCATTCGCAAGCAGCACAGGCGGCACATCATCATCGAGGCCGCGCGAAGGTCGGCGTCGACGGTGTGGCTGATGGCCGCGGTCATGGTAGTGCTCCTGGATTCGATGACGGCCCTCATCGGGCCGAATTGCCCTTGAATTTAGGACCTTTGAGGATCACTGTCAATACGGGGCCGTTGGTTCGCTGTGTGAACATGCGATGGGTTGTGCCAGCTGGGGACGACTATGGGCCGGTAGGCTGTGAGTCGCCATGA	GTGGGAAAGGAGGCGGAAGTCCTGCCAGCGGAGATGAACCCGCCGTCAGCAGGTGCCGAGCATTCGCAAGCAGCACAGGCGGCACATCATCATCGAGGCCGCGCGAAGGTCGGCGTCGACGGTGTGGCTGATGGCCGCGGTCATGGTAGTGCTCCTGGATTCGATGACGGCCCTCATCGGGCCGAATTGCCCTTGAATTTAGGACCTTTGAGGATCACTGTCAATACGGGGCCGTTGGTTCGCTGTGTGAACATGCGATGGGTTGTACCAGCTGGGGACGACTATGGGCCGGTAGGCTGTGAGTCGCCATGA	-	scaffold3	1499	HMPREF9578_02409	O2A76_08935
ABC transporter ATP-binding protein	ATGAGTAAGAAAACTGCCACGGCGGCACACCTTTCCGACGCCCTCCCCGAGCGTCAGGAAGGTGTGCCGGTCCTGCAGATCAGGGATCTCAACGTCCGTTTCCCCTCTGAGGATGGCGTCGTTCATGCTGTGCGTGGGGTGAACCTCACCGTCAACGCTAGCGAGGTTGTCGGGCTGGTGGGTGAGTCTGGATCGGGTAAGTCGGTCACCTCGATGTCGGTGATGGGACTGCTGGATGAGGGAGCTCGCGTCGAGGGGTCGATCAAGCTCCATGGCACTGAACTCTTGGGACGCGACGACAACTGGATGTCTGACGTACGCGGCAAGAAGGTCGCCATGATCTTCCAGGACCCGCTAAGTGCATTGACCCCCGTGTACACCATCGGTGACCAGATTGTC…	ATGAGTAAGAAAACTGCCACGGCGGCACACCTTTCCGACGCCCTCCCCGAGCGTCAGGAAGGTGTGCCGGTCCTGCAGATCAGGGATCTCAACGTCCGTTTCCCCTCTGAGGATGGCGTCGTTCATGCTGTGCGTGGGGTGAACCTCACCGTCAACGCTAGCGAGGTTGTCGGGCTGGTGGGTGAGTCTGGATCGGGTAAGTCGGTCACCTCGATGTCGGTGATGGGACTGCTGGATGAGGGAGCTCGCGTCGAGGGGTCGATCAAGCTCCATGGCACTGAACTCTTGGGACGCGACGACAACTGGATGTCTGACGTACGCGGCAAGAAGGTCGCCATGATCTTCCAGGACCCGCTAAGTGCATTGACCCCCGTGTACACCATCGGTGACCAGATTGTC…	ATGAGTAAGAAAACTGCCACGGCGGCACACCTTTCCGACGCCCTCCCCGAGCGTCAGGAAGGTGTGCCGGTCCTGCAGATCAGGGATCTCAACGTCCGTTTCCCCTCTGAGGATGGCGTCGTTCATGCTGTGCGTGGGGTGAACCTCACCGTCAACGCTAGCGAGGTTGTCGGGCTGGTGGGTGAGTCTGGATCGGGTAAGTCGGTCACCTCGATGTCGGTGATGGGACTGCTGGATGAGGGAGCTCGCGTCGAGGGGTCGATCAAGCTCCATGGCACTGAACTCTTGGGACGCGACGACAACTGGATGTCTGACGTACGCGGCAAGAAGGTCGCCATGATCTTCCAGGACCCGCTAAGTGCATTGACCCCCGTGTACACCATCGGTGACCAGATTGTC…	ATGAGTAAGAAAACTGCCACGGCGGCACACCTTTCCGACGCCCTCCCCGAGCGTCAGGAAGGTGTGCCGGTCCTGCAGATCAGGGATCTCAACGTCCGTTTCCCCTCTGAGGATGGCGTCGTTCATGCTGTGCGTGGGGTGAACCTCACCGTCAACGCTAGCGAGGTTGTCGGGCTGGTGGGTGAGTCTGGATCGGGTAAGTCGGTCACCTCGATGTCGGTGATGGGACTGCTGGATGAGGGAGCTCGCGTCGAGGGGTCGATCAAGCTCCATGGCACTGAACTCTTGGGACGCGACGACAACTGGATGTCTGACGTACGCGGCAAGAAGGTCGCCATGATCTTCCAGGACCCGCTAAGTGCATTGACCCCCGTGTACACCATCGGTGACCAGATTGTC…	ATGAGTAAGAAAACTGCCACGGCGGCACACCTTTCCGACGCCCTCCCCGAGCGTCAGGAAGGTGTGCCGGTCCTGCAGATCAGGGATCTCAACGTCCGTTTCCCCTCTGAGGATGGCGTCGTTCATGCTGTGCGTGGGGTGAACCTCACCGTCAACGCTAGCGAGGTTGTCGGGCTGGTGGGTGAGTCTGGATCGGGTAAGTCGGTCACCTCGATGTCGGTGATGGGACTGCTGGATGAGGGAGCTCGCGTCGAGGGGTCGATCAAGCTCCATGGCACTGAACTCTTGGGACGCGACGACAACTGGATGTCTGACGTACGCGGCAAGAAGGTCGCCATGATCTTCCAGGACCCGCTAAGTGCATTGACCCCCGTGTACACCATCGGTGACCAGATTGTC…	ATGAGTAAGAAAACTGCCACGGCGGCACACCTTTCCGACGCCCTCCCCGAGCGTCAGGAAGGTGTGCCGGTCCTGCAGATCAGGGATCTCAACGTCCGTTTCCCCTCTGAGGATGGCGTCGTTCATGCTGTGCGTGGGGTGAACCTCACCGTCAACGCTAGCGAGGTTGTCGGGCTGGTGGGTGAGTCTGGATCGGGTAAGTCGGTCACCTCGATGTCGGTGATGGGACTGCTGGATGAGGGAGCTCGCGTCGAGGGGTCGATCAAGCTCCATGGCACTGAACTCTTGGGACGCGACGACAACTGGATGTCTGACGTACGCGGCAAGAAGGTCGCCATGATCTTCCAGGACCCGCTAAGTGCATTGACCCCCGTGTACACCATCGGTGACCAGATTGTC…	-	scaffold3	1581	HMPREF9578_02322	O2A76_09360
type I restriction enzyme HsdR N-terminal domain-containing protein†	ATGAGTATCGAATCGGCGTTGGAGGATATCGCCGGGAAGTTGCATGATTATGGCGACACTCTGGAGACCGAGGAGGCAACGAAGAACGCCCTCGTCATGCCGTTCATTTCCAATGTTCTCGGTTATGACGTGTTCAACCCCCATGAGGTCGTCCCTGAGTTTGTCGCTGATGTGGGCACGAAGAGGGGCGAGAAGGTCGACTACGCCATCATGCGTGATGGCACGGTGCAGATGCTTATCGAGGCCAAGTCGGTCGGGGCGGCACTCAGCCTGGAGAACTCGTCGCAGCTCACCAGATACTTCACGGCATGCTCAGCCAAGATAGGCGTGCTTACGAACGGTCGAAACTGGCTCTTCTACACCGACCTCGACAAGGCGAATGTCATGGACTCTAAGCCG…	ATGAGTATCGAATCGGCGTTGGAGGATATCGCCGGGAAGTTGCATGATTATGGCGACACTCTGGAGACCGAGGAGGCAACGAAGAACGCCCTCGTCATGCCGTTCATTTCCAATGTTCTCGGTTATGACGTGTTCAACCCCCATGAGGTCGTCCCTGAGTTTGTCGCTGATGTGGGCACGAAGAGGGGCGAGAAGGTCGACTACGCCATCATGCGTGATGGCACGGTGCAGATGCTTATCGAGGCCAAGTCGGTCGGGGCGGCACTCAGCCTGGAGAACTCGTCGCAGCTCACCAGATACTTCACGGCATGCTCAGCCAAGATAGGCGTGCTTACGAACGGTCGAAACTGGCTCTTCTACACCGACCTCGACAAGGCGAATGTCATGGACTCTAAGCCG…	ATGAGTATCGAATCGGCGTTGGAGGATATCGCCGGGAAGTTGCATGATTATGGCGACACTCTGGAGACCGAGGAGGCAACGAAGAACGCCCTCGTCATGCCGTTCATTTCCAATGTTCTCGGTTATGACGTGTTCAACCCCCATGAGGTCGTCCCTGAGTTTGTCGCTGATGTGGGCACGAAGAGGGGCGAGAAGGTCGACTACGCCATCATGCGTGATGGCACGGTGCAGATGCTTATCGAGGCCAAGTCGGTCGGGGCGGCACTCAGCCTGGAGAACTCGTCGCAGCTCACCAGATACTTCACGGCATGCTCAGCCAAGATAGGCGTGCTTACGAACGGTCGAAACTGGCTCTTCTACACCGACCTCGACAAGGCGAATGTCATGGACTCTAAGCCG…	ATGAGTATCGAATCGGCGTTGGAGGATATCGCCGGGAAGTTGCATGATTATGGCGACACTCTGGAGACCGAGGAGGCAACGAAGAACGCCCTCGTCATGCCGTTCATTTCCAATGTTCTCGGTTATGACGTGTTCAACCCCCATGAGGTCGTCCCTGAGTTTGTCGCTGATGTGGGCACGAAGAGGGGCGAGAAGGTCGACTACGCCATCATGCGTGATGGCACGGTGCAGATGCTTATCGAGGCCAAGTCGGTCGGGGCGGCACTCAGCCTGGAGAACTCGTCGCAGCTCACCAGATACTTCACGGCATGCTCAGCCAAGATAGGCGTGCTTACGAACGGTCGAAACTGGCTCTTCTACACCGACCTCGACAAGGCGAATGTCATGGACTCTAAGCCG…	ATGAGTATCGAATCGGCGTTGGAGGATATCGCCGGGAAGTTGCATGATTATGGCGACACTCTGGAGACCGAGGAGGCAACGAAGAACGCCCTCGTCATGCCGTTCATTTCCAATGTTCTCGGTTATGACGTGTTCAACCCCCATGAGGTCGTCCCTGAGTTTGTCGCTGATGTGGGCACGAAGAGGGGCGAGAAGGTCGACTACGCCATCATGCGTGATGGCACGGTGCAGATGCTTATCGAGGCCAAGTCGGTCGGGGCGGCACTCAGCCTGGAGAACTCGTCGCAGCTCACCAGATACTTCACGGCATGCTCAGCCAAGATAGGCGTGCTTACGAACGGTCGAAACTGGCTCTTCTACACCGACCTCGACAAGGCGAATGTCATGGACTCTAAGCCG…	ATGAGTATCGAATCGGCGTTGGAGGATATCGCCGGGAAGTTGCATGATTATGGCGACACTCTGGAGACCGAGGAGGCAACGAAGAACGCCCTCGTCATGCCGTTCATTTCCAATGTTCTCGGTTATGACGTGTTCAACCCCCATGAGGTCGTCCCTGAGTTTGTCGCTGATGTGGGCACGAAGAGGGGCGAGAAGGTCGACTACGCCATCATGCGTGATGGCACGGTGCAGATGCTTATCGAGGCCAAGTCGGTCGGGGCGGCACTCAGCCTGGAGAACTCGTCGCAGCTCACCAGATACTTCACGGCATGCTCAGCCAAGATAGGCGTGCTTACGAACGGTCGAAACTGGCTCTTCTACACCGACCTCGACAAGGCGAATGTCATGGACTCTAAGCCG…	-	scaffold4	1821	HMPREF9578_02625	O2A76_03430
zinc-binding dehydrogenase	ATGACAGAAACCATGCTTGCTGAACGTTTCCACGCCGCAGATCGGTCTATCACCCTCGAAGATATCCCGATCCCGCACCCGGGACCCGGTGAGGTGCTTGTCAAGGTCGCTTACTGCGGTATTTGCCACTCTGACCTGAGTCTCATTAGCGGTGCGTTCCCTGCAGCTCTGCCGGTAGTGACTCAGGGCCATGAGGCATCCGGAACCATCGTCGAGCTCGGTGCGGGCGTCATCGGTTGGAAGGAGGGTGACCGCGTCATCCCATCCGCCGGTCGCCCCTGTCTCAAGTGTCGCAAGTGCCGCCGCGGTGCCTTCACGGACTGTCTGGATCTGAACCTCATGGCTTTTGCCTACGACGGCGCATGGGCTGAGTACCACATTGCGCAGGCCTCCGGTATG…	ATGACAGAAACCATGCTTGCTGAACGTTTCCACGCCGCAGATCGGTCTATCACCCTCGAAGATATCCCGATCCCGCACCCGGGACCCGGTGAGGTGCTTGTCAAGGTCGCTTACTGCGGTATTTGCCACTCTGACCTGAGTCTCATTAGCGGTGCGTTCCCTGCAGCTCTGCCGGTAGTGACTCAGGGCCATGAGGCATCCGGAACCATCGTCGAGCTCGGTGCGGGCGTCATCGGTTGGAAGGAGGGTGACCGCGTCATCCCATCCGCCGGTCGCCCCTGTCTCAAGTGTCGCAAGTGCCGCCGCGGTGCCTTCACGGACTGTCTGGATCTGAACCTCATGGCTTTTGCCTACGACGGCGCATGGGCTGAGTACCACATTGCGCAGGCCTCCGGTATG…	ATGACAGAAACCATGCTTGCTGAACGTTTCCACGCCGCAGATCGGTCTATCACCCTCGAAGATATCCCGATCCCGCACCCGGGACCCGGTGAGGTGCTTGTCAAGGTCGCTTACTGCGGTATTTGCCACTCTGACCTGAGTCTCATTAGCGGTGCGTTCCCTGCAGCTCTGCCGGTAGTGACTCAGGGCCATGAGGCATCCGGAACCATCGTCGAGCTCGGTGCGGGCGTCATCGGTTGGAAGGAGGGTGACCGCGTCATCCCATCCGCCGGTCGCCCCTGTCTCAAGTGTCGCAAGTGCCGCCGCGGTGCCTTCACGGACTGTCTGGATCTGAACCTCATGGCTTTTGCCTACGACGGCGCATGGGCTGAGTACCACATTGCGCAGGCCTCCGGTATG…	ATGACAGAAACCATGCTTGCTGAACGTTTCCACGCCGCAGATCGGTCTATCACCCTCGAAGATATCCCGATCCCGCACCCGGGACCCGGTGAGGTGCTTGTCAAGGTCGCTTACTGCGGTATTTGCCACTCTGACCTGAGTCTCATTAGCGGTGCGTTCCCTGCAGCTCTGCCGGTAGTGACTCAGGGCCATGAGGCATCCGGAACCATCGTCGAGCTCGGTGCGGGCGTCATCGGTTGGAAGGAGGGTGACCGCGTCATCCCATCCGCCGGTCGCCCCTGTCTCAAGTGTCGCAAGTGCCGCCGCGGTGCCTTCACGGACTGTCTGGATCTGAACCTCATGGCTTTTGCCTACGACGGCGCATGGGCTGAGTACCACATTGCGCAGGCCTCCGGTATG…	ATGACAGAAACCATGCTTGCTGAACGTTTCCACGCCGCAGATCGGTCTATCACCCTCGAAGATATCCCGATCCCGCACCCGGGACCCGGTGAGGTGCTTGTCAAGGTCGCTTACTGCGGTATTTGCCACTCTGACCTGAGTCTCATTAGCGGTGCGTTCCCTGCAGCTCTGCCGGTAGTGACTCAGGGCCATGAGGCATCCGGAACCATCGTCGAGCTCGGTGCGGGCGTCATCGGTTGGAAGGAGGGTGACCGCGTCATCCCATCCGCCGGTCGCCCCTGTCTCAAGTGTCGCAAGTGCCGCCGCGGTGCCTTCACGGACTGTCTGGATCTGAACCTCATGGCTTTTGCCTACGACGGCGCATGGGCTGAGTACCACATTGCGCAGGCCTCCGGTATG…	ATGACAGAAACCATGCTTGCTGAACGTTTCCACGCCGCAGATCGGTCTATCACCCTCGAAGATATCCCGATCCCGCACCCGGGACCCGGTGAGGTGCTTGTCAAGGTCGCTTACTGCGGTATTTGCCACTCTGACCTGAGTCTCATTAGCGGTGCGTTCCCTGCAGCTCTGCCGGTAGTGACTCAGGGCCATGAGGCATCCGGAACCATCGTCGAGCTCGGTGCGGGCGTCATCGGTTGGAAGGAGGGTGACCGCGTCATCCCATCCGCCGGTCGCCCCTGTCTCAAGTGTCGCAAGTGCCGCCGCGGTGCCTTCACGGACTGTCTGGATCTGAACCTCATGGCTTTTGCCTACGACGGCGCATGGGCTGAGTACCACATTGCGCAGGCCTCCGGTATG…	-	scaffold5	1916	HMPREF9578_01578	O2A76_10330
hypothetical protein	ATGAACGCGTCCCTCGACCGGTCGGGCACCGTGCAGGTCAAAGGGACATTACGAACCCACACCAAGCAACCGGTTTCAGGGGCCCTCATCAACCTGGCAGTAGATGGAAAGCCCCTTGCCGTCGGCGTGACACACGACAACGGATCGTGGTCTGGCACCTTCCGGTTGCCTCCCACTATGCAAGCTGGCGCCCACGAGTTGTCCGCCACCTTCGACGGCACCGAAGGGGTCGGGGCAGCCTCAGCAAGCGGCACTTTCTCAATCGCTGCCCAACCTACTGTCCTCACCGCAGCCGTGAAACCGACGATCGCCGCCCCGGGAGCATTACTCAATGTCAACGGGACAGTGACCCTTCCCACTCACCGTCGGGTCACCGACAGCCACGTAGCGATTCTGCTC…	ATGAACGCGTCCCTCGACCGGTCGGGCACCGTGCAGGTCAAAGGGACATTACGAACCCACACCAAGCAACCGGTTTCAGGGGCCCTCATCAACCTGGCAGTAGATGGAAAGCCCCTTGCCGTCGGCGTGACACACGACAACGGATCGTGGTCTGGCACCTTCCGGTTGCCTCCCACTATGCAAGCTGGCGCCCACGAGTTGTCCGCCACCTTCGACGGCACCGAAGGGGTCGGGGCAACCTCAGCAAGCGGCACTTTCTCAATCGCTGCCCAACCTACTGTCCTCACCGCAGCCGTGAAACCGACGATCGCCGCCCCGGGAGCATTACTCAATGTCAACGGGACAGTGACCCTTCCCACTCACCGTCGGGTCACCGACAGCCACGTAGCGATTCTGCTC…	ATGAACGCGTCCCTCGACCGGTCGGGCACCGTGCAGGTCAAAGGGACATTACGAACCCACACCAAGCAACCGGTTTCAGGGGCCCTCATCAACCTGGCAGTAGATGGAAAGCCCCTTGCCGTCGGCGTGACACACGACAACGGATCGTGGTCTGGCACCTTCCGGTTGCCTCCCACTATGCAAGCTGGCGCCCACGAGTTGTCCGCCACCTTCGACGGCACCGAAGGGGTCGGGGCAGCCTCAGCAAGCGGCACTTTCTCAATCGCTGCCCAACCTACTGTCCTCACCGCAGCCGTGAAACCGACGATCGCCGCCCCGGGAGCATTACTCAATGTCAACGGGACAGTGACCCTTCCCACTCACCGTCGGGTCACCGACAGCCACGTAGCGATTCTGCTC…	ATGAACGCGTCCCTCGACCGGTCGGGCACCGTGCAGGTCAAAGGGACATTACGAACCCACACCAAGCAACCGGTTTCAGGGGCCCTCATCAACCTGGCAGTAGATGGAAAGCCCCTTGCCGTCGGCGTGACACACGACAACGGATCGTGGTCTGGCACCTTCCGGTTGCCTCCCACTATGCAAGCTGGCGCCCACGAGTTGTCCGCCACCTTCGACGGCACCGAAGGGGTCGGGGCAACCTCAGCAAGCGGCACTTTCTCAATCGCTGCCCAACCTACTGTCCTCACCGCAGCCGTGAAACCGACGATCGCCGCCCCGGGAGCATTACTCAATGTCAACGGGACAGTGACCCTTCCCACTCACCGTCGGGTCACCGACAGCCACGTAGCGATTCTGCTC…	ATGAACGCGTCCCTCGACCGGTCGGGCACCGTGCAGGTCAAAGGGACATTACGAACCCACACCAAGCAACCGGTTTCAGGGGCCCTCATCAACCTGGCAGTAGATGGAAAGCCCCTTGCCGTCGGCGTGACACACGACAACGGATCGTGGTCTGGCACCTTCCGGTTGCCTCCCACTATGCAAGCTGGCGCCCACGAGTTGTCCGCCACCTTCGACGGCACCGAAGGGGTCGGGGCAACCTCAGCAAGCGGCACTTTCTCAATCGCTGCCCAACCTACTGTCCTCACCGCAGCCGTGAAACCGACGATCGCCGCCCCGGGAGCATTACTCAATGTCAACGGGACAGTGACCCTTCCCACTCACCGTCGGGTCACCGACAGCCACGTAGCGATTCTGCTC…	ATGAACGCGTCCCTCGACCGGTCGGGCACCGTGCAGGTCAAAGGGACATTACGAACCCACACCAAGCAACCGGTTTCAGGGGCCCTCATCAACCTGGCAGTAGATGGAAAGCCCCTTGCCGTCGGCGTGACACACGACAACGGATCGTGGTCTGGCACCTTCCGGTTGCCTCCCACTATGCAAGCTGGCGCCCACGAGTTGTCCGCCACCTTCGACGGCACCGAAGGGGTCGGGGCAGCCTCAGCAAGCGGCACTTTCTCAATCGCTGCCCAACCTACTGTCCTCACCGCAGCCGTGAAACCGACGATCGCCGCCCCGGGAGCATTACTCAATGTCAACGGGACAGTGACCCTTCCCACTCACCGTCGGGTCACCGACAGCCACGTAGCGATTCTGCTC…	-	scaffold5	2001	HMPREF9578_01789	O2A76_10760
hypothetical protein	ATGCAGTGGCTCTATGGATTTCACAAGTTCATCATCTTGGTGTCTCCAACTGCGATCAAACTGGGCGCCAAGGCGTTTACAACTTCTGACTATGCCCGCCACGACATCTTCACCGGCCACACCAAACGGATCGCCGCAGGAAACCCCTACGCCCGCCTCAACGATCCTCGTGCAACCACAACTGGTCTCGTTCCCCTGCTCGGTGGCCTCGCGCGCACCGGCCTCATCGTGGCCACGCCCACCGGCTGGCGGCGAACCCGGCCCGAGCTGCGCGACCTCGCCGCTGCTCGCCTTTGCGTTGCAGGCCGCCTCGACGCACGAGAAGGCCGCTACAAGGCCGAACGCGATCTGTGGGAATGGTGGCAGGTCGGATTGGAATGGTTGACCACCCCCCGGACG…	ATGCAGTGGCTCTATGGATTTCACAAGTTCATCATCTTGGTGTCTCCAACTGCGATCAAACTGGGCGCCAAGGCGTTTACAACTTCTGACTATGCCCGCCACGACATCTTCACCGGCCACACCAAACGGATCGCCGCAGGAAACCCCTACGCCCGCCTCAACGATCCTCGTGCAACCACAACTGGTCTCGTTCCCCTGCTCGGTGGCCTCGCGCGCACCGGCCTCATCGTGGCCACGCCCACCGGCTGGCGGCGAACCCGGCCCGAGCTGCGCGACCTCGCCGCTGCTCGCCTTTGCGTTGCAGGCCGCCTCGACGCACGAGAAGGCCGCTACAAGGCCGAACGCGATCTGTGGGAATGGTGGCAGGTCGGATTGGAATGGTTGACCACCCCCCGGACG…	ATGCAGTGGCTCTATGGATTTCACAAGTTCATCATCTTGGTGTCTCCAACTGCGATCAAACTGGGCGCCAAGGCGTTTACAACTTCTGACTATGCCCGCCACGACATCTTCACCGGCCACACCAAACGGATCGCCGCAGGAAACCCCTACGCCCGCCTCAACGATCCTCGTGCAACCACAACTGGTCTCGTTCCCCTGCTCGGTGGCCTCGCGCGCACCGGCCTCATCGTGGCCACGCCCACCGGCTGGCGGCGAACCCGGCCCGAGCTGCGCGACCTCGCCGCTGCTCGCCTTTGCGTTGCAGGCCGCCTCGACGCACGAGAAGGCCGCTACAAGGCCGAACGCGATCTGTGGGAATGGTGGCAGGTCGGATTGGAATGGTTGACCACCCCCCGGACG…	ATGCAGTGGCTCTATGGATTTCACAAGTTCATCATCTTGGTGTCTCCAACTGCGATCAAACTGGGCGCCAAGGCGTTTACAACTTCTGACTATGCCCGCCACGACATCTTCACCGGCCACACCAAACGGATCGCCGCAGGAAACCCCTACGCCCGCCTCAACGATCCTCGTGCAACCACAACTGGTCTCGTTCCCCTGCTCGGTGGCCTCGCGCGCACCGGCCTCATCGTGGCCACGCCCACCGGCTGGCGGCGAACCCGGCCCGAGCTGCGCGACCTCGCCGCTGCTCGCCTTTGCGTTGCAGGCCGCCTCGACGCACGAGAAGGCCGCTACAAGGCCGAACGCGATCTGTGGGAATGGTGGCAGGTCGGATTGGAATGGTTGACCACCCCCCGGACG…	ATGCAGTGGCTCTATGGATTTCACAAGTTCATCATCTTGGTGTCTCCAACTGCGATCAAACTGGGCGCCAAGGCGTTTACAACTTCTGACTATGCCCGCCACGACATCTTCACCGGCCACACCAAACGGATCGCCGCAGGAAACCCCTACGCCCGCCTCAACGATCCTCGTGCAACCACAACTGGTCTCGTTCCCCTGCTCGGTGGCCTCGCGCGCACCGGCCTCATCGTGGCCACGCCCACCGGCTGGCGGCGAACCCGGCCCGAGCTGCGCGACCTCGCCGCTGCTCGCCTTTGCGTTGCAGGCCGCCTCGACGCACGAGAAGGCCGCTACAAGGCCGAACGCGATCTGTGGGAATGGTGGCAGGTCGGATTGGAATGGTTGACCACCCCCCGGACG…	ATGCAGTGGCTCTATGGATTTCACAAGTTCATCATCTTGGTGTCTCCAACTGCGATCAAACTGGGCGCCAAGGCGTTTACAACTTCTGACTATGCCCGCCACGACATCTTCACCGGCCACACCAAACGGATCGCCGCAGGAAACCCCTACGCCCGCCTCAACGATCCTCGTGCAACCACAACTGGTCTCGTTCCCCTGCTCGGTGGCCTCGCGCGCACCGGCCTCATCGTGGCCACGCCCACCGGCTGGCGGCGAACCCGGCCCGAGCTGCGCGACCTCGCCGCTGCTCGCCTTTGCGTTGCAGGCCGCCTCGACGCACGAGAAGGCCGCTACAAGGCCGAACGCGATCTGTGGGAATGGTGGCAGGTCGGATTGGAATGGTTGACCACCCCCCGGACG…	-	scaffold5	2051	HMPREF9578_01845	O2A76_11015
50S ribosome-binding GTPase	ATGAGGCGACGTCGCGTCGACCTTGCCGAACGCATCGACCTGCTGACCCGAGCGGTGGACCTATCTGAAGGACGCATCCCTGACGACGTCGGGGTTCAGGCTCGCGCCGTTGTGGAACGGGCCGACCAGCGTTGCCGAATCGGCGGAGACCACACCGTCATTGCTCTTGCTGGCGCGACAGGGTCAGGGAAGTCCTCGACGTTCAATGCCTTGGCAGGTGCAGAACTAACCGATCCTGGGGTACGGCGCCCGACGACGTCTAAAGCCACCGCTGCGGTATGGGGAACGGAATCGGCGGAGGCCCTGTTGGATTGGCTCAACGTTCCTCACCGTCACCACATGGGTAGCGGGGATAGTCTCGATGGCTTGGTGCTACTTGACCTGCCAGATCACGACTCG…	ATGAGGCGACGTCGCGTCGACCTTGCCGAACGCATCGACCTGCTGACCCGAGCGGTGGACCTATCTGAAGGACGCATCCCTGACGACGTCGGGGTTCAGGCTCGCGCCGTTGTGGAACGGGCCGACCAGCGTTGCCGAATCGGCGGAGACCACACCGTCATTGCTCTTGCTGGCGCGACAGGGTCAGGGAAGTCCTCGACGTTCAATGCCTTGGCAGGTGCAGAACTAACCGATCCTGGGGTACGGCGCCCGACGACGTCTAAAGCCACCGCTGCGGTATGGGGAACGGAATCGGCGGAGGCCCTGTTGGATTGGCTCAACGTTCCTCACCGTCACCACATGGGTAGCGGGGATAGTCTCGATGGCTTGGTGCTACTTGACCTGCCAGATCACGACTCG…	ATGAGGCGACGTCGCGTCGACCTTGCCGAACGCATCGACCTGCTGACCCGAGCGGTGGACCTATCTGAAGGACGCATCCCTGACGACGTCGGGGTTCAGGCTCGCGCCGTTGTGGAACGGGCCGACCAGCGTTGCCGAATCGGCGGAGACCACACCGTCATTGCTCTTGCTGGCGCGACAGGGTCAGGGAAGTCCTCGACGTTCAATGCCTTGGCAGGTGCAGAACTAACCGATCCTGGGGTACGGCGCCCGACGACGTCTAAAGCCACCGCTGCGGTATGGGGAACGGAATCGGCGGAGGCCCTGTTGGATTGGCTCAACGTTCCTCACCGTCACCACATGGGTAGCGGGGATAGTCTCGATGGCTTGGTGCTACTTGACCTGCCAGATCACGACTCG…	ATGAGGCGACGTCGCGTCGACCTTGCCGAACGCATCGACCTGCTGACCCGAGCGGTGGACCTATCTGAAGGACGCATCCCTGACGACGTCGGGGTTCAGGCTCGCGCCGTTGTGGAACGGGCCGACCAGCGTTGCCGAATCGGCGGAGACCACACCGTCATTGCTCTTGCTGGCGCGACAGGGTCAGGGAAGTCCTCGACGTTCAATGCCTTGGCAGGTGCAGAACTAACCGATCCTGGGGTACGGCGCCCGACGACGTCTAAAGCCACCGCTGCGGTATGGGGAACGGAATCGGCGGAGGCCCTGTTGGATTGGCTCAACGTTCCTCACCGTCACCACATGGGTAGCGGGGATAGTCTCGATGGCTTGGTGCTACTTGACCTGCCAGATCACGACTCG…	ATGAGGCGACGTCGCGTCGACCTTGCCGAACGCATCGACCTGCTGACCCGAGCGGTGGACCTATCTGAAGGACGCATCCCTGACGACGTCGGGGTTCAGGCTCGCGCCGTTGTGGAACGGGCCGACCAGCGTTGCCGAATCGGCGGAGACCACACCGTCATTGCTCTTGCTGGCGCGACAGGGTCAGGGAAGTCCTCGACGTTCAATGCCTTGGCAGGTGCAGAACTAACCGATCCTGGGGTACGGCGCCCGACGACGTCTAAAGCCACCGCTGCGGTATGGGGAACGGAATCGGCGGAGGCCCTGTTGGATTGGCTCAACGTTCCTCACCGTCACCACATGGGTAGCGGGGATAGTCTCGATGGCTTGGTGCTACTTGACCTGCCAGATCACGACTCG…	ATGAGGCGACGTCGCGTCGACCTTGCCGAACGCATCGACCTGCTGACCCGAGCGGTGGACCTATCTGAAGGACGCATCCCTGACGACGTCGGGGTTCAGGCTCGCGCCGTTGTGGAACGGGCCGACCAGCGTTGCCGAATCGGCGGAGACCACACCGTCATTGCTCTTGCTGGCGCGACAGGGTCAGGGAAGTCCTCGACGTTCAATGCCTTGGCAGGTGCAGAACTAACCGATCCTGGGGTACGGCGCCCGACGACGTCTAAAGCCACCGCTGCGGTATGGGGAACGGAATCGGCGGAGGCCCTGTTGGATTGGCTCAACGTTCCTCACCGTCACCACATGGGTAGCGGGGATAGTCTCGATGGCTTGGTGCTACTTGACCTGCCAGATCACGACTCG…	-	scaffold6	2162	-	O2A76_08275
PadR family transcriptional regulator	ATGGATGATAACCACTGGCCATCCGAATGGCAGCGAGGCGTTCTCGACCTCTGCGTGCTACACATCCTGGCCGACGGCCCCACCTACGGTTACAGCATCGCGGCCCGGCTCACCGATGCCGGCTTCGCCGACGTCAAGGGCGGCACCCTGTACCCCCTGCTCAAACGTCTGGAAGGTGCCGGTCTGGTTGACATCGAGTGGCGACCCGGCGAGGCCGGGCCGGGCCGAAAGTTTTACCTCATCAACACTGCCGGAAGACAACGCCTAATGGCGCTCACCGCAAGCTGGCAACGCTACTCCACCACCGTCACCCGACTGCTCGACGAAGGATCACCATCATGA	ATGGATGATAACCACTGGCCATCCGAATGGCAGCGAGGCGTTCTCGACCTCTGCGTGCTACACATCCTGGCCGACGGCCCCACCTACGGTTACAGCATCGCGGCCCGGCTCACCGATGCCGGCTTCGCCGACGTCAAGGGCGGCACCCTGTACCCCCTGCTCAAACGTCTGGAAGGTGCCGGTCTGGTTGACATCGAGTGGCGACCCGGCGAGGCCGGGCCGGGCCGAAAGTTTTACCTCATCAACACTGCCGGAAGACAACGCCTAATGGCGCTCACCGCAAGCTGGCAACGCTACTCCACCACCGTCACCCGACTGCTCGACGAAGGATCACCATCATGA	ATGGATGATAACCACTGGCCATCCGAATGGCAGCGAGGCGTTCTCGACCTCTGCGTGCTACACATCCTGGCCGACGGCCCCACCTACGGTTACAGCATCGCGGCCCGGCTCACCGATGCCGGCTTCGCCGACGTCAAGGGCGGCACCCTGTACCCCCTGCTCAAACGTCTGGAAGGTGCCGGTCTGGTTGACATCGAGTGGCGACCCGGCGAGGCCGGGCCGGGCCGAAAGTTTTACCTCATCAACACTGCCGGAAGACAACGCCTAATGGCGCTCACCGCAAGCTGGCAACGCTACTCCACCACCGTCACCCGACTGCTCGACGAAGGATCACCATCATGA	ATGGATGATAACCACTGGCCATCCGAATGGCAGCGAGGCGTTCTCGACCTCTGCGTGCTACACATCCTGGCCGACGGCCCCACCTACGGTTACAGCATCGCGGCCCGGCTCACCGATGCCGGCTTCGCCGACGTCAAGGGCGGCACCCTGTACCCCCTGCTCAAACGTCTGGAAGGTGCCGGTCTGGTTGACATCGAGTGGCGACCCGGCGAGGCCGGGCCGGGCCGAAAGTTTTACCTCATCAACACTGCCGGAAGACAACGCCTAATGGCGCTCACCGCAAGCTGGCAACGCTACTCCACCACCGTCACCCGACTGCTCGACGAAGGATCACCATCATGA	ATGGATGATAACCACTGGCCATCCGAATGGCAGCGAGGCGTTCTCGACCTCTGCGTGCTACACATCCTGGCCGACGGCCCCACCTACGGTTACAGCATCGCGGCCCGGCTCACCGATGCCGGCTTCGCCGACGTCAAGGGCGGCACCCTGTACCCCCTGCTCAAACGTCTGGAAGGTGCCGGTCTGGTTGACATCGAGTGGCGACCCGGCGAGGCCGGGCCGGGCCGAAAGTTTTACCTCATCAACACTGCCGGAAGACAACGCCTAATGGCGCTCACCGCAAGCTGGCAACGCTACTCCACCACCGTCACCCGACTGCTCGACGAAGGATCACCATCATGA	ATGGATGATAACCACTGGCCATCCGAATGGCAGCGAGGCGTTCTCGACCTCTGCGTGCTACACATCCTGGCCGACGGCCCCACCTACGGTTACAGCATCGCGGCCCGGCTCACCGATGCCGGCTTCGCCGACGTCAAGGGCGGCACCCTGTACCCCCTGCTCAAACGTCTGGAAGGTGCCGGTCTGGTTGACATCGAGTGGCGACCCGGCGAGGCCGGGCCGGGCCGAAAGTTTTACCTCATCAACACTGCCGGAAGACAACGCCTAATGGCGCTCACCGCAAGCTGGCAACGCTACTCCACCACCGTCACCCGACTGCTCGACGAAGGATCACCATCATGA	-	scaffold6	2166	HMPREF9578_01871	O2A76_08250
HIRAN domain-containing protein	ATGAGCAAACGCGTGAACGCAATGAGGGATTTCATTGTTTCCCACCCGTGGTGGTGTGTGCTCATCGTCGCGGCTATGTTCTGGATCCCACGTGCGGGAATATGGATGGCCGTAGGGTCTTGGCTGGCGATTATCGCTGTCTGCGCTAAGCACAGGGCGCTACCTGCCGCGAAGGTTAGTGCAAGGGTAGTGTCTTCGGGGTCCTCAATGGAGCTTAACATTGGGGATAGAGTCACCCGTTACGACGTTTTTGGAATGTGCTATTACGAGGTTCCGAAATCCGCTGTTGGGTCTACGGTGCTATGCGTTGAACGCGAGCCACAGAATAGCTACGATAAGAATGCACTCAAAGTTAGCGTGAATGGAAGCCATATCGGTTATGTGTCTGTATGGGCTGCT…	ATGAGCAAACGCGTGAACGCAATGAGGGATTTCATTGTTTCCCACCCGTGGTGGTGTGTGCTCATCGTCGCGGCTATGTTCTGGATCCCACGTGCGGGAATATGGATGGCCGTAGGGTCTTGGCTGGCGATTATCGCTGTCTGCGCTAAGCACAGGGCGCTACCTGCCGCGAAGGTTAGTGCAAGGGTAGTGTCTTCGGGGTCCTCAATGGAGCTTAACATTGGGGATAGAGTCACCCGTTACGACGTTTTTGGAATGTGCTATTACGAGGTTCCGAAATCCGCTGTTGGGTCTACGGTGCTATGCGTTGAACGCGAGCCACAGAATAGCTACGATAAGAATGCACTCAAAGTTAGCGTGAATGGAAGCCATATCGGTTATGTGTCTGTATGGGCTGCT…	ATGAGCAAACGCGTGAACGCAATGAGGGATTTCATTGTTTCCCACCCGTGGTGGTGTGTGCTCATCGTCGCGGCTATGTTCTGGATCCCACGTGCGGGAATATGGATGGCCGTAGGGTCTTGGCTGGCGATTATCGCTGTCTGCGCTAAGCACAGGGCGCTACCTGCCGCGAAGGTTAGTGCAAGGGTAGTGTCTTCGGGGTCCTCAATGGAGCTTAACATTGGGGATAGAGTCACCCGTTACGACGTTTTTGGAATGTGCTATTACGAGGTTCCGAAATCCGCTGTTGGGTCTACGGTGCTATGCGTTGAACGCGAGCCACAGAATAGCTACGATAAGAATGCACTCAAAGTTAGCGTGAATGGAAGCCATATCGGTTATGTGTCTGTATGGGCTGCT…	ATGAGCAAACGCGTGAACGCAATGAGGGATTTCATTGTTTCCCACCCGTGGTGGTGTGTGCTCATCGTCGCGGCTATGTTCTGGATCCCACGTGCGGGAATATGGATGGCCGTAGGGTCTTGGCTGGCGATTATCGCTGTCTGCGCTAAGCACAGGGCGCTACCTGCCGCGAAGGTTAGTGCAAGGGTAGTGTCTTCGGGGTCCTCAATGGAGCTTAACATTGGGGATAGAGTCACCCGTTACGACGTTTTTGGAATGTGCTATTACGAGGTTCCGAAATCCGCTGTTGGGTCTACGGTGCTATGCGTTGAACGCGAGCCACAGAATAGCTACGATAAGAATGCACTCAAAGTTAGCGTGAATGGAAGCCATATCGGTTATGTGTCTGTATGGGCTGCT…	ATGAGCAAACGCGTGAACGCAATGAGGGATTTCATTGTTTCCCACCCGTGGTGGTGTGTGCTCATCGTCGCGGCTATGTTCTGGATCCCACGTGCGGGAATATGGATGGCCGTAGGGTCTTGGCTGGCGATTATCGCTGTCTGCGCTAAGCACAGGGCGCTACCTGCCGCGAAGGTTAGTGCAAGGGTAGTGTCTTCGGGGTCCTCAATGGAGCTTAACATTGGGGATAGAGTCACCCGTTACGACGTTTTTGGAATGTGCTATTACGAGGTTCCGAAATCCGCTGTTGGGTCTACGGTGCTATGCGTTGAACGCGAGCCACAGAATAGCTACGATAAGAATGCACTCAAAGTTAGCGTGAATGGAAGCCATATCGGTTATGTGTCTGTATGGGCTGCT…	ATGAGCAAACGCGTGAACGCAATGAGGGATTTCATTGTTTCCCACCCGTGGTGGTGTGTGCTCATCGTCGCGGCTATGTTCTGGATCCCACGTGCGGGAATATGGATGGCCGTAGGGTCTTGGCTGGCGATTATCGCTGTCTGCGCTAAGCACAGGGCGTTACCTGCCGCGAAGGTTAGTGCAAGGGTAGTGTCTTCGGGGTCCTCAATGGAGCTTAACATTGGGGATAGAGTCACCCGTTACGACGTTTTTGGAATGTGCTATTACGAGGTTCCGAAATCCGCTGTTGGGTCTACGGTGCTATGCGTTGAACGCGAGCCACAGAATAGCTACGATAAGAATGCACTCAAAGTTAGCGTGAATGGAAGCCATATCGGTTATGTGTCTGTATGGGCTGCT…	-	scaffold6	2186	-	O2A76_08150
LacI family DNA-binding transcriptional regulator	ATGAGCGGACCAACTTTGGCTGACATTGCCTATCAAGCGGGCGTAAGCCAGGCGACCGTCTCGCGAGTCCTCAACGACAAGCCTGGGGTATCTAGCCCCACCCGGCAGTGTGTCCTCACCGCCCTCGACGTACTGGGGTATCAACGCCCCACCCATCTCAAACCCGTCGCTACCGGCCTGGTGGGGCTCATCGTTCCTGAACTCACTAATCCGGTCTTCGCGAATCACGCCCAAGCCATTGAGACCTTGCTCTCTAGGGAGGGATACGCCACTGCGGTGTGTACCCAAGCCCCCGGTGGCATGCGTGAGGACGACTACATCCGGGTCCTGCGGTCGCGTCAGGTCGCCGGGATCATCGTCATATCGGGGTCTCACGCCGACACCACGGCAGACATGTCT…	ATGAGCGGACCAACTTTGGCTGACATTGCCTATCAAGCGGGCGTAAGCCAGGCGACCGTCTCGCGAGTCCTCAACGACAAGCCTGGGGTATCTAGCCCCACCCGGCAGTGTGTCCTCACCGCCCTCGACGTACTGGGGTATCAACGCCCCACCCATCTCAAACCCGTCGCTACCGGCCTGGTGGGGCTCATCGTTCCTGAACTCACTAATCCGGTCTTCGCGAATCACGCCCAAGCCATTGAGACCTTGCTCTCTAGGGAGGGATACGCCACTGCGGTGTGTACCCAAGCCCCCGGTGGCATGCGTGAGGACGACTACATCCGGGTCCTGCGGTCGCGTCAGGTCGCCGGGATCATCGTCATATCGGGGTCTCACGCCGACACCACGGCAGACATGTCT…	ATGAGCGGACCAACTTTGGCTGACATTGCCTATCAAGCGGGCGTAAGCCAGGCGACCGTCTCGCGAGTCCTCAACGACAAGCCTGGGGTATCTAGCCCCACCCGGCAGTGTGTCCTCACCGCCCTCGACGTACTGGGGTATCAACGCCCCACCCATCTCAAACCCGTCGCTACCGGCCTGGTGGGGCTCATCGTTCCTGAACTCACTAATCCGGTCTTCGCGAATCACGCCCAAGCCATTGAGACCTTGCTCTCTAGGGAGGGATACGCCACTGCGGTGTGTACCCAAGCCCCCGGTGGCATGCGTGAGGACGACTACATCCGGGTCCTGCGGTCGCGTCAGGTCGCCGGGATCATCGTCATATCGGGGTCTCACGCCGACACCACGGCAGACATGTCT…	ATGAGCGGACCAACTTTGGCTGACATTGCCTATCAAGCGGGCGTAAGCCAGGCGACCGTCTCGCGAGTCCTCAACGACAAGCCTGGGGTATCTAGCCCCACCCGGCAGTGTGTCCTCACCGCCCTCGACGTACTGGGGTATCAACGCCCCACCCATCTCAAACCCGTCGCTACCGGCCTGGTGGGGCTCATCGTTCCTGAACTCACTAATCCGGTCTTCGCGAATCACGCCCAAGCCATTGAGACCTTGCTCTCTAGGGAGGGATACGCCACTGCGGTGTGTACCCAAGCCCCCGGTGGCATGCGTGAGGACGACTACATCCGGGTCCTGCGGTCGCGTCAGGTCGCCGGGATCATCGTCATATCGGGGTCTCACGCCGACACCACGGCAGACATGTCT…	ATGAGCGGACCAACTTTGGCTGACATTGCCTATCAAGCGGGCGTAAGCCAGGCGACCGTCTCGCGAGTCCTCAACGACAAGCCTGGGGTATCTAGCCCCACCCGGCAGTGTGTCCTCACCGCCCTCGACGTACTGGGGTATCAACGCCCCACCCATCTCAAACCCGTCGCTACCGGCCTGGTGGGGCTCATCGTTCCTGAACTCACTAATCCGGTCTTCGCGAATCACGCCCAAGCCATTGAGACCTTGCTCTCTAGGGAGGGATACGCCACTGCGGTGTGTACCCAAGCCCCCGGTGGCATGCGTGAGGACGACTACATCCGGGTCCTGCGGTCGCGTCAGGTCGCCGGGATCATCGTCATATCGGGGTCTCACGCCGACACCACGGCAGACATGTCT…	ATGAGCGGACCAACTTTGGCTGACATTGCCTATCAAGCGGGCGTAAGCCAGGCGACCGTCTCGCGAGTCCTCAACGACAAGCCTGGGGTATCTAGCCCCACCCGGCAGTGTGTCCTCACCGCCCTCGACGTACTGGGGTATCAACGCCCCACCCATCTCAAACCCGTCGCTACCGGCCTGGTGGGGCTCATCGTTCCTGAACTCACTAATCCGGTCTTCGCGAATCACGCCCAAGCCATTGAGACCTTGCTCTCTAGGGAGGGATACGCCACTGCGGTGTGTACCCAAGCCCCCGGTGGCATGCGTGAGGACGACTACATCCGGGTCCTGCGGTCGCGTCAGGTCGCCGGGATCATCGTCATATCGGGGTCTCACGCCGACACCACGGCAGACATGTCT…	-	scaffold6	2209	HMPREF9578_01921	O2A76_08025
Thirty-four unique genes detected in C. acnes ATCC11828 genome
Annotation	CJRS-10651	CJRS-10652	CJRS-10653	CJRS-10654	CJRS-10655	CJRS-10656	ATCC11828	ATCC11828		HL110PA4	CCSM0331
beta-propeller fold lactonase family protein	-	-	-	-	-	-	ATGAGCGCTCCTCATGACACCCACGTATCCAGACGACTGCGCCGAGGTCTCGCCTCGGCGTGTGCCGTTGTTACCGCAATAGCAGCCTTCTCCCCAGCTCATGCGGCTCCGTCCTCCGACAAGGCCGGACCGATTTCGGGTTCCACTGGCCGTACTACTGTCGGTCAGCTGCTGACTCCAGCCGGTCAGCTCACCACCCTTGGTGACCTCCCGCTCAATGAAGCTTTATCCCCCGATAACAGGTACCTCATCGTCAGCAATAACGGTCAGGGAACCCAGTCTCTGCAGGTCATCGAAACTGCCACTGGCAAGGTCATCCAGACCATCCCCTATAAATCTCCCGAAGGCCTGTACATGGGGCTGGCCTTCAGCCCTGACGGCACACACCTGTTCGCCAGC…	NC_017550.1	TIIST44_RS11460	HMPREF9578_02544	-
HtaA domain-containing protein	-	-	-	-	-	-	GTGGAAAGGAACATCCGTCGTGGGTTGCGGAGGATCCTTGGGGAATATAGGTTTCCCGCCTCCGCTCCTCAGAAGGGAGTAGACGCGATGGTGAGTATTGTTAGCCGTGCTACTCGTATAGTTCGGCTTGCGGCTGTGGCTGCGGTGGCTGCCAGTGTAGGCATGAGTACCGGGCCAGCTTGGGCTGATCAACCTGATGCAGACCAGAGTCAACGGCAGGTTGCATCGGGTGCAATGCACTGGACCATAAATTCTCATTTTTTGAATGCTCTAAAAATGATGATGCATGGATCATGGTCCACGAGTAGCGGCGCAAGTTGGAATGGCAAAACATTTTCATTCCCGGCGAGCAAAGGTAGCTTGAGTTCCACTGCGCAGAGGGCAGATGTGAAGTACTCC…	NC_017550.1	TIIST44_RS10380	-	-
iron ABC transporter permease	-	-	-	-	-	-	ATGACAATACCCGCCAAAACAAAAACACTCACATCGACAACAGAGAGAACGTCAAGTAACAGCCATCGAAGGCACCACCTCACGGCAATCGCATTCGTCATCCTTGTTGCGATCATGATCGTCAGCGTCATAACAGGGATCGGGTTCGGTTCGATACAGTTGTCACCTTCTGACGTAGTCAAAGGATTGTTCGGTCCGTCCGATTTCCAATGGCATAGGGTGGTATGGGGAGTGAGATTTCCCCGGGTCGTCCTTGCTGCCCTGGTCGGCATGAACCTTGCAACGTCGGGTGTGATTCTTCAAGCCGTGATGAGCAATCCCCTTGCCGATCCGAGCATCATTGGGGTCTCCTCAGGCGCAGGACTTCTAGGAATAGGCACGCTGCTTGTTTTCCCCGAA…	NC_017550.1	TIIST44_RS10350	-	-
hypothetical protein	-	-	-	-	-	-	ATGGCATCATTCCTGTTGGGCACGGCAGAAACGGTGCTCCCCCCAGCTGGGCACCCAGTCATCGTTCTCGTCGAGGGAAAACCAGCCCGAAACGTCTCGGCGGTCGGCTCGTGGATGTCCACGTATTCGCAACGACAACATGTGGCAGTCGGGCGCTGGCAGGCCGATCTGAACAATCCGGAATCCTCTCGGGGGCTCTACTTGGTTTCCGCAGCCGGCGGCACTCTCAACCCGCTTCCGAAGGATTACCCGAATCTGTCATCGCAAATAATCACCCATATCGCCCATATGGATCAAGATCAGTCCACCGATCGCAGCGGCAAGTACCTCGTCTACGGCAACGCCGCCGATGCCACCACATTCGCCTCCGGAATGCGTGCATTGGGGTTCCGCTCCTCG…	NC_017550.1	TIIST44_RS10330	HMPREF9578_00493	O2A76_04220
response regulator transcription factor	-	-	-	-	-	-	ATGCGCGTCGTGCTGGTCGACGACCAGAAACTAGTTCGTCAAGGGTTTCGCCTCATCCTCGCGGTGGAGCCCGACATCACGGTTGTTGGGGAGGCCACCAACGGGGCTGAGGGCGTGGACGTAGTGAAGGAAACCGCTCCCGACGTCGTCCTCATGGACGTCCAGATGCCCGTCATGGATGGTGTCGCGGCCACCGCGAAGATCCGCGAGTTCAGCGACGTCAAGGTCGTCATCCTCACCACCTTCGACCGGGACGACTACCTCTTCGATGCTCTCGACGCCGGGGCCAGCGGATTCATGCTCAAGAATGCTGAGGCAGAGTCGCTCGTCGCCGGTCTGCGTCAGGTCGCTGACGGGCATGCCCTGCTGGCTCCCGAGGTGACCCGGCGAGTTATCGCC…	NC_017550.1	TIIST44_RS09895	HMPREF9578_00399	O2A76_04670
2-isopropylmalate synthase (leuA)	-	-	-	-	-	-	ATGACGCACATTCAGCCCCGTCCCTGCCAGCTGACTAGCCCGATGCCCAGCGGGCGTTATAAACCTTTCGTTCCGCACACGTTGCCGGATCGTACCTGGCCAGACAAGACCTTGGACCATGCTCCGCGGTGGCTGTCCACTGATTTGCGTGATGGCAACCAGGCGCTTGTTGACCCCATGACTCCGGCTCGCAAGATGCGGATGTTCGAACTTCTTGTTGGGATGGGGTACAAGGAGATTGAAATTGGCTTCCCCTCAGCTTCTCAAACGGATTTCGACTTCGTTCGGCAGGTTATTGAGTCCGGCATTGTCCCTGACGACGTCACTATTTCGGTGCTGACCCAGGCCCGTGAGGATCTCATCGAGCGCACCATGCGGAGCTTAGTCGGCGCTCACCGT…	NC_017550.1	TIIST44_RS09825	HMPREF9578_00384	-
hypothetical protein†	-	-	-	-	-	-	ATGGTCAGTCGGTGGGCTGGTGAAGCTGAGTCAGGTTTTGAGGGGTTGCAGGTCGAGTCGTTCGGGGGTCGAGCTTGGGAGGAAGTGGAGACTGAACCCCTGGAACCTTGCACGATCCGAGTGAGTGCCAGCGTGTGGAGGCTGATCGAACGGGATGTGTCCCGGCAGGGCATGACCGTGTCTGCGTGGACTTGTCAAGCGCTCACCCGTGAGGTCACCCAGACCCTCAAAGCTAGCTGA	NC_017550.1	TIIST44_RS08085	HMPREF9578_00724	-
ABC transporter ATP-binding protein†	-	-	-	-	-	-	ATGACCGCACCCGCTATTCGCATCGAGCATCTCGTCAAGACCTATCCGGCTGGATCGGGACAGACAAAGCGTGCCGTCAACGACGCCACGTTCGACATTCCCGCAGGTCAGATCGTGAGTTTCTTGGGCCCCAACGGCGCAGGCAAGACGACTACGCTGCGCATGATCCTGGGACTGGCTCGGCCCACGTCCGGCTCGGTCCAGATTCTTGGCCACGATGCCACCAAGGCCGCAAACGCCATCCGACAACAGATCGGATACCTGCCCGATGTCCCAGGTTTCCCGGCCTGGATGACCGCCCCGGAGTTCCTCCGCTTCGCCGGATCTCTGTTCGGGATCGACAAGACGACGCTGAATCCCCGCATCGATTCCCTGCTGGACCTGGCCGGGCTGACCGGG…	NC_017550.1	TIIST44_RS07755	HMPREF9578_01653	-
sn-glycerol-1-phosphate dehydrogenase	-	-	-	-	-	-	ATGAGTGACGAGATCATCGCGGCAGCCGTCGCGGGCGCCGGGGACACCGACGTCGTCGAAATGGGACGGGGAGTCCTCGATCGTGCCGGAAACGTCCTGGCTGAGCACATGTGCCGCGTCAGGGCCCACAACCTGCCCGCCCTTGTCGTTGCCGACGAGCGCACCTGGGCAGTGGCGGGGAAGGCCGTCGAAGCCGGCTTACGCTCGGCCGGGGTGGCGGCCTGCGACCCGCTGGTCTTCCCTGCCGAGCCTTGCCTGTACGCCTCTTTAGACAACGCCCACACCATCGCCGACCGGCTGCGCACCCTAGACGCCGAGACCGGTTCGGCAGTCGTCCCGATCGCGGTCGGGTCAGGAGCCATTAACGACCTGACGAAACTGGCCGCCAAGAACGTGGGA…	NC_017550.1	TIIST44_RS00430	HMPREF9578_01999	-
ABC transporter ATP-binding protein	-	-	-	-	-	-	GTGCAGCGATGGGTTGAATTGGTGAGTTCTGACACGATTGAACTTGACGAGGTGGTCGTTCGATACCGGTCGGGTTGGCAACTGGGGCCGGTATCGGCCACCTTTCCGGTGGGGGTGAGTGCCCTGGTCGGCCCCAATGGTGCGGGCAAGACGACGATGCTTGCTGTGCTCACCGGAATCAAACGACCGAGGGCCGGGACGCTACGTCGTGACGGGCAACCCGTGAGGAGACGATGGGAGGGCTCTGGGTACCGGGCCCACATCGGGTACGTTCCGCAGGAATGCACCTGGTCACCGTCGTGGCCGGTCGAAGACTTTCTCGCCTTCTGTGCGCGCATGTATCGAGTACCGTCCACGCAGGTCAGGCACAGGTGCCAAGGCGTCATGTCCGATCTGAAC…	NC_017550.1	TIIST44_RS00450	HMPREF9578_01994	O2A76_07695
exo-alpha-sialidase	-	-	-	-	-	-	ATGACTTTGACCACGAAACTGAGCGCGTTGGCCATTGCCGGAATCATGGCCGTCATCGGGGCTCCCATGGTGACGCAGTCAGCTATGGCATCAGGCAGGGCTCCGGCCCCAGATGCGGCCACCACCCAGCCGAAGCTCGTCACGGGTGATATCACCAGCACCGATCAGTCGGGCACTCATCTCTTCTTCGGTAAGAATATCGTCCGGAACGCCAAGGGAGCCATTATGAAAGTCGACCGGACATGGCCCGCAGCAGTGCCGGCACCTCTGCCGGATGTTCGTGCTGATTCGAGCACACGGATGCTCCTTGGCCCCGTCGTGGATTTGGCTGTCAATGAGCATCCGGCAGGTGTTTTTTACCGAATCCCAGCCCTTGCGACCGCTTCGAACGGCGATTTG…	NC_017550.1	TIIST44_RS00785	HMPREF9578_01915	-
hypothetical protein	-	-	-	-	-	-	ATGAACCACGCACTCGAACGCACCCATGCGCCCCACGTCGACCCCGAGTGGACAAACGCCTTTATCGTCGAGGCCCGTCTCGCGAACCTCGATGGGACAACGATCGGGGATGCACTTGCCGAAATCGATGCCCACGTCGTTTCATCGGGAGAATCAGCAAAGGCTACATTTGGTGATCCACGCTCCTACGCCCAGGCGCTGGCCACCAGCGCCGGTGCCCGCCCCACGTCGACGGTGGGTGCCGTCACAGCTCCTGCGGCACAGACCATCGGAGTGATCCTGATCCCGATAGGAATCGTGGCACTACGCCACCACCATCGGGTTGATATCACCACTGGGATAATTATCGCAGCGGCGCTCGTCCTGATCCCATGGGTGATCCTGTCCGTGCGCGCCTCG…	NC_017550.1	TIIST44_RS00985	HMPREF9578_01870	-
sensor histidine kinase (CesS homolog)	-	-	-	-	-	-	ATGATCCTCGATTCAGTAATGGCCTTCCTCGTCCTCATCGCCGCATTCGCGACGTGGGGACACGACACCAACCACAACACCGCTTACCGCGCATGGATGGCGCTGTGGGTACTGACTGTCTGTGCGTCCTGGGTGTGGGCCCGCACCAAGCCGGAAGTGACCGCTTCGGTGCTAGTCGCCTCACACATCCTTCAGCTAGCGGTCTACCCGTTCCCGTCACCGCAAAACACCCTAGTCCCCGTCATCCTCTATCAGGTGTCACTGAAGACCGACCCGCCCCGGCGCAGATTCTGGCTGGCCATGTGCGTCGTCGGCCCGGTTTCCGCCGGGGTGAGCTGGGGATTCGCCCCGACGACCTCCGAACCCATCAGCTATAACACTCACCTCATCCGCTTCTGC…	NC_017550.1	TIIST44_RS02925	HMPREF9578_01569	-
hypothetical protein	-	-	-	-	-	-	ATGTCGGCACCCAACCTGTTCCTGACCTACGTCAGCGACGCCAAACGGTCCACCGCCTTCTACAGCGACTTGTTCGACATCGAGCCCAACTTCACCAGCCCGCGCTACGTCGCCTTCGAGGTGACACCCGGGGTGCTGTTCGCCATCTGGACCGGGCAAAGGGGACACCACCCGCGACACGCCCCGCACGAGCGAGATCGGACTCATGGTCCCCCGGTCGTCCGCGGCGGTCGATGA	NC_017550.1	TIIST44_RS03210	HMPREF9578_01754	-
hypothetical protein	-	-	-	-	-	-	ATGGTCCCCCGGTCGTCCGCGGCGGTCGATGACGCCTACCGAGAGGGGGTCGCGAAGGGCGTACACGTCACCGAGGAACCGCACGACGACGTGTTCGGCCGCACCTTCGTGATCGCCAACCCCGACGGCAACCTCATCCGGGTCAGCCCCGTCGACTGA	NC_017550.1	TIIST44_RS13260	HMPREF9578_01754	-
CAMP factor family pore-forming toxin (CAMP3)	-	-	-	-	-	-	ATGAAGCGTTCGGCTCTTATCATCCCGATTTTGACCGGGGCAGTGCTTGCACCGGTGGCGCCCGCGGTCGCCGTGGCGGCGCCAGCTCCGGTGAGCCAGTCTGCTGCGCGCCAGCATGCCCAGGTCGACGCCGAGCAGGCGCTCGCGCAGGTCAATGCCCGCATCGCCGAGCTGCATAAGATGCCCCAGGCGCAGGTTCCCGCAAGCGAGGCTCCGAAGGTCAACTACGGCGAGGAGATCCGCAAGCTCCTCGACACGGCCTTCGAACTGCGCACCGCGATCGAGTCGATCATTGCCGGCAAGGTGCCGCCGGTGGATCTGTCCACCATCCCGGCTCGTGTCGACCTGCTGACCACCAGCGTGAAGACCATCCAGCAGGCCAACCATAACCTGGTCAAC…	NC_017550.1	TIIST44_RS03235	HMPREF9578_01760	-
CRISPR-associated helicase/endonuclease Cas3	-	-	-	-	-	-	ATGCTCAACACCTGGTCCCCACCGGCGCAGTCCTGCTGGGGCAAGACAAACGAGGTAGGAGACTGGCTCCCGGTCGTTCAACACCTCGAAGATGCTGCCGGAGTCATGGCCGAAGTCTGGAGACTCCAACCACAATCCATCCGATCGCTCCTGGCGGACACTCTTGGCGGGGAGCGGGCCGCCCAGACGTTCGTATGCTTCCTGGCGGGGATCCATGACGTCGGCAAGATCAGCGCCGACTTCGCCTTCAAGGCACGGTTGCCCCGCACCAACGGAACGTCAACGAGCTACCTATGCGACCAGATGGAACGCCAGGGCTTTGTCATTGGGAAGCCGGACAGACCGATACCCCACGGTGCGCTAGGCCAGACTCACGTCACCAGCTGGCTACTGAGCCGT…	NC_017550.1	TIIST44_RS03570	HMPREF9578_01834	-
hypothetical protein	-	-	-	-	-	-	ATGCTATTGGCGCGATTCGCGCTATTGGAACTAATCAGTGGGGTCCTCGATGATAGCTTCGGCGATCCGGTGCGCGGCGGCCAGTACACGGCTGGCGCTCTGTCGGATGAGGTCGGCGTCTCCCTTGAGCCATCCGGCGACGTAGCCGACGCTGTAGGCGCTGGTGTCGAGTCCGAGGATGCCGGCGACCACGTGAGCGACGCTCTCGGCCTCGACCTCGCACTGTCCCCGGTGGCCCGTAGTACTCGGTGGGGGTGA	NC_017550.1	TIIST44_RS13115	-	-
YceI family protein	-	-	-	-	-	-	GTGGCTGCCCAGACCGCGTCCTTGGCCTCCGGTAATGCCGATCGCGACGCCCACGTGAAGTCCGCTGATGTCCTCGACGTCGAGAACGACCCGACGACGGCCTTCCGCTCCACCTCCGCCGCTATCAGCGTTATCAAGCAGAGCTGA	NC_017550.1	TIIST44_RS12150	HMPREF9578_01377	-
discoidin domain-containing protein	-	-	-	-	-	-	ATGGCCGACGACGGTGCACGCCTGCTGGCCATGCAGTCGAATTTCTACGACACCCCTGAGGTCACATGGGCCAGCGATGCTGCCGGGACCCCGAGCGTCACCGCGCCGGGTCGTCACGGCGAGGTCACCCTCGCAACCCTGGCAGCGCCGGGGACGAAGGCTTCCCCAGACGGTTCGTCGGTGACCGTCGATTCCATCACGGACGCCGATGGCACGTCTGCCTCGACGATTAGTTCCCTCACTGCAAGCGTCGACCTGGGAGCCGAAGGTGGCGTCCAGAAGGTACGATTTGTCGATCAGCACCGTCGTGGCCTGCTGACCGCAGGTGGGCTGTATGATCTGCGCGTCTCACACACCTGGAGCCACACCGGCACCTTCCCGATCACGGTGAAGCTGTCG…	NC_017550.1	TIIST44_RS01905	HMPREF9578_02342	-
MFS transporter	-	-	-	-	-	-	ATGGTTGATGAGACTCCTCCGTCCGGTAAACACCGGGGCATCGGGGCGCTTGCTGCCGTGGCGACCCTGGGGTCCCTACTCTTTGGATATGACACAGGTGTCATATCGGGGGCGCTTCCCTACCTGTACATGCCCCACCTGGCTGGCGGTCTCGCCTTAACACCGATGCAGGAGGGCGCCATCGGCGGCACACTCCTCATTGGGGCTGCAATTGGCGCCGTGACCGGCGGCATCATGTCCGATCGGTGGGGGCGGCGTCATAACATCACGATACTCGCGGTCATCTTCTTGCTGGGGGCCCTAGGCACGACGTTCTCGCCGAACGTGTTCGTGATGTACGTCTTCCGCTTCGTGCTGGGATTCGCTGTCGGCGCAGCGTCAGCCACTGTTCCGGTGTAC…	NC_017550.1	TIIST44_RS06985	HMPREF9578_01504	-
hypothetical protein	-	-	-	-	-	-	ATGTCTGAGTTAGAAAACGACATCATCGTCTCCGGGACGCTGCTGACGGGCGAAAAAGCTGTTGATGACCTAGCGGGGGTCATCGTCACGACAGTCTGTAACACCCCCGGGGTGACGCGACTCGTCAAACCGTGGTGGCGTCGTTTCGGTAATGACGGCCGCTCAGCGATACGGATCAGTGAGGAGGATGGGCACAGTGATGTGGAGGTGGAGGTTACCGTCGACCTGACGGTGCCTATCGTGCAATTAACACAGGATCTTCGTCATCGTGTTTTCACCGCCATTACTCAATCGGGACGCACTCCAGGCAAGGTAGACATTGTCGTCTCCAAAGTTGAGCCCAATAACGAGTGA	NC_017550.1	TIIST44_RS06610	-	-
hypothetical protein	-	-	-	-	-	-	ATGGCCGAGATCCGCAAACACAAACCGTCGTCCAGCCCCATCGCCCGGGCTTTGGAGGCCGCAATGGGTGAATCCATCAAGCCGGTTGTCCCTGGATCGCGCCCCGACAAGGGGGTTGAAGAGCCGGAGACGAAGTCTGAGTCCACCTCATCGGCCGCCGCAACTGCCACCCAGTGGGGGTCCTTCACCGTGACGACGCCACCGAAGCTTTCAGATTAA	NC_017550.1	TIIST44_RS06555	HMPREF9578_02110	-
cysteine--tRNA ligase	-	-	-	-	-	-	GTGACGCTTAAGCTTTACAACACCGCTACCCACGGCATCGAGACCTTCGAACCCTTTCGCGAGGGTCAGGTGTCGATTTACCACTGTGGCATGACGGTGCAGTCCAGTCCGCATCTGGGCCACATCCGCAAGGAGGTTGTCTTCGACGTCCTACGGCGCTGGCTGGAGTGTTCTGGCTACCAGGTGACCGTCGTCGCCAACGTCACCGATATTGACGACAAGATCCTCGCAAAGTCCGCCGCTACTGGCACCCCGTGGTGGGCCCACGCCTACCACTACGAAAACGAGCTTCATGCGGCGTACAAGGCGTTGGGATGCCGTCCACCGACCTATGAGCCTCGGGCTACCGGCCACATCCCGGAGATGATCGAGTTGGTCAAGACCCTCATCGACAAAGGT…	NC_017550.1	TIIST44_RS06550	HMPREF9578_02111	-
sugar kinase	-	-	-	-	-	-	ATGAGCATCACACTTCGTCCCGCAGATCGGTGCCGTTACGACATCGTCTCCCTTGGTGAGGTGATGTTACGCCTCGACCCACGCGAACGTCGCATCCGCACCGCTAAATCCTTCGACGTCTGGGAGGGCGGTGGCGAGTACAACGTCGGCCGTGGCCTGTCCCGCGTCTTCGGCAAGCGTGCCGCCGTCATCACCGGTCTGGTCGACGACCCGGTCGGCCACCTCGTCGGCGACCTCATCACCGCCGGCGGAGTCGACGACCAGTTCATCACCTGGGTGCCTTCTGACGGAGTCGGCCGCACGGTGCGCACCGGACTCAACTTCACCGAGCGCGGTTTCGGAGTTCGCGGCGCCGTCGGTGTCTCGGACCGTGGCCACACAGCGGCCAGCCAACTGCGC…	NC_017550.1	TIIST44_RS06485	HMPREF9578_01401	-
amino acid permease	-	-	-	-	-	-	ATGCAGGAAGGTAATCCTGTTACCCCGCAGACCAGCACCACCGTTGACAAGGGGGATAGTGGCTACAACAAGGCCTTAAGGAATAGGCACCTGCAGATGATCGCCATCGGCGGCTCAATCGGCACCGGCCTGTTCCTAGGGACCGGCGGACGCATTGCCCAAGGCGGCCCCGGATTGGCAATCAGCTACGCCGTCTGCGGCATTTTCGCCTTCCTCATGGTAAGAGCCCTCGGTGAAATGGCCATTCGTCGCCCATCCTCGGGTGCCTTCGTGTCCTACGCGCGTGAGTTCATGGGCGAGAAGGGCGCCTACGCCACCGGATGGTTCTTCTTCCTCGACTGGTCTGTGACGGTAATGGCCGACATCACCGCAGTGGCGCTGTACCTGCACTACTGGACG…	NC_017550.1	TIIST44_RS06475	HMPREF9578_01399	-
NAD-dependent malic enzyme	-	-	-	-	-	-	GTGTCACGAAAACCTGAGCCCATGACCAACCCGATCACGAATCGGGGGACGGCCTTTACCCGAGCTGAACGGTTGGAACACGGCATGATCGGACGCCTTCCGGCGGCCGTCGAGACCCTGGAGCAACAGGCCCAACGCTGTTACCGCCAGCTTCAGGGATTGGGCTGCAATATTGATCGTTACGTCTTCCTGGAGGAGCTCCAAAACCGTAACGAGACCCTCTACTACAAGCTCCTCGTCGATCACCTCGTCGAGCTGTTGCCGGTAATCTATGACCCCACCGTCGGTGAGGCCATTAAGAAGTGGAGCCACGCCTACCGACGCTCCCGGGCGGTCTATTTGTCAGTAGACCATATCGAGGACGTCCGCCCCTCCTTCGAGACTCTCGAGCTGGGGCCT…	NC_017550.1	TIIST44_RS06195	-	-
DHA2 family efflux MFS transporter permease subunit	-	-	-	-	-	-	TTGTCGCCTGAGCAGTCGCCCGTTGCCCATGTCGAACACCTTGCCCGGGACCGAGACGGGCATGTCGTTACTGAGGAGCAGGCCTGGAGTGCCCTGTGGGCCCTTCTTATCGGCTTCTTTATGATCCTCGTCGATACGTCGATCGTCACGACCGCTCTGCCGGCGACCATCCGCGCGCTCAACGCCAACCTCAACCAAGGGGTGTGGATCACGAGTGCGTACCTACTCACCTACGCTGTCCCGCTGCTGATTACCGGACGCATGGGTGACCGCTGGGGACCGCATCGTATGTACATCATCGGCATGCTCGTCTTCGGAGTTTCTTCACTGGCATGTGGTCTGTCCCCGACGATTGGCGTCCTTATCGCTGCTCGGGCGATTCAGGGCATCGGAGCTGCC…	NC_017550.1	TIIST44_RS06060	HMPREF9578_01170	-
hypothetical protein	-	-	-	-	-	-	ATGAGCCCGGACCCAACCCAGCCGCGTATTTTTTCCTACGCACCGCTCAATGCACCAATATGGCTCCCGTTCGCGGCAGTCGCGACCGGGATAATTATCTGGTTTGCCGTCAACAACACCGGCGGATTCAGAACCAACCTTACAGGCTGGCTTATGAGCACCATAGTACTCGCCATATCTTACAGCTGTCTGGCGGACTGTTTGTGGCACAGATTTGGCGTTGATCAAGACAAGGTATGGACGCGGTTCGGCCACCTCGGCCACCGCGAAATCCGTTTCAACGAGATCACCCATTTCGACGCGGATGCATACAACTTCAAACTGCGGGCAGGAAAAACTAAGATCACCGCTAACTACCACTACTTCGATTACGCTTTGCTTTGCTTGCGTCTATTAGAG…	NC_017550.1	TIIST44_RS13400	HMPREF9578_01062	-
transcriptional regulator	-	-	-	-	-	-	ATGACCGCCCCGAACCGCGTTCCCTCCCGGTGCTTGTCCATCACCCGACTACGCGACCTACTGCTGGCCGATATCCCGGCCTCCCGTCTGGTCATCGCCTGTGACACGATCGGCGGCATCGGGCCGCGTCCCGACGATTCCTATCCGGCCGACCCGGTGTGGTGCGCCCACTTGGGAGCGCGAGTGCCGCTGCTGGAGGTGCTGTGCGCCGGTGCGCGTCCGCTTGTCCTCGTCGACACACTGTGCCAGGACAGTGCATCTGCTCAGCCCATGATTGCCGAATTCCGACGCTGTGCGCTCGACGCCGGGATCGACCCAGATGCGGTTACCGGATCGACGGAGGACAACGTCGCCACCACCCAAACCGGCGTCGGGGTGACGATTATCGGCGTCATGCAC…	NC_017550.1	TIIST44_RS05150	HMPREF9578_00969	-
glycoside hydrolase N-terminal domain-containing protein	-	-	-	-	-	-	ATGCTGGCTGAGTCATGGCGCCTGCACTATCGCTCACCTGCAGCGGAGTGGGAAGCTTACGGGTTGCCGATCGGTAACGGTCGCCTTGGGGCCGTCCTACGGGGGGACATCGCACATGACGTGGTGCAGTTCAACGAGAACAGTTTGTGGGCGGGGTCCAACAACTACGACAACGGTCTGTGCGGTGTCGCTGACGACGTTTTCGACACCTCGATGCACGGTTTCGGGCGTTACCTCGATTTCGGTCGAGTGACGATCAGCTTCGCCGGTCTCGAGGAGTCGACCGTTAGTGGCTACGAGCGCGGACTGGACCTGCGCCGTGCCGTGGCGCATACCTGTTTCGATGCTGGTGGCGTGCGGCACCAACGTTCGGCCTTCGCGAGTCGTGAGGCAGACGTC…	NC_017550.1	TIIST44_RS05035	HMPREF9578_00943	O2A76_00450
HAD-IA family hydrolase	-	-	-	-	-	-	ATGACACGCACTGATCCACGACTGGCCGACTTCCAGGCAGTCCTCTTCGACATGGACGGGACGCTGCTGGACTCCACCGTAGCCGTCGAATCCGTCTGGTCGGCCTGGGCTGAACGGAACAGCATCCCCACCGCTGATGTCCTGGCCTGGTGCCATGGCCGGAGCGTGGCCGCGACCATCACCCATTTCCTGCCCCATATCGCCCCGGAAACCCTCCAGAGCATGGTGAGTGCCCAGCTAGACCAGGAGTGCACACAGCTCGACAGCGTAAAGCCTGCGGTCGGCGGCCGGGAACTCCTCATCTGGCTCGACGCCCACCGCATCCCGTGGGGCGTCGTCACCAACGCGCCGCGGCGACTCGCGCTCGCCCGACTCGGCGCAGCCACCATCGACCCACCA…	NC_017550.1	TIIST44_RS04750	HMPREF9578_00881	-
hypothetical protein†	-	-	-	-	-	-	ATGTCAGTTTTCACCGTTCTGGGCGCAGGAGCCATGGGCACCGCACTATGCAAGCCCCTTATCGAATCGGGTTGGGAGGTGCATCTGTGGGGGACATGGCTGGACGACCACCTGCTCGATTGCATCAAGAAGGGTGAGCCCCACCCCCGCATCAAGGTCGAGGCAGCACCGGGAATCAAGACGTATCGCTCCGACGAGCTTGCGGCGGCTCTCGAGGTTCTGACGTCGTCGACATCGCCGTGA	NC_017550.1	TIIST44_RS04705	HMPREF9578_00870	-
extracellular solute-binding protein	-	-	-	-	-	-	ATGGCCTCTGTTGCTGCGATCGTCGCCGGAACACTCGTGCTCGGCGCCTGTGGTAGTTCCTCGGGGGGATCCTGGTCGTCCGGTAAGGCTGCGTCGCAGTCCGCGGCAGCTTCCGGCCCGGTCACCATCAAGTACTTGCACCGTTTGCCCGACGGGGAAGGGATGACGAAGGTCGCTGATATCGTCAAAAAGTGGAACTCGGAGCATCCTGACATCAAGGTTGAAGCCACGAAATTCCCGGGCAAGGCCAATGAGCTCATGCCCAAGCTGGAGGCTGACGTAAAGGCTGGGACTGCCCCCTGTCTGGTCCAGTCGGGATATTCCGAGGTCCCAGACATGTACGTCAAGGGCTTGGTGCAGGACGTCACCAACGAGGCTGAGAAATATAAAGGCCATTTC…	NC_017550.1	TIIST44_RS04275	HMPREF9578_00776	-
alanine/ornithine racemase family PLP-dependent enzyme	-	-	-	-	-	-	ATGAACCGCTCCACTCCCCGGTTGGAGATTTTCGCCGACCGTATCCGCGACAACGCGCGAGCAATCGTCACTCAATGCGCCAAACACGGCGTTCAGGTCGCAGCAGTCACCAAGGTGTTACATGCCCACCCAGTGCTCCTCCAGGCTCTGGAGGACACCGGCGTCACGATGCTTGCTGATTCTCGACTTCAAAACCTGCGTCAGATCGCCGAATGTGGCACCTCGCTGCCAACCATGCTGTTGCGAGCCCCCGGGCGTCACGACATTGACGACACTGTTCAGCTCGCCGACATTTCTCTCAACTCCTCCCTCACGACGATGACCGCCTTATCGGAGGCTGCTGTCCGGGCCGGAACCCACCACGGAGTCATCGTCATGGTCGATGTCAGTGATCTGCGT…	NC_017550.1	TIIST44_RS04215	HMPREF9578_00761	-
Seventeen protein sequence variations
Product	CJRS-10651	CJRS-10652	CJRS-10653	CJRS-10654	CJRS-10655	CJRS-10656	ATCC11828	CJRS-10653		HL110PA4	CCSM0331
VWA domain-containing protein (homologous to Magnesium-chelatase 38 kDa subunit)	MPRHFPFVAIVGQSEPRLALTLLAIDPTIGGVLITGPFGTAKSTCARSFADLVPGIAVRDVTAGTTVDRLIGSMDLEAALTSGRHRDHVGLLTEAQTLCADDVNLFDDAVTAALISRPEDLPLIATMAVGTDNIHPQLLDRFGLCAVTVPCRDPKDRDRIVNHRLTFDDDPDSFIATCTDATNAVVNRICAARDKLPDLEWTDAARNKFTELLTLAHAPGQRADLGLARSATAYAAWRGDNNVFVEDVTAVAELVLRHRRRDPSSSQAPSPDLNNAHSHSGPSSPHDGNEQLDEKGHDDSTAAPPRVIAPEETFNVLTSTPAAHDRTQRRARGRRMVTRSADLRGHVISSQPATQPVDLSLPATLRAAVPHQRARRASGEGRDGLSVVVKRSDWRRKVR…	MPRHFPFVAIVGQSEPRLALTLLAIDPMIGGVLITGPLGTAKSTCARSFVNLVPGITVRDVTAGTTVDRLIGSMDLEAALASGRRRDHVGLLTHAQGLCADDVNLFDDAVTAALIGRPEDLPLIATMAVGADTVHPQLLDRFGLCAVTVPCRNPKDRELIVNHRLTFDDDPDSFIATCTDATNEAVNRICAARNKLPDLEWTDAARNKFTELLTQAHAPGQRADLGLARSATAYAAWRGDNNVVVEDVTAVAELVLRHRRRNSSSSQAPSPDLNDARSHSGPSSPHDGNEQLDEKGHDDSTAASPRVIAPEETFNVLTSAPAAYDRTQRRARGRRTVTRSADLRGHVISSQPTTQPVDLSLPATLRAAAPHQRARRASGEARDGLSVVVKRSDWRRKVR…	MPRHFPFVAIVGQSEPRLALTLLAIDPMIGGVLITGPLGTAKSTCARSFVNLVPGITVRDVTAGTTVDRLIGSMDLEAALASGRRRDHVGLLTHAQGLCADDVNLFDDAVTAALIGRPEDLPLIATMAVGADTVHPQLLDRFGLCAVTVPCRNPKDRELIVNHRLTFDDDPDSFIATCTDATNEAVNRICAARNKLPDLEWTDAARNKFTELLTQAHAPGQRADLGLARSATAYAAWRGDNNVVVEDVTAVAELVLRHRRRNSSSSQAPSPDLNDARSHSGPSSPHDGNEQLDEKGHDDSTAASPRVIAPEETFNVLTSAPAAYDRTQRRARGRRTVTRSADLRGHVISSQPTTQPVDLSLPATLRAAAPHQRARRASGEARDGLSVVVKRSDWRRKVR…	MPRHFPFVAIVGQSEPRLALTLLAIDPMIGGVLITGPLGTAKSTCARSFVNLVPGITVRDVTAGTTVDRLIGSMDLEAALASGRRRDHVGLLTHAQGLCADDVNLFDDAVTAALIGRPEDLPLIATMAVGADTVHPQLLDRFGLCAVTVPCRNPKDRELIVNHRLTFDDDPDSFIATCTDATNEAVNRICAARNKLPDLEWTDAARNKFTELLTQAHAPGQRADLGLARSATAYAAWRGDNNVVVEDVTAVAELVLRHRRRNSSSSQAPSPDLNDARSHSGPSSPHDGNEQLDEKGHDDSTAASPRVIAPEETFNVLTSAPAAYDRTQRRARGRRTVTRSADLRGHVISSQPTTQPVDLSLPATLRAAAPHQRARRASGEARDGLSVVVKRSDWRRKVR…	MPRHFPFVAIVGQSEPRLALTLLAIDPMIGGVLITGPLGTAKSTCARSFVNLVPGITVRDVTAGTTVDRLIGSMDLEAALASGRRRDHVGLLTHAQGLCADDVNLFDDAVTAALIGRPEDLPLIATMAVGADTVHPQLLDRFGLCAVTVPCRNPKDRELIVNHRLTFDDDPDSFIATCTDATNEAVNRICAARNKLPDLEWTDAARNKFTELLTQAHAPGQRADLGLARSATAYAAWRGDNNVVVEDVTAVAELVLRHRRRNSSSSQAPSPDLNDARSHSGPSSPHDGNEQLDEKGHDDSTAASPRVIAPEETFNVLTSAPAAYDRTQRRARGRRTVTRSADLRGHVISSQPTTQPVDLSLPATLRAAAPHQRARRASGEARDGLSVVVKRSDWRRKVR…	MPRHFPFVAIVGQSEPRLALTLLAIDPMIGGVLITGPLGTAKSTCARSFVNLVPGITVRDVTAGTTVDRLIGSMDLEAALASGRRRDHVGLLTHAQGLCADDVNLFDDAVTAALIGRPEDLPLIATMAVGADTVHPQLLDRFGLCAVTVPCRNPKDRELIVNHRLTFDDDPDSFIATCTDATNEAVNRICAARNKLPDLEWTDAARNKFTELLTQAHAPGQRADLGLARSATAYAAWRGDNNVVVEDVTAVAELVLRHRRRNSSSSQAPSPDLNDARSHSGPSSPHDGNEQLDEKGHDDSTAASPRVIAPEETFNVLTSAPAAYDRTQRRARGRRTVTRSADLRGHVISSQPTTQPVDLSLPATLRAAAPHQRARRASGEARDGLSVVVKRSDWRRKVR…	MPRHFPFVAIVGQSEPRLALTLLAIDPMIGGVLITGPLGTAKSTCARSFVNLVPGITVRDVTAGTTVDRLIGSMDLEAALASGRRRDHVGLLTHAQGLCADDVNLFDDAVTAALIGRPEDLPLIATMAVGADTVHPQLLDRFGLCAVTVPCRNPKDRELIVNHRLTFDDDPDSFIATCTDATNEAVNRICAARNKLPDLEWTDAARNKFTELLTQAHAPGQRADLGLARSATAYAAWRGDNNVVVEDVTAVAELVLRHRRRNSSSSQAPSPDLNDARSHSGPSSPHDGNEQLDEKGHDDSTAASPRVIAPEETFNVLTSAPAAYDRTQRRARGRRTVTRSADLRGHVISSQPTTQPVDLSLPATLRAAAPHQRARRASGEARDGLSVVVKRSDWRRKVR…	scaffold1	130	MPRHFPFVAIVGQSEPRLALTLLAIDPTIGGVLITGPFGTAKSTCARSFADLVPGIAVRDVTAGTTVDRLIGSMDLEAALTSGRHRDHVGLLTEAQTLCADDVNLFDDAVTAALISRPEDLPLIATMAVGTDNIHPQLLDRFGLCAVTVPCRDPKDRDRIVNHRLTFDDDPDSFIATCTDATNAVVNRICAARDKLPDLEWTDAARNKFTELLTLAHAPGQRADLGLARSATAYAAWRGDNNVFVEDVTAVAELVLRHRRRDPSSSQAPSPDLNNAHSHSGPSSPHDGNEQLDEKGHDDSTAAPPRVIAPEETFNVLTSTPAAHDRTQRRARGRRMVTRSADLRGHVISSQPATQPVDLSLPATLRAAVPHQRARRASGEGRDGLSVVVKRSDWRRKVR…	MPRHFPFVAIVGQSEPRLALTLLAIDPMIGGVLITGPLGTAKSTCARSFVNLVPGITVRDVTAGTTVDRLIGSMDLEAALASGRRRDHVGLLTHAQGLCADDVNLFDDAVTAALIGRPEDLPLIATMAVGADTVHPQLLDRFGLCAVTVPCRNPKDRELIVNHRLTFDDDPDSFIATCTDATNEAVNRICAARNKLPDLEWTDAARNKFTELLTQAHAPGQRADLGLARSATAYAAWRGDNNVVVEDVTAVAELVLRHRRRNSSSSQAPSPDLNDARSHSGPSSPHDGNEQLDEKGHDDSTAASPRVIAPEETFNVLTSAPAAYDRTQRRARGRRTVTRSADLRGHVISSQPTTQPVDLSLPATLRAAAPHQRARRASGEARDGLSVVVKRSDWRRKVR…
Hypothetical protein	MPQPTIAMISIAAIAALMRFQAVLCVCNCSTPVIMCAISLFWLLGPVEGVRVKGYRRKNSPHPDLFDGPVVDEMNDISP	MPQPTIVMASIAAIAALMRFQAVFYVCNCSTPVIICAVSLFWLLGPVESVRVKGYRRKNSPHPDLFDGPVVDGMNDIPP	MPQPTIVMASIAAIAALMRFQAVFYVCNCSTPVIICAVSLFWLLGPVESVRVKGYRRKNSPHPDLFDGPVVDGMNDIPP	MPQPTIVMASIAAIAALMRFQAVFYVCNCSTPVIICAVSLFWLLGPVESVRVKGYRRKNSPHPDLFDGPVVDGMNDIPP	MPQPTIVMASIAAIAALMRFQAVFYVCNCSTPVIICAVSLFWLLGPVESVRVKGYRRKNSPHPDLFDGPVVDGMNDIPP	MPQPTIVMASIAAIAALMRFQAVFYVCNCSTPVIICAVSLFWLLGPVESVRVKGYRRKNSPHPDLFDGPVVDGMNDIPP	MPQPTIVMASIAAIAALMRFQAVFYVCNCSTPVIICAVSLFWLLGPVESVRVKGYRRKNSPHPDLFDGPVVDGMNDIPP	scaffold1	137	MPQPTIAMISIAAIAALMRFQAVLCVCNCSTPVIMCAISLFWLLGPVEGVRVKGYRRKNSPHPDLFDGPVVDEMNDISP	MPQPTIVMASIAAIAALMRFQAVFYVCNCSTPVIICAVSLFWLLGPVESVRVKGYRRKNSPHPDLFDGPVVDGMNDIPP
Ribosome silencing factor†	MSATEYAIELARVAAHAALGKKGFDIVALDVSEHLAITDIFVVISAANERQVSAVVDAVDKAMHEHKAHRARREGERENRWVLLDYIDIVVHVQYQEERELYSLERLWKDCPSVDLRLPGDELFAPHGCRDRRAVSDRTRLVFVRHGRTAFNVEGRLQGRLDMPLDEVGRRQALTVAQVIAEMEPDAIIASPLQRARDTAQAIGACAGLGVQLDDRLIEIDVGRWSGQRAADLRRNDPEYAAGVVSPIDYRRANGETASEVGDRIVAVCQDVVARYAGGTIILVAHGFALRTGICWLLGGDYGASRCMGGLDNCSWSIVDHLPEDVVEARGFLSPWRLMAYNCGVPMSMDVDFAKGA	MSATEYAIELARVAAHAALGKKGFDIVALDVSEHLAITDIFVVISAANERQVSAVVDAVDKAMHEHKAHRARREGERENRWVLLDYIDIVVHVQHQEERELYSLERLWKDCPSVDLRLPGDELFAPTDVGTDAQ	MSATEYAIELARVAAHAALGKKGFDIVALDVSEHLAITDIFVVISAANERQVSAVVDAVDKAMHEHKAHRARREGERENRWVLLDYIDIVVHVQHQEERELYSLERLWKDCPSVDLRLPGDELFAPTDVGTDAQ	MSATEYAIELARVAAHAALGKKGFDIVALDVSEHLAITDIFVVISAANERQVSAVVDAVDKAMHEHKAHRARREGERENRWVLLDYIDIVVHVQHQEERELYSLERLWKDCPSVDLRLPGDELFAPTDVGTDAQ	MSATEYAIELARVAAHAALGKKGFDIVALDVSEHLAITDIFVVISAANERQVSAVVDAVDKAMHEHKAHRARREGERENRWVLLDYIDIVVHVQHQEERELYSLERLWKDCPSVDLRLPGDELFAPTDVGTDAQ	MSATEYAIELARVAAHAALGKKGFDIVALDVSEHLAITDIFVVISAANERQVSAVVDAVDKAMHEHKAHRARREGERENRWVLLDYIDIVVHVQHQEERELYSLERLWKDCPSVDLRLPGDELFAPTDVGTDAQ	MSATEYAIELARVAAHAALGKKGFDIVALDVSEHLAITDIFVVISAANERQVSAVVDAVDKAMHEHKAHRARREGERENRWVLLDYIDIVVHVQHQEERELYSLERLWKDCPSVDLRLPGDELFAPTDVGTDAQ	scaffold1	176	MSATEYAIELARVAAHAALGKKGFDIVALDVSEHLAITDIFVVISAANERQVSAVVDAVDKAMHEHKAHRARREGERENRWVLLDYIDIVVHVQHQEERELYSLERLWKDCPSVDLRLPGDELFAPHGCRDRRAVSDRTRLVFVRHGRTAFNVEGRLQGRLDMPLDEVGRRQALTVAQVIAEMEPDAIIASPLQRARDTAQAIGACAGLGVQLDDRLIEIDVGRWSGQRAADLRRNDPEYAAGVVSPIDYRRANGETASEVGDRIVAVCQDVVARYAGGTIILVAHGFALRTGICWLLGGDYGASRCMGGLDNCSWSIVDHLPEDVVEARGFLSPWRLMAYNCGVPMSMDVDFAKGA	MSATEYAIELARVAAHAALGKKGFDIVALDVSEHLAITDIFVVISAANERQVSAVVDAVDKAMHEHKAHRARREGERENRWVLLDYIDIVVHVQHQEERELYSLERLWKDCPSVDLRLPGDELFAPTDVGTDAQ
Polyhydroxyalkanoate synthase	MASVNDVTRPDGDIPPLRTDYTGVKSGCMGITSKRMTGIDRIVAGRIELPVGFVSDSDVIETPICNQMKRVVRYRDSCVLSLDGTDTGTL	MTSVNDVTRPNGVIPPPWTDYTGVKSGCMGITSKRVTDIDRIVAGGIELPVGFVSDSDVIETPICDQMKRVVWYRGSCVLSLDGTTLWAGSGRW	MTSVNDVTRPNGVIPPPWTDYTGVKSGCMGITSKRVTDIDRIVAGGIELPVGFVSDSDVIETPICDQMKRVVWYRGSCVLSLDGTTLWAGSGRW	MTSVNDVTRPNGVIPPPWTDYTGVKSGCMGITSKRVTDIDRIVAGGIELPVGFVSDSDVIETPICDQMKRVVWYRGSCVLSLDGTTLWAGSGRW	MTSVNDVTRPNGVIPPPWTDYTGVKSGCMGITSKRVTDIDRIVAGGIELPVGFVSDSDVIETPICDQMKRVVWYRGSCVLSLDGTTLWAGSGRW	MTSVNDVTRPNGVIPPPWTDYTGVKSGCMGITSKRVTDIDRIVAGGIELPVGFVSDSDVIETPICDQMKRVVWYRGSCVLSLDGTTLWAGSGRW	MTSVNDVTRPNGVIPPPWTDYTGVKSGCMGITSKRVTDIDRIVAGGIELPVGFVSDSDVIETPICDQMKRVVWYRGSCVLSLDGTTLWAGSGRW	scaffold1	531	-	MTSVNDVTRPNGVIPPPWTDYTGVKSGCMGITSKRVTDIDRIVAGGIELPVGFVSDSDVIETPICDQMKRVVWYRGSCVLSLDGTTLWAGSGRW
Hypothetical protein†	MRDDQEQRRPAPHRPPDPETVWLDIDTARGVDAAGNEILPVLGGRRTKHATLSDLLTTALHHNARRLIVCGNIPDQPQSWLLPDTPAHTREFNQDWHVRGLFMLSRRPARGRFTHKETDRNLDILVADEWFPGQTLTPIQARWAWRELTHIIATRIDRDWALMDRPGAEGINLWKLRTPESYRMEPMDPELGALIQHTSPQHRYELCVDDGNPEDREKGWRPTVPAGPIPNFVYIDGRFMYAGSVTGEIGAAPATLLSATEARDLFTNNPWHPARYHIRFTVPSWWDDIGLLPVKRTKGRAGWFWPNVPGTTHETWVDTAELKLAIDEGWDTEAGPDGPITQPIEFLEGIKLTKVDPIRGWVKTIQDMIDIAEKRWADKNPTATTILTSALKNMLRVTI…	MRDDQEQRRPAPHRPPDPETVWLDIDTARGVDAAGNEILPVLGGRRTKHATLSDLLTTALHHNARRLIVCGNIPDQPQSWLLPDTPAHTREFNQDWHVRGLFMLVGRPARGRFTHKETDRNLDILVADEWFPGQTLTPVQARWAWRELTHIIATRIDRDWALMDRPGAEGINLWKLRTPESYLMEPMDPELGALIQHTSPQHRYELCVDDGHPEDREQGWRPIVPAGPIPNFVYVDGRFMYAGSVTGEIGAAPATLLSATEAHDLFTDDPWHPARYHVRFTVPSWWDDIGLLPVKRTKGRAGWFWPNVPGTTYETWVDAAELKLAIDEGWDTEFGPDGPVTKPIEFLGGIKLTKVDPIRGWVKTIQDMIDMAEKRWADKNPTATKVLTSALKNMLRVTI…	MRDDQEQRRPAPHRPPDPETVWLDIDTARGVDAAGNEILPVLGGRRTKHATLSDLLTTALHHNARRLIVCGNIPDQPQSWLLPDTPAHTREFNQDWHVRGLFMLVGRPARGRFTHKETDRNLDILVADEWFPGQTLTPVQARWAWRELTHIIATRIDRDWALMDRPGAEGINLWKLRTPESYLMEPMDPELGALIQHTSPQHRYELCVDDGHPEDREQGWRPIVPAGPIPNFVYVDGRFMYAGSVTGEIGAAPATLLSATEAHDLFTDDPWHPARYHVRFTVPSWWDDIGLLPVKRTKGRAGWFWPNVPGTTYETWVDAAELKLAIDEGWDTEFGPDGPVTKPIEFLGGIKLTKVDPIRGWVKTIQDMIDMAEKRWADKNPTATKVLTSALKNMLRVTI…	MRDDQEQRRPAPHRPPDPETVWLDIDTARGVDAAGNEILPVLGGRRTKHATLSDLLTTALHHNARRLIVCGNIPDQPQSWLLPDTPAHTREFNQDWHVRGLFMLVGRPARGRFTHKETDRNLDILVADEWFPGQTLTPVQARWAWRELTHIIATRIDRDWALMDRPGAEGINLWKLRTPESYLMEPMDPELGALIQHTSPQHRYELCVDDGHPEDREQGWRPIVPAGPIPNFVYVDGRFMYAGSVTGEIGAAPATLLSATEAHDLFTDDPWHPARYHVRFTVPSWWDDIGLLPVKRTKGRAGWFWPNVPGTTYETWVDAAELKLAIDEGWDTEFGPDGPVTKPIEFLGGIKLTKVDPIRGWVKTIQDMIDMAEKRWADKNPTATKVLTSALKNMLRVTI…	MRDDQEQRRPAPHRPPDPETVWLDIDTARGVDAAGNEILPVLGGRRTKHATLSDLLTTALHHNARRLIVCGNIPDQPQSWLLPDTPAHTREFNQDWHVRGLFMLVGRPARGRFTHKETDRNLDILVADEWFPGQTLTPVQARWAWRELTHIIATRIDRDWALMDRPGAEGINLWKLRTPESYLMEPMDPELGALIQHTSPQHRYELCVDDGHPEDREQGWRPIVPAGPIPNFVYVDGRFMYAGSVTGEIGAAPATLLSATEAHDLFTDDPWHPARYHVRFTVPSWWDDIGLLPVKRTKGRAGWFWPNVPGTTYETWVDAAELKLAIDEGWDTEFGPDGPVTKPIEFLGGIKLTKVDPIRGWVKTIQDMIDMAEKRWADKNPTATKVLTSALKNMLRVTI…	MRDDQEQRRPAPHRPPDPETVWLDIDTARGVDAAGNEILPVLGGRRTKHATLSDLLTTALHHNARRLIVCGNIPDQPQSWLLPDTPAHTREFNQDWHVRGLFMLVGRPARGRFTHKETDRNLDILVADEWFPGQTLTPVQARWAWRELTHIIATRIDRDWALMDRPGAEGINLWKLRTPESYLMEPMDPELGALIQHTSPQHRYELCVDDGHPEDREQGWRPIVPAGPIPNFVYVDGRFMYAGSVTGEIGAAPATLLSATEAHDLFTDDPWHPARYHVRFTVPSWWDDIGLLPVKRTKGRAGWFWPNVPGTTYETWVDAAELKLAIDEGWDTEFGPDGPVTKPIEFLGGIKLTKVDPIRGWVKTIQDMIDMAEKRWADKNPTATKVLTSALKNMLRVTI…	MRDDQEQRRPAPHRPPDPETVWLDIDTARGVDAAGNEILPVLGGRRTKHATLSDLLTTALHHNARRLIVCGNIPDQPQSWLLPDTPAHTREFNQDWHVRGLFMLVGRPARGRFTHKETDRNLDILVADEWFPGQTLTPVQARWAWRELTHIIATRIDRDWALMDRPGAEGINLWKLRTPESYLMEPMDPELGALIQHTSPQHRYELCVDDGHPEDREQGWRPIVPAGPIPNFVYVDGRFMYAGSVTGEIGAAPATLLSATEAHDLFTDDPWHPARYHVRFTVPSWWDDIGLLPVKRTKGRAGWFWPNVPGTTYETWVDAAELKLAIDEGWDTEFGPDGPVTKPIEFLGGIKLTKVDPIRGWVKTIQDMIDMAEKRWADKNPTATKVLTSALKNMLRVTI…	scaffold1	615	MRDDQEQRRPAPHRPPDPETVWLDIDTARGVDAAGNEILSVLGGRRTKHATLSDLLTTALHHNARRLIVCGNIPDQPQSWLLPDTPAHTREFNQDWHVRGLFMLSRRPARGRFTHKETDRNLDILVADEWFPGQTLTPIQARWAWRELTHIIATRIDRDWALMDRPGAEGINLWKLRTPESYRMEPMDPELGALIQHTSPQHRYELCVDDGNPEDREKGWRPTVPAGPIPNFVYIDGRFMYAGSVTGEIGAAPATLLSATEARDLFTNNPWHPARYHIRFTVPSWWDDIGLLPVKRTKGRAGWFWPNVPGTTHETWVDTAELKLAIDEGWDTEAGPDGPITQPIEFLEGIKLTKVDPIRGWVKTIQDMIDIAEKRWADKNPTATTILTSALKNMLRVTI…	MRDDQEQRRPAPHRPPDPETVWLDIDTARGVDAAGNEILPVLGGRRTKHATLSDLLTTALHHNARRLIVCGNIPDQPQSWLLPDTPAHTREFNQDWHVRGLFMLVGRPARGRFTHKETDRNLDILVADEWFPGQTLTPVQARWAWRELTHIIATRIDRDWALMDRPGAEGINLWKLRTPESYLMEPMDPELGALIQHTSPQHRYELCVDDGHPEDREQGWRPIVPAGPIPNFVYVDGRFMYAGSVTGEIGAAPATLLSATEAHDLFTDDPWHPARYHVRFTVPSWWDDIGLLPVKRTKGRAGWFWPNVPGTTYETWVDAAELKLAIDEGWDTEFGPDGPVTKPIEFLGGIKLTKVDPIRGWVKTIQDMIDMAEKRWADKNPTATKVLTSALKNMLRVTI…
Glycine, or serine hydroxymethyltransferase	MTSAVDPTARDIAEKLAPAYRTMLDAIAQVEPRIAEATRAELTDQRHSLKLIASENYASLPVLATMGTWLSDKYAEGTAGHRFYAGCQNVDSVETIAAEHACALFGADHAYVQPHSGIDANLTAYWAILTHHIETPALAEFSARTVNDLTQEDWDTLRHRFNDQRAIGMSLDTGGHLTHGFRPNISGKMFDQRSYGTDPQTGLLDYDKVAELAREFKPLVIVAGYSAYPRRVNFAKMREIADEVGAVLMVDMAHFAGLVAGKVFTGDEDPVPHAQIVTTTTHKSLRGPRGGMVLTTKDYADDVDRGCPMVLGGPLSHVMAAKAVALAEARTQAFRDYARRVADNSKALAEGLMKRGVKLITNGTDNHINLLDVTTSFGLAGRQAEAALLDAGVVTNRNS…	MSDPRAVDPTARDIAEKLAPAYRTMLDAIAQVEPRIAEATRAELTDQRHSLKLIASENYASLPVLATMGTWFSDKYAEGTAGHRFYAGCQNVDTVETIAAEHACALFGAEHAYVQPHSGIDANLTAYWTILAHHIETPALSEFDARTVNDLTQVDWDTLRHRFNDQRAIGMSLDAGGHLTHGFRPNISGKMFDQRSYGTDPQTGLLDYGKVAELAREFKPLVIVAGYSAYPRRVNFAKMREIADEVGAVLMVDMAHFAGLVAGKVFTGDEDPIPHAQVVTTTTHKSLRGPRGGIVLTTKDYADDVDRGCPMVLGGPLSHVMAAKAVALAEARTQAFRDYAQRVANNAKALAEGLMKRGVKLVTDGTDNHINLLDVTTSFGLTGRQAEAALLDAGVVTNR…	MSDPRAVDPTARDIAEKLAPAYRTMLDAIAQVEPRIAEATRAELTDQRHSLKLIASENYASLPVLATMGTWFSDKYAEGTAGHRFYAGCQNVDTVETIAAEHACALFGAEHAYVQPHSGIDANLTAYWTILAHHIETPALSEFDARTVNDLTQVDWDTLRHRFNDQRAIGMSLDAGGHLTHGFRPNISGKMFDQRSYGTDPQTGLLDYGKVAELAREFKPLVIVAGYSAYPRRVNFAKMREIADEVGAVLMVDMAHFAGLVAGKVFTGDEDPIPHAQVVTTTTHKSLRGPRGGIVLTTKDYADDVDRGCPMVLGGPLSHVMAAKAVALAEARTQAFRDYAQRVANNAKALAEGLMKRGVKLVTDGTDNHINLLDVTTSFGLTGRQAEAALLDAGVVTNR…	MSDPRAVDPTARDIAEKLAPAYRTMLDAIAQVEPRIAEATRAELTDQRHSLKLIASENYASLPVLATMGTWFSDKYAEGTAGHRFYAGCQNVDTVETIAAEHACALFGAEHAYVQPHSGIDANLTAYWTILAHHIETPALSEFDARTVNDLTQVDWDTLRHRFNDQRAIGMSLDAGGHLTHGFRPNISGKMFDQRSYGTDPQTGLLDYGKVAELAREFKPLVIVAGYSAYPRRVNFAKMREIADEVGAVLMVDMAHFAGLVAGKVFTGDEDPIPHAQVVTTTTHKSLRGPRGGIVLTTKDYADDVDRGCPMVLGGPLSHVMAAKAVALAEARTQAFRDYAQRVANNAKALAEGLMKRGVKLVTDGTDNHINLLDVTTSFGLTGRQAEAALLDAGVVTNR…	MSDPRAVDPTARDIAEKLAPAYRTMLDAIAQVEPRIAEATRAELTDQRHSLKLIASENYASLPVLATMGTWFSDKYAEGTAGHRFYAGCQNVDTVETIAAEHACALFGAEHAYVQPHSGIDANLTAYWTILAHHIETPALSEFDARTVNDLTQVDWDTLRHRFNDQRAIGMSLDAGGHLTHGFRPNISGKMFDQRSYGTDPQTGLLDYGKVAELAREFKPLVIVAGYSAYPRRVNFAKMREIADEVGAVLMVDMAHFAGLVAGKVFTGDEDPIPHAQVVTTTTHKSLRGPRGGIVLTTKDYADDVDRGCPMVLGGPLSHVMAAKAVALAEARTQAFRDYAQRVANNAKALAEGLMKRGVKLVTDGTDNHINLLDVTTSFGLTGRQAEAALLDAGVVTNR…	MSDPRAVDPTARDIAEKLAPAYRTMLDAIAQVEPRIAEATRAELTDQRHSLKLIASENYASLPVLATMGTWFSDKYAEGTAGHRFYAGCQNVDTVETIAAEHACALFGAEHAYVQPHSGIDANLTAYWTILAHHIETPALSEFDARTVNDLTQVDWDTLRHRFNDQRAIGMSLDAGGHLTHGFRPNISGKMFDQRSYGTDPQTGLLDYGKVAELAREFKPLVIVAGYSAYPRRVNFAKMREIADEVGAVLMVDMAHFAGLVAGKVFTGDEDPIPHAQVVTTTTHKSLRGPRGGIVLTTKDYADDVDRGCPMVLGGPLSHVMAAKAVALAEARTQAFRDYAQRVANNAKALAEGLMKRGVKLVTDGTDNHINLLDVTTSFGLTGRQAEAALLDAGVVTNR…	MSDPRAVDPTARDIAEKLAPAYRTMLDAIAQVEPRIAEATRAELTDQRHSLKLIASENYASLPVLATMGTWFSDKYAEGTAGHRFYAGCQNVDTVETIAAEHACALFGAEHAYVQPHSGIDANLTAYWTILAHHIETPALSEFDARTVNDLTQVDWDTLRHRFNDQRAIGMSLDAGGHLTHGFRPNISGKMFDQRSYGTDPQTGLLDYGKVAELAREFKPLVIVAGYSAYPRRVNFAKMREIADEVGAVLMVDMAHFAGLVAGKVFTGDEDPIPHAQVVTTTTHKSLRGPRGGIVLTTKDYADDVDRGCPMVLGGPLSHVMAAKAVALAEARTQAFRDYAQRVANNAKALAEGLMKRGVKLVTDGTDNHINLLDVTTSFGLTGRQAEAALLDAGVVTNR…	scaffold2	1211	-	MSDPRAVDPTARDIAEKLAPAYRTMLDAIAQVEPRIAEATRAELTDQRHSLKLIASENYASLPVLATMGTWFSDKYAEGTAGHRFYAGCQNVDTVETIAAEHACALFGAEHAYVQPHSGIDANLTAYWTILAHHIETPALSEFDARTVNDLTQVDWDTLRHRFNDQRAIGMSLDAGGHLTHGFRPNISGKMFDQRSYGTDPQTGLLDYGKVAELAREFKPLVIVAGYSAYPRRVNFAKMREIADEVGAVLMVDMAHFAGLVAGKVFTGDEDPIPHAQVVTTTTHKSLRGPRGGIVLTTKDYADDVDRGCPMVLGGPLSHVMAAKAVALAEARTQAFRDYAQRVANNAKALAEGLMKRGVKLVTDGTDNHINLLDVTTSFGLTGRQAEAALLDAGVVTNR…
Bifunctional 4-hydroxy-2-oxoglutarate aldolase/2-dehydro-3-deoxy-phosphogluconate aldolase	MSNEALDKVLANLVIPVVVIHDAATAPAVTDGLVDGGLPVAEVTFRTDAAPAAIESMAKDGRVMVGAGTVINARQVDEAVSAGATFVVSPGLSREVVDRCRHHDIPVLPGVITPTEIMAGIDMGLDTFKFFPAGNFGGATTIASLDGPFPNLRFVPTGGVKPHNLADFLSRPNIPAVGGTWLTPADAVAARDSRTIANLAREAARSAHSIVEEQS	MSNEALDKVLANLVIPVVVIHDAATAPAVTDGLVDGGLPVAEVTFRTDAAPAAIESMAKDGRVMVGAGTVINARQVDEAVSAGATFVVSPGLSREVVDRCRHHDIPVLPGVITPTEIMAGIDMGLDTFKFFPAGTFGGAATIASLEGPFPHLRFVPTGGVKPHNLADFLSRANIPAVGGTWLTPANAVAARDCHTIANLVREAADSAHQIVKEQS	MSNEALDKVLANLVIPVVVIHDAATAPAVTDGLVDGGLPVAEVTFRTDAAPAAIESMAKDGRVMVGAGTVINARQVDEAVSAGATFVVSPGLSREVVDRCRHHDIPVLPGVITPTEIMAGIDMGLDTFKFFPAGTFGGAATIASLEGPFPHLRFVPTGGVKPHNLADFLSRANIPAVGGTWLTPANAVAARDCHTIANLVREAADSAHQIVKEQS	MSNEALDKVLANLVIPVVVIHDAATAPAVTDGLVDGGLPVAEVTFRTDAAPAAIESMAKDGRVMVGAGTVINARQVDEAVSAGATFVVSPGLSREVVDRCRHHDIPVLPGVITPTEIMAGIDMGLDTFKFFPAGTFGGAATIASLEGPFPHLRFVPTGGVKPHNLADFLSRANIPAVGGTWLTPANAVAARDCHTIANLVREAADSAHQIVKEQS	MSNEALDKVLANLVIPVVVIHDAATAPAVTDGLVDGGLPVAEVTFRTDAAPAAIESMAKDGRVMVGAGTVINARQVDEAVSAGATFVVSPGLSREVVDRCRHHDIPVLPGVITPTEIMAGIDMGLDTFKFFPAGTFGGAATIASLEGPFPHLRFVPTGGVKPHNLADFLSRANIPAVGGTWLTPANAVAARDCHTIANLVREAADSAHQIVKEQS	MSNEALDKVLANLVIPVVVIHDAATAPAVTDGLVDGGLPVAEVTFRTDAAPAAIESMAKDGRVMVGAGTVINARQVDEAVSAGATFVVSPGLSREVVDRCRHHDIPVLPGVITPTEIMAGIDMGLDTFKFFPAGTFGGAATIASLEGPFPHLRFVPTGGVKPHNLADFLSRANIPAVGGTWLTPANAVAARDCHTIANLVREAADSAHQIVKEQS	MSNEALDKVLANLVIPVVVIHDAATAPAVTDGLVDGGLPVAEVTFRTDAAPAAIESMAKDGRVMVGAGTVINARQVDEAVSAGATFVVSPGLSREVVDRCRHHDIPVLPGVITPTEIMAGIDMGLDTFKFFPAGTFGGAATIASLEGPFPHLRFVPTGGVKPHNLADFLSRANIPAVGGTWLTPANAVAARDCHTIANLVREAADSAHQIVKEQS	scaffold2	1213	MSNEALDKVLANLVIPVVVIHDAATAPAVTDGLVDGGLPVAEVTFRTDAAPAAIESMAKDGRVMVGAGTVINARQVDEAVSAGATFVVSPGLSREVVDRCRHHDIPVLPGVITPTEIMAGIDMGLDTFKFFPAGNFGGATTIASLDGPFPNLRFVPTGGVKPHNLADFLSRPNIPAVGGTWLTPADAVAARDSRTIANLAREAARSAHSIVEEQS	MSNEALDKVLANLVIPVVVIHDAATAPAVTDGLVDGGLPVAEVTFRTDAAPAAIESMAKDGRVMVGAGTVINARQVDEAVSAGATFVVSPGLSREVVDRCRHHDIPVLPGVITPTEIMAGIDMGLDTFKFFPAGTFGGAATIASLEGPFPHLRFVPTGGVKPHNLADFLSRANIPAVGGTWLTPANAVAARDCHTIANLVREAADSAHQIVKEQS
Hypothetical protein	MSRQYMSPPLIRRPSRTVPVTILAVLLVAAGVVAIIAAIQRLQHGSLPGWLAWGRGHMTTVTWLNSTALTVAIVIGVIALLLLIWALKPGRTSGVLLEPGEGAPDNREVVMDNSDLTGWLSRWLDEEDGVASSAVKRRVNTLRVDVETAVKDPEVMREQLMTRIADRVDSLGLKQPPKVKVRLR	MSKQYVSPPLIRRPSRTLPVTILAVVLLTAGVVAIIAAIQRLQHGSLPQWLAWGRGHMTTASWLNDTALTVAIVIGVVALLFLIWAFKPGRTSGVFLQPSEGAPDNREIVMDNSDLTGWLSRWLDEEDGVASSVVKRRGKTLKVHAETDVKDPEVMREQLTTRIAARVDSLGLEQPLKVEVRLR	MSKQYVSPPLIRRPSRTLPVTILAVVLLTAGVVAIIAAIQRLQHGSLPQWLAWGRGHMTTASWLNDTALTVAIVIGVVALLFLIWAFKPGRTSGVFLQPSEGAPDNREIVMDNSDLTGWLSRWLDEEDGVASSVVKRRGKTLKVHAETDVKDPEVMREQLTTRIAARVDSLGLEQPLKVEVRLR	MSKQYVSPPLIRRPSRTLPVTILAVVLLTAGVVAIIAAIQRLQHGSLPQWLAWGRGHMTTASWLNDTALTVAIVIGVVALLFLIWAFKPGRTSGVFLQPSEGAPDNREIVMDNSDLTGWLSRWLDEEDGVASSVVKRRGKTLKVHAETDVKDPEVMREQLTTRIAARVDSLGLEQPLKVEVRLR	MSKQYVSPPLIRRPSRTLPVTILAVVLLTAGVVAIIAAIQRLQHGSLPQWLAWGRGHMTTASWLNDTALTVAIVIGVVALLFLIWAFKPGRTSGVFLQPSEGAPDNREIVMDNSDLTGWLSRWLDEEDGVASSVVKRRGKTLKVHAETDVKDPEVMREQLTTRIAARVDSLGLEQPLKVEVRLR	MSKQYVSPPLIRRPSRTLPVTILAVVLLTAGVVAIIAAIQRLQHGSLPQWLAWGRGHMTTASWLNDTALTVAIVIGVVALLFLIWAFKPGRTSGVFLQPSEGAPDNREIVMDNSDLTGWLSRWLDEEDGVASSVVKRRGKTLKVHAETDVKDPEVMREQLTTRIAARVDSLGLEQPLKVEVRLR	MSKQYVSPPLIRRPSRTLPVTILAVVLLTAGVVAIIAAIQRLQHGSLPQWLAWGRGHMTTASWLNDTALTVAIVIGVVALLFLIWAFKPGRTSGVFLQPSEGAPDNREIVMDNSDLTGWLSRWLDEEDGVASSVVKRRGKTLKVHAETDVKDPEVMREQLTTRIAARVDSLGLEQPLKVEVRLR	scaffold2	1231	-	MSKQYVSPPLIRRPSRTLPVTILAVVLLTAGVVAIIAAIQRLQHGSLPQWLAWGRGHMTTASWLNDTALTVAIVIGVVALLFLIWAFKPGRTSGVFLQPSEGAPDNREIVMDNSDLTGWLSRWLDEEDGVASSVVKRRGKTLKVHAETDVKDPEVMREQLTTRIAARVDSLGLEQPLKVEVRLR
Alkaline shock response membrane anchor protein AmaP	MRGRANRTRLAIVGIIGLLVVAWFMLVRFNVASSWGWRQPKPDAPIIDVPKVWRTDYASWALLIIGVLAAVIGLIWLLRQFSSSNRARTYGISHETDHGSTVLSTDALGRAIEEQIEEFPGVSSASVKFFGARVAPEMMVQIDIDDRTDVRKLVDRLESEVARDVETTLDTKLVRFGTKLRTGAHVAGMGVSHVGVTEVPNVDDSEDSLPASLMPKPTFLKEKSDRAKPRTREGKMLA	MKGRANRTRLAVVGIIGLVVVAWFMLVRFNVVSSWGWRQPKPDAPIVDVPKAWRTDYASWALLIVGILIAVIGLVWLLRQFSSSNRAHTYGMSHEADQGSTVLSTDALGRAGEEQIEEFPGVSSASVRFFGARVAPEMMVQIDIDDRADVRKLVDWLESEVARDVEATLDAKLVRFGTKLRTGAHVTGMGVSHVGVTEVPNIDDSGDSLPANPMPKSTFLQEKSDRAKPRTREGKVLA	MKGRANRTRLAVVGIIGLVVVAWFMLVRFNVVSSWGWRQPKPDAPIVDVPKAWRTDYASWALLIVGILIAVIGLVWLLRQFSSSNRAHTYGMSHEADQGSTVLSTDALGRAGEEQIEEFPGVSSASVRFFGARVAPEMMVQIDIDDRADVRKLVDWLESEVARDVEATLDAKLVRFGTKLRTGAHVTGMGVSHVGVTEVPNIDDSGDSLPANPMPKSTFLQEKSDRAKPRTREGKVLA	MKGRANRTRLAVVGIIGLVVVAWFMLVRFNVVSSWGWRQPKPDAPIVDVPKAWRTDYASWALLIVGILIAVIGLVWLLRQFSSSNRAHTYGMSHEADQGSTVLSTDALGRAGEEQIEEFPGVSSASVRFFGARVAPEMMVQIDIDDRADVRKLVDWLESEVARDVEATLDAKLVRFGTKLRTGAHVTGMGVSHVGVTEVPNIDDSGDSLPANPMPKSTFLQEKSDRAKPRTREGKVLA	MKGRANRTRLAVVGIIGLVVVAWFMLVRFNVVSSWGWRQPKPDAPIVDVPKAWRTDYASWALLIVGILIAVIGLVWLLRQFSSSNRAHTYGMSHEADQGSTVLSTDALGRAGEEQIEEFPGVSSASVRFFGARVAPEMMVQIDIDDRADVRKLVDWLESEVARDVEATLDAKLVRFGTKLRTGAHVTGMGVSHVGVTEVPNIDDSGDSLPANPMPKSTFLQEKSDRAKPRTREGKVLA	MKGRANRTRLAVVGIIGLVVVAWFMLVRFNVVSSWGWRQPKPDAPIVDVPKAWRTDYASWALLIVGILIAVIGLVWLLRQFSSSNRAHTYGMSHEADQGSTVLSTDALGRAGEEQIEEFPGVSSASVRFFGARVAPEMMVQIDIDDRADVRKLVDWLESEVARDVEATLDAKLVRFGTKLRTGAHVTGMGVSHVGVTEVPNIDDSGDSLPANPMPKSTFLQEKSDRAKPRTREGKVLA	MKGRANRTRLAVVGIIGLVVVAWFMLVRFNVVSSWGWRQPKPDAPIVDVPKAWRTDYASWALLIVGILIAVIGLVWLLRQFSSSNRAHTYGMSHEADQGSTVLSTDALGRAGEEQIEEFPGVSSASVRFFGARVAPEMMVQIDIDDRADVRKLVDWLESEVARDVEATLDAKLVRFGTKLRTGAHVTGMGVSHVGVTEVPNIDDSGDSLPANPMPKSTFLQEKSDRAKPRTREGKVLA	scaffold2	1232	-	MKGRANRTRLAVVGIIGLVVVAWFMLVRFNVVSSWGWRQPKPDAPIVDVPKAWRTDYASWALLIVGILIAVIGLVWLLRQFSSSNRAHTYGMSHEADQGSTVLSTDALGRAGEEQIEEFPGVSSASVRFFGARVAPEMMVQIDIDDRADVRKLVDWLESEVARDVEATLDAKLVRFGTKLRTGAHVTGMGVSHVGVTEVPNIDDSGDSLPANPMPKSTFLQEKSDRAKPRTREGKVLA
Sigma-70 family RNA polymerase sigma factor	MVSGVDGPGGDEAVLADIRAAQDGDAGAYARLVESWGGRLLRFCHNNLPATIDAEDAVQDVLLTAWQKLPGLDDQTRFRAWIYTIARNRCREVIRNAGRRATDPVPPEEVAVRIGSKQDPARAHTRDAAMMALRKGVAGLPDNQRRIWIMAQIDGLGYAEIADIEELPLSTIRGRLARARATIAKEMEPWR	MVSRVDGHGGDEVILADIRAAQDGDADAYARIVKSWGGRLLRFCRNNLPATIDAEDVVQDVLLTAWQKLPGLDDRSRFRAWMYTIARNRCREVIRTAGRRATDPVSPEEVAVKIDSRQDPARAHARDAAMVALRKSVAGLPDSQRRIWVMAQIDGLGYAEIADIEELPLSTVRGRLARARATIAKEMELWR	MVSRVDGHGGDEVILADIRAAQDGDADAYARIVKSWGGRLLRFCRNNLPATIDAEDVVQDVLLTAWQKLPGLDDRSRFRAWMYTIARNRCREVIRTAGRRATDPVSPEEVAVKIDSRQDPARAHARDAAMVALRKSVAGLPDSQRRIWVMAQIDGLGYAEIADIEELPLSTVRGRLARARATIAKEMELWR	MVSRVDGHGGDEVILADIRAAQDGDADAYARIVKSWGGRLLRFCRNNLPATIDAEDVVQDVLLTAWQKLPGLDDRSRFRAWMYTIARNRCREVIRTAGRRATDPVSPEEVAVKIDSRQDPARAHARDAAMVALRKSVAGLPDSQRRIWVMAQIDGLGYAEIADIEELPLSTVRGRLARARATIAKEMELWR	MVSRVDGHGGDEVILADIRAAQDGDADAYARIVKSWGGRLLRFCRNNLPATIDAEDVVQDVLLTAWQKLPGLDDRSRFRAWMYTIARNRCREVIRTAGRRATDPVSPEEVAVKIDSRQDPARAHARDAAMVALRKSVAGLPDSQRRIWVMAQIDGLGYAEIADIEELPLSTVRGRLARARATIAKEMELWR	MVSRVDGHGGDEVILADIRAAQDGDADAYARIVKSWGGRLLRFCRNNLPATIDAEDVVQDVLLTAWQKLPGLDDRSRFRAWMYTIARNRCREVIRTAGRRATDPVSPEEVAVKIDSRQDPARAHARDAAMVALRKSVAGLPDSQRRIWVMAQIDGLGYAEIADIEELPLSTVRGRLARARATIAKEMELWR	MVSRVDGHGGDEVILADIRAAQDGDADAYARIVKSWGGRLLRFCRNNLPATIDAEDVVQDVLLTAWQKLPGLDDRSRFRAWMYTIARNRCREVIRTAGRRATDPVSPEEVAVKIDSRQDPARAHARDAAMVALRKSVAGLPDSQRRIWVMAQIDGLGYAEIADIEELPLSTVRGRLARARATIAKEMELWR	scaffold2	1233	-	MVSRVDGHGGDEVILADIRAAQDGDADAYARIVKSWGGRLLRFCRNNLPATIDAEDVVQDVLLTAWQKLPGLDDRSRFRAWMYTIARNRCREVIRTAGRRATDPVSPEEVAVKIDSRQDPARAHARDAAMVALRKSVAGLPDSQRRIWVMAQIDGLGYAEIADIEELPLSTVRGRLARARATIAKEMELWR
ABC transporter	MNTEQILLSLTDLRHNLRQAQFPLDVPEAITQAGLARRIANQLNDYILPRLETIDAPLLAVVGGSTGAGKSTLVNSLVGRMVTQPGVIRPTTTSPVLVHHPDDAFWFDGDRVLPTLVRSRVASNDASSLQLVAESRIPRGLAILDAPDIDSVVTRNRDLAAQLLQAADLWIFVTSAARYADAVPWDFLSEAQERHASVAVVCDRVPVEAMREVPADLGRLMTERGLADSPLFAVPETKTNAEGLLPDQAVAPLRFFLSNLAQDQQKRREVIAFTLSGAIGSVCERSSYVVGGLEAQAMATSRLYEDAQSIMAESSRSIAVQSADGTLLRGEVLARWHEFVGTGEFMRAMEAKVSWFRDRVVKALKGAPPEVEKVSVAVESGLESLVIAEAQAGCERIES…	MNTEQILLSLTDLRHNLRQAQFPLDVPEAITQAGLARRIANQLNDYILPRLETIDAPLLAVVGGSTGAGKSTLVNSLVGRMVTQPGVIRPTTTSPVLVHHPDDAFWFDGDRVLPTLVRSRVASNDASSLQLVAESRIPRGLAILDAPDIDSVVTRNRDLAAQLLQAADLWIFVTSAARYADAVPWDFLSEAQERHASVAVVCDRVPVEAMREVPADLGRLMTERGLADSPLFAVPETKTNAEGVLPDQAVAPLRFFLSSLAQDQQKRREVIASTLSGAIGSVCERASYVAAGLEAQAVAASRLYEDAQSIMAESSRSIAAQTADGTLLRGEVLARWHEFVETGEFMRAMEAKVSWFRDRVVQAFRGAPPEVEKVSVAVESGLESLIFAQTQGGCERIES…	MNTEQILLSLTDLRHNLRQAQFPLDVPEAITQAGLARRIANQLNDYILPRLETIDAPLLAVVGGSTGAGKSTLVNSLVGRMVTQPGVIRPTTTSPVLVHHPDDAFWFDGDRVLPTLVRSRVASNDASSLQLVAESRIPRGLAILDAPDIDSVVTRNRDLAAQLLQAADLWIFVTSAARYADAVPWDFLSEAQERHASVAVVCDRVPVEAMREVPADLGRLMTERGLADSPLFAVPETKTNAEGVLPDQAVAPLRFFLSSLAQDQQKRREVIASTLSGAIGSVCERASYVAAGLEAQAVAASRLYEDAQSIMAESSRSIAAQTADGTLLRGEVLARWHEFVETGEFMRAMEAKVSWFRDRVVQAFRGAPPEVEKVSVAVESGLESLIFAQTQGGCERIES…	MNTEQILLSLTDLRHNLRQAQFPLDVPEAITQAGLARRIANQLNDYILPRLETIDAPLLAVVGGSTGAGKSTLVNSLVGRMVTQPGVIRPTTTSPVLVHHPDDAFWFDGDRVLPTLVRSRVASNDASSLQLVAESRIPRGLAILDAPDIDSVVTRNRDLAAQLLQAADLWIFVTSAARYADAVPWDFLSEAQERHASVAVVCDRVPVEAMREVPADLGRLMTERGLADSPLFAVPETKTNAEGVLPDQAVAPLRFFLSSLAQDQQKRREVIASTLSGAIGSVCERASYVAAGLEAQAVAASRLYEDAQSIMAESSRSIAAQTADGTLLRGEVLARWHEFVETGEFMRAMEAKVSWFRDRVVQAFRGAPPEVEKVSVAVESGLESLIFAQTQGGCERIES…	MNTEQILLSLTDLRHNLRQAQFPLDVPEAITQAGLARRIANQLNDYILPRLETIDAPLLAVVGGSTGAGKSTLVNSLVGRMVTQPGVIRPTTTSPVLVHHPDDAFWFDGDRVLPTLVRSRVASNDASSLQLVAESRIPRGLAILDAPDIDSVVTRNRDLAAQLLQAADLWIFVTSAARYADAVPWDFLSEAQERHASVAVVCDRVPVEAMREVPADLGRLMTERGLADSPLFAVPETKTNAEGVLPDQAVAPLRFFLSSLAQDQQKRREVIASTLSGAIGSVCERASYVAAGLEAQAVAASRLYEDAQSIMAESSRSIAAQTADGTLLRGEVLARWHEFVETGEFMRAMEAKVSWFRDRVVQAFRGAPPEVEKVSVAVESGLESLIFAQTQGGCERIES…	MNTEQILLSLTDLRHNLRQAQFPLDVPEAITQAGLARRIANQLNDYILPRLETIDAPLLAVVGGSTGAGKSTLVNSLVGRMVTQPGVIRPTTTSPVLVHHPDDAFWFDGDRVLPTLVRSRVASNDASSLQLVAESRIPRGLAILDAPDIDSVVTRNRDLAAQLLQAADLWIFVTSAARYADAVPWDFLSEAQERHASVAVVCDRVPVEAMREVPADLGRLMTERGLADSPLFAVPETKTNAEGVLPDQAVAPLRFFLSSLAQDQQKRREVIASTLSGAIGSVCERASYVAAGLEAQAVAASRLYEDAQSIMAESSRSIAAQTADGTLLRGEVLARWHEFVETGEFMRAMEAKVSWFRDRVVQAFRGAPPEVEKVSVAVESGLESLIFAQTQGGCERIES…	MNTEQILLSLTDLRHNLRQAQFPLDVPEAITQAGLARRIANQLNDYILPRLETIDAPLLAVVGGSTGAGKSTLVNSLVGRMVTQPGVIRPTTTSPVLVHHPDDAFWFDGDRVLPTLVRSRVASNDASSLQLVAESRIPRGLAILDAPDIDSVVTRNRDLAAQLLQAADLWIFVTSAARYADAVPWDFLSEAQERHASVAVVCDRVPVEAMREVPADLGRLMTERGLADSPLFAVPETKTNAEGVLPDQAVAPLRFFLSSLAQDQQKRREVIASTLSGAIGSVCERASYVAAGLEAQAVAASRLYEDAQSIMAESSRSIAAQTADGTLLRGEVLARWHEFVETGEFMRAMEAKVSWFRDRVVQAFRGAPPEVEKVSVAVESGLESLIFAQTQGGCERIES…	scaffold6	2161	MNTEQILLSLTDLRHNLRQAQFPLDVPEAITQAGLARRIANQLNDYILPRLETIDAPLLAVVGGSTGAGKSTLVNSLVGRMVTQPGVIRPTTTSPVLVHHPDDAFWFDGDRVLPTLVRSRVASNDASSLQLVAESRIPRGLAILDAPDIDSVVTRNRDLAAQLLQAADLWIFVTSAARYADAVPWDFLSEAQERHASVAVVCDRVPVEAMREVPADLGRLMTERGLADSPLFAVPETKTNAEGLLPDQAVAPLRFFLSNLAQDQQKRREVIAFTLSGAIGSVCERSSYVVGGLEAQAMATSRLYEDAQSIMAESSRSIAVQSADGTLLRGEVLARWHEFVGTGEFMRAMEAKVSWFRDRVVKALKGAPPEVEKVSVAVESGLESLVIAEAQAGCERIES…	MNTEQILLSLTDLRHNLRQAQFPLDVPEAITQAGLARRIANQLNDYILPRLETIDAPLLAVVGGSTGAGKSTLVNSLVGRMVTQPGVIRPTTTSPVLVHHPDDAFWFDGDRVLPTLVRSRVASNDASSLQLVAESRIPRGLAILDAPDIDSVVTRNRDLAAQLLQAADLWIFVTSAARYADAVPWDFLSEAQERHASVAVVCDRVPVEAMREVPADLGRLMTERGLADSPLFAVPETKTNAEGVLPDQAVAPLRFFLSSLAQDQQKRREVIASTLSGAIGSVCERASYVAAGLEAQAVAASRLYEDAQSIMAESSRSIAAQTADGTLLRGEVLARWHEFVETGEFMRAMEAKVSWFRDRVVQAFRGAPPEVEKVSVAVESGLESLIFAQTQGGCERIES…
50S ribosome-binding GTPase	MRRHRVDLAERIDLLTRAVDLSEGYIPDDVVALARAVVERADRRCRIGGDHTVIALAGATGSGKSSTFNALAGAELADPGVKRPTTSKATAAVWGTDSAETLLDWLDVPRRHYVGSEDVLDGLVLLDLPDHDSVRIEHRLEVDRLVEMVDMIVWVVDPQKYADAALHTRYLAPLARHAEVMTVVLNQADLLNKEQRKNCLRDLRQLLDSEGLEKAKVMAISATTGEGIEDMRVALARAVRAKKAQATRLHADLDNVSQHLNEATGDAAGQVSQDSVDRLIEALCTAGSVELVAEATRDAYRKRGHRATGWPVTAWVSRLRPDPLHRLHLDLGSRRNKELGSGTEPTDVQRSALTARVGVAGARVDMAVRSLASEASERLPRPWADAVRTASLVRRKNLP…	MRRRRVDLAERIDLLTRAVDLSEGRIPDDVGVQARAVVERADQRCRIGGDHTVIALAGATGSGKSSTFNALAGAELTDPGVRRPTTSKATAAVWGTESAEALLDWLNVPHRHHMGSGDSLDGLVLLDLPDHDSVCIEHRLEVERLVEMVDMIVWVVDPQKYADAALHTRYLTPLASHSEIMTVVLNQVDHLDKEQRKNCLCDLRRLLDSEGLGKAKMMAISATTGEGVDDMRVALARAVRAKKAQAARLHADLDNVSQRLAEATGDAAGQVSQDSVDQLIAALCTAGGVGPVVEATRDAYRRRGHWAIGWPVTAWVSRLRPDPLHRLHLDLGSTRRKGRARSTEPTNVQRSALTAQVGVAGAKIDTAVRSLSLEASEGLPRSWADAVRAASLSHRTDLP…	MRRRRVDLAERIDLLTRAVDLSEGRIPDDVGVQARAVVERADQRCRIGGDHTVIALAGATGSGKSSTFNALAGAELTDPGVRRPTTSKATAAVWGTESAEALLDWLNVPHRHHMGSGDSLDGLVLLDLPDHDSVCIEHRLEVERLVEMVDMIVWVVDPQKYADAALHTRYLTPLASHSEIMTVVLNQVDHLDKEQRKNCLCDLRRLLDSEGLGKAKMMAISATTGEGVDDMRVALARAVRAKKAQAARLHADLDNVSQRLAEATGDAAGQVSQDSVDQLIAALCTAGGVGPVVEATRDAYRRRGHWAIGWPVTAWVSRLRPDPLHRLHLDLGSTRRKGRARSTEPTNVQRSALTAQVGVAGAKIDTAVRSLSLEASEGLPRSWADAVRAASLSHRTDLP…	MRRRRVDLAERIDLLTRAVDLSEGRIPDDVGVQARAVVERADQRCRIGGDHTVIALAGATGSGKSSTFNALAGAELTDPGVRRPTTSKATAAVWGTESAEALLDWLNVPHRHHMGSGDSLDGLVLLDLPDHDSVCIEHRLEVERLVEMVDMIVWVVDPQKYADAALHTRYLTPLASHSEIMTVVLNQVDHLDKEQRKNCLCDLRRLLDSEGLGKAKMMAISATTGEGVDDMRVALARAVRAKKAQAARLHADLDNVSQRLAEATGDAAGQVSQDSVDQLIAALCTAGGVGPVVEATRDAYRRRGHWAIGWPVTAWVSRLRPDPLHRLHLDLGSTRRKGRARSTEPTNVQRSALTAQVGVAGAKIDTAVRSLSLEASEGLPRSWADAVRAASLSHRTDLP…	MRRRRVDLAERIDLLTRAVDLSEGRIPDDVGVQARAVVERADQRCRIGGDHTVIALAGATGSGKSSTFNALAGAELTDPGVRRPTTSKATAAVWGTESAEALLDWLNVPHRHHMGSGDSLDGLVLLDLPDHDSVCIEHRLEVERLVEMVDMIVWVVDPQKYADAALHTRYLTPLASHSEIMTVVLNQVDHLDKEQRKNCLCDLRRLLDSEGLGKAKMMAISATTGEGVDDMRVALARAVRAKKAQAARLHADLDNVSQRLAEATGDAAGQVSQDSVDQLIAALCTAGGVGPVVEATRDAYRRRGHWAIGWPVTAWVSRLRPDPLHRLHLDLGSTRRKGRARSTEPTNVQRSALTAQVGVAGAKIDTAVRSLSLEASEGLPRSWADAVRAASLSHRTDLP…	MRRRRVDLAERIDLLTRAVDLSEGRIPDDVGVQARAVVERADQRCRIGGDHTVIALAGATGSGKSSTFNALAGAELTDPGVRRPTTSKATAAVWGTESAEALLDWLNVPHRHHMGSGDSLDGLVLLDLPDHDSVCIEHRLEVERLVEMVDMIVWVVDPQKYADAALHTRYLTPLASHSEIMTVVLNQVDHLDKEQRKNCLCDLRRLLDSEGLGKAKMMAISATTGEGVDDMRVALARAVRAKKAQAARLHADLDNVSQRLAEATGDAAGQVSQDSVDQLIAALCTAGGVGPVVEATRDAYRRRGHWAIGWPVTAWVSRLRPDPLHRLHLDLGSTRRKGRARSTEPTNVQRSALTAQVGVAGAKIDTAVRSLSLEASEGLPRSWADAVRAASLSHRTDLP…	MRRRRVDLAERIDLLTRAVDLSEGRIPDDVGVQARAVVERADQRCRIGGDHTVIALAGATGSGKSSTFNALAGAELTDPGVRRPTTSKATAAVWGTESAEALLDWLNVPHRHHMGSGDSLDGLVLLDLPDHDSVCIEHRLEVERLVEMVDMIVWVVDPQKYADAALHTRYLTPLASHSEIMTVVLNQVDHLDKEQRKNCLCDLRRLLDSEGLGKAKMMAISATTGEGVDDMRVALARAVRAKKAQAARLHADLDNVSQRLAEATGDAAGQVSQDSVDQLIAALCTAGGVGPVVEATRDAYRRRGHWAIGWPVTAWVSRLRPDPLHRLHLDLGSTRRKGRARSTEPTNVQRSALTAQVGVAGAKIDTAVRSLSLEASEGLPRSWADAVRAASLSHRTDLP…	scaffold6	2162	-	MRRRRVDLAERIDLLTRAVDLSEGRIPDDVGVQARAVVERADQRCRIGGDHTVIALAGATGSGKSSTFNALAGAELTDPGVRRPTTSKATAAVWGTESAEALLDWLNVPHRHHMGSGDSLDGLVLLDLPDHDSVCIEHRLEVERLVEMVDMIVWVVDPQKYADAALHTRYLTPLASHSEIMTVVLNQVDHLDKEQRKNCLCDLRRLLDSEGLGKAKMMAISATTGEGVDDMRVALARAVRAKKAQAARLHADLDNVSQRLAEATGDAAGQVSQDSVDQLIAALCTAGGVGPVVEATRDAYRRRGHWAIGWPVTAWVSRLRPDPLHRLHLDLGSTRRKGRARSTEPTNVQRSALTAQVGVAGAKIDTAVRSLSLEASEGLPRSWADAVRAASLSHRTDLP…
PadR family transcriptional regulator	MDDNHWPSEWQRGVLDLCVLRILADGPTYGYNIAARLTDAGFADVKGGTLYPLLKRLEGTGLVDVEWRPGEAGPGRKFYLINTAGSQRLMALTASWQCYSATVTRLLDEGSAS	MDDNHWPSEWQRGVLDLCVLHILADGPTYGYSIAARLTDAGFADVKGGTLYPLLKRLEGAGLVDIEWRPGEAGPGRKFYLINTAGRQRLMALTASWQRYSTTVTRLLDEGSPS	MDDNHWPSEWQRGVLDLCVLHILADGPTYGYSIAARLTDAGFADVKGGTLYPLLKRLEGAGLVDIEWRPGEAGPGRKFYLINTAGRQRLMALTASWQRYSTTVTRLLDEGSPS	MDDNHWPSEWQRGVLDLCVLHILADGPTYGYSIAARLTDAGFADVKGGTLYPLLKRLEGAGLVDIEWRPGEAGPGRKFYLINTAGRQRLMALTASWQRYSTTVTRLLDEGSPS	MDDNHWPSEWQRGVLDLCVLHILADGPTYGYSIAARLTDAGFADVKGGTLYPLLKRLEGAGLVDIEWRPGEAGPGRKFYLINTAGRQRLMALTASWQRYSTTVTRLLDEGSPS	MDDNHWPSEWQRGVLDLCVLHILADGPTYGYSIAARLTDAGFADVKGGTLYPLLKRLEGAGLVDIEWRPGEAGPGRKFYLINTAGRQRLMALTASWQRYSTTVTRLLDEGSPS	MDDNHWPSEWQRGVLDLCVLHILADGPTYGYSIAARLTDAGFADVKGGTLYPLLKRLEGAGLVDIEWRPGEAGPGRKFYLINTAGRQRLMALTASWQRYSTTVTRLLDEGSPS	scaffold6	2166	MDDNHWPSEWQRGVLDLCVLRILADGPTYGYNIAARLTDAGFADVKGGTLYPLLKRLEGTGLVDVEWRPGEAGPGRKFYLINTAGSQRLMALTASWQCYSATVTRLLDEGSAS	MDDNHWPSEWQRGVLDLCVLHILADGPTYGYSIAARLTDAGFADVKGGTLYPLLKRLEGAGLVDIEWRPGEAGPGRKFYLINTAGRQRLMALTASWQRYSTTVTRLLDEGSPS
Asp23/Gls24 family envelope stress response protein	MADNNTASAKTDSTKSDAAKTENLLETRSKEKETLPPSPLHTDHGSTLIAEQVVQKIAGIACREVPGVHAMGSAGRRMLSSITDRIPGSTTNVSNGVQVEKGERQCAIDLSVVIEYGYSVVEVANKLRETIIDAVEYGTGLEVVEVNVQVTDVYIQGEDDDDEQHAQAANQHKNTELS	MTDNKTASAKSDATKTDNLPETTTKETLPPSPLHTDHGSTLIAEQVVQKIAGIACREVPGVHAMGSTGRRMLSSITDRIPGSTTNVSNGVQVEKGERQCAIDLSVVIEYGYSVVEVANKLRETIIDAVEYGTGLEVVEVNVQVTDVYIQGEDDHDDDQSDQVAGQRKNTELS	MTDNKTASAKSDATKTDNLPETTTKETLPPSPLHTDHGSTLIAEQVVQKIAGIACREVPGVHAMGSTGRRMLSSITDRIPGSTTNVSNGVQVEKGERQCAIDLSVVIEYGYSVVEVANKLRETIIDAVEYGTGLEVVEVNVQVTDVYIQGEDDHDDDQSDQVAGQRKNTELS	MTDNKTASAKSDATKTDNLPETTTKETLPPSPLHTDHGSTLIAEQVVQKIAGIACREVPGVHAMGSTGRRMLSSITDRIPGSTTNVSNGVQVEKGERQCAIDLSVVIEYGYSVVEVANKLRETIIDAVEYGTGLEVVEVNVQVTDVYIQGEDDHDDDQSDQVAGQRKNTELS	MTDNKTASAKSDATKTDNLPETTTKETLPPSPLHTDHGSTLIAEQVVQKIAGIACREVPGVHAMGSTGRRMLSSITDRIPGSTTNVSNGVQVEKGERQCAIDLSVVIEYGYSVVEVANKLRETIIDAVEYGTGLEVVEVNVQVTDVYIQGEDDHDDDQSDQVAGQRKNTELS	MTDNKTASAKSDATKTDNLPETTTKETLPPSPLHTDHGSTLIAEQVVQKIAGIACREVPGVHAMGSTGRRMLSSITDRIPGSTTNVSNGVQVEKGERQCAIDLSVVIEYGYSVVEVANKLRETIIDAVEYGTGLEVVEVNVQVTDVYIQGEDDHDDDQSDQVAGQRKNTELS	MTDNKTASAKSDATKTDNLPETTTKETLPPSPLHTDHGSTLIAEQVVQKIAGIACREVPGVHAMGSTGRRMLSSITDRIPGSTTNVSNGVQVEKGERQCAIDLSVVIEYGYSVVEVANKLRETIIDAVEYGTGLEVVEVNVQVTDVYIQGEDDHDDDQSDQVAGQRKNTELS	scaffold2	1228	-	MTDNKTASAKSDATKTDNLPETTTKETLPPSPLHTDHGSTLIAEQVVQKIAGIACREVPGVHAMGSTGRRMLSSITDRIPGSTTNVSNGVQVEKGERQCAIDLSVVIEYGYSVVEVANKLRETIIDAVEYGTGLEVVEVNVQVTDVYIQGEDDHDDDQSDQVAGQRKNTELS
Asp23/Gls24 family envelope stress response protein	MSAGTTRVRSVPSLAVHNREKASRGALTVTTAVVEKIAARVAAQSEGFGAPISSFFGSGSRADFDRGPKVSAVLTGRTADLEVEVAIGYPAPVQAQCDDLRARLTEQVPKLSGVDIGTIDILVSRVVSKTLTTKELT	MSAGTTRVRSVPSLAVHNREKASRGTLTVTTAVVEKVAARVAAQSEGFGAPTSSFFGSGSRADFDRGPKVSAVLTGRTADLEVEVAIGYPAPVQAQCDDLRARLTEQVPKMSGVDIRTIDILVSRVVSKAPTMKELT	MSAGTTRVRSVPSLAVHNREKASRGTLTVTTAVVEKVAARVAAQSEGFGAPTSSFFGSGSRADFDRGPKVSAVLTGRTADLEVEVAIGYPAPVQAQCDDLRARLTEQVPKMSGVDIRTIDILVSRVVSKAPTMKELT	MSAGTTRVRSVPSLAVHNREKASRGTLTVTTAVVEKVAARVAAQSEGFGAPTSSFFGSGSRADFDRGPKVSAVLTGRTADLEVEVAIGYPAPVQAQCDDLRARLTEQVPKMSGVDIRTIDILVSRVVSKAPTMKELT	MSAGTTRVRSVPSLAVHNREKASRGTLTVTTAVVEKVAARVAAQSEGFGAPTSSFFGSGSRADFDRGPKVSAVLTGRTADLEVEVAIGYPAPVQAQCDDLRARLTEQVPKMSGVDIRTIDILVSRVVSKAPTMKELT	MSAGTTRVRSVPSLAVHNREKASRGTLTVTTAVVEKVAARVAAQSEGFGAPTSSFFGSGSRADFDRGPKVSAVLTGRTADLEVEVAIGYPAPVQAQCDDLRARLTEQVPKMSGVDIRTIDILVSRVVSKAPTMKELT	MSAGTTRVRSVPSLAVHNREKASRGTLTVTTAVVEKVAARVAAQSEGFGAPTSSFFGSGSRADFDRGPKVSAVLTGRTADLEVEVAIGYPAPVQAQCDDLRARLTEQVPKMSGVDIRTIDILVSRVVSKAPTMKELT	scaffold2	1230	MSAGTTRVRSVPSLAVHNREKASRGALTVTTAVVEKIAARVAAQSEGFGAPISSFFGSGSRADFDRGPKVSAVLTGRTADLEVEVAIGYPAPVQAQCDDLRARLTEQVPKLSGVDIGTIDILVSRVVSKTLTTKELT	MSAGTTRVRSVPSLAVHNREKASRGTLTVTTAVVEKVAARVAAQSEGFGAPTSSFFGSGSRADFDRGPKVSAVLTGRTADLEVEVAIGYPAPVQAQCDDLRARLTEQVPKMSGVDIRTIDILVSRVVSKAPTMKELT
Asp23/Gls24 family envelope stress response protein	MRTEAFSADQLRDDTVAEHAQTKVVVDPLKLESAWRSYSADLSPRHCVANDDGGQVEVRETVLATIVRNSLADCEDGRLNRIRFSVPHTPLRLRIGLSVARGIPIPDCAERVRYRISMAMTRELGGRPEAIDIFVEDIHV	MEVKLACGADMNRVWEGATQPPTEHEAECLACQAVRTEALRADQLRDDTVAEDAQTKVVVDPLKLSSVWRSYAADLSPRHCVFDDDGGQVEVRETVLAAIVRNSLADCEDGRLNRIRFSVPHTPLRLRIDLSVARGVRIPDCAERVRHRISTAMTRELGGRPEAIDIVVEDIHV	MEVKLACGADMNRVWEGATQPPTEHEAECLACQAVRTEALRADQLRDDTVAEDAQTKVVVDPLKLSSVWRSYAADLSPRHCVFDDDGGQVEVRETVLAAIVRNSLADCEDGRLNRIRFSVPHTPLRLRIDLSVARGVRIPDCAERVRHRISTAMTRELGGRPEAIDIVVEDIHV	MEVKLACGADMNRVWEGATQPPTEHEAECLACQAVRTEALRADQLRDDTVAEDAQTKVVVDPLKLSSVWRSYAADLSPRHCVFDDDGGQVEVRETVLAAIVRNSLADCEDGRLNRIRFSVPHTPLRLRIDLSVARGVRIPDCAERVRHRISTAMTRELGGRPEAIDIVVEDIHV	MEVKLACGADMNRVWEGATQPPTEHEAECLACQAVRTEALRADQLRDDTVAEDAQTKVVVDPLKLSSVWRSYAADLSPRHCVFDDDGGQVEVRETVLAAIVRNSLADCEDGRLNRIRFSVPHTPLRLRIDLSVARGVRIPDCAERVRHRISTAMTRELGGRPEAIDIVVEDIHV	MEVKLACGADMNRVWEGATQPPTEHEAECLACQAVRTEALRADQLRDDTVAEDAQTKVVVDPLKLSSVWRSYAADLSPRHCVFDDDGGQVEVRETVLAAIVRNSLADCEDGRLNRIRFSVPHTPLRLRIDLSVARGVRIPDCAERVRHRISTAMTRELGGRPEAIDIVVEDIHV	MEVKLACGADMNRVWEGATQPPTEHEAECLACQAVRTEALRADQLRDDTVAEDAQTKVVVDPLKLSSVWRSYAADLSPRHCVFDDDGGQVEVRETVLAAIVRNSLADCEDGRLNRIRFSVPHTPLRLRIDLSVARGVRIPDCAERVRHRISTAMTRELGGRPEAIDIVVEDIHV	scaffold2	1234	-	MEVKLACGADMNRVWEGATQPPTEHEAECLACQAVRTEALRADQLRDDTVAEDAQTKVVVDPLKLSSVWRSYAADLSPRHCVFDDDGGQVEVRETVLAAIVRNSLADCEDGRLNRIRFSVPHTPLRLRIDLSVARGVRIPDCAERVRHRISTAMTRELGGRPEAIDIVVEDIHV
thrombospondin type 3 repeat-containing protein (homologous to Lipase 1)	MTITLLAAGESPNYGGTDYAGPVTSASQFAEYPTNQALDMIALERLGQPIPQRLFKSITDYALTPPGRNYPSTASTDGLMLAALSHVVSTADDQEAITAAKAALVKRLDADRQGDGWGWPDHDANVRATTRVAPGLYRAGDAIHKDQAVKGQAWLAGQQKVDGSFANDWGPSWRALATAQAVPVLRGLQSFDSIGANPARAVTVDGWVPPRRLVKMTVLGDSYSAGNGTLRDYEYPTDHSYRSPKNYGSVLTRRLNREFGDDTTFQTDVRAWSGAQITTGDHTIVSQADGMDPHTKVVLMTAGGNDLDFTSVVENCFIDDFWSLAKCGGSVDAARKKIDATMTKTTTLLSHIQQRLADPAHTRVILIGYPYLIRADRDAPGSDVPSTRVRAAEDEFRTK…	MTITLLAAGESPTYGGVDYAKPVTSLPDSALKEHPFHQALDMIALERLGQPIPQRLFKSITDYALTPPGRNYPSTASTDGLMLAALSHVVSTADDQEAITAAKAALVKRLDADRQGDGWGWPDHGANVRATTRVAPGLYRAGDAIHKDQAVKGQAWLAGQQKVDGSFANDWGPSWRALATAQAVPVLRGLQSFDSIGANPARAVTVDGWVPPRRLVKMTVLGDSYSAGNGTLRDYEYPTDHSYRSPKNYGSVLTRRLNREFGDDTTFQTDVRAWSGAQITTGDHTIVSQADGMDPHTKVVLMTAGGNDLDFTSVVENCFIDDFWSLAKCGGSVDAARKKIDATMTKTTTLLSHIQQRLADPAHTRVILIGYPYLIRADRDAPGSDVPSTRVRAAEDEFR…	MTITLLAAGESPTYGGVDYAKPVTSLPDSALKEHPFHQALDMIALERLGQPIPQRLFKSITDYALTPPGRNYPSTASTDGLMLAALSHVVSTADDQEAITAAKAALVKRLDADRQGDGWGWPDHGANVRATTRVAPGLYRAGDAIHKDQAVKGQAWLAGQQKVDGSFANDWGPSWRALATAQAVPVLRGLQSFDSIGANPARAVTVDGWVPPRRLVKMTVLGDSYSAGNGTLRDYEYPTDHSYRSPKNYGSVLTRRLNREFGDDTTFQTDVRAWSGAQITTGDHTIVSQADGMDPHTKVVLMTAGGNDLDFTSVVENCFIDDFWSLAKCGGSVDAARKKIDATMTKTTTLLSHIQQRLADPAHTRVILIGYPYLIRADRDAPGSDVPSTRVRAAEDEFR…	MTITLLAAGESPTYGGVDYAKPVTSLPDSALKEHPFHQALDMIALERLGQPIPQRLFKSITDYALTPPGRNYPSTASTDGLMLAALSHVVSTADDQEAITAAKAALVKRLDADRQGDGWGWPDHGANVRATTRVAPGLYRAGDAIHKDQAVKGQAWLAGQQKVDGSFANDWGPSWRALATAQAVPVLRGLQSFDSIGANPARAVTVDGWVPPRRLVKMTVLGDSYSAGNGTLRDYEYPTDHSYRSPKNYGSVLTRRLNREFGDDTTFQTDVRAWSGAQITTGDHTIVSQADGMDPHTKVVLMTAGGNDLDFTSVVENCFIDDFWSLAKCGGSVDAARKKIDATMTKTTTLLSHIQQRLADPAHTRVILIGYPYLIRADRDAPGSDVPSTRVRAAEDEFR…	MTITLLAAGESPTYGGVDYAKPVTSLPDSALKEHPFHQALDMIALERLGQPIPQRLFKSITDYALTPPGRNYPSTASTDGLMLAALSHVVSTADDQEAITAAKAALVKRLDADRQGDGWGWPDHGANVRATTRVAPGLYRAGDAIHKDQAVKGQAWLAGQQKVDGSFANDWGPSWRALATAQAVPVLRGLQSFDSIGANPARAVTVDGWVPPRRLVKMTVLGDSYSAGNGTLRDYEYPTDHSYRSPKNYGSVLTRRLNREFGDDTTFQTDVRAWSGAQITTGDHTIVSQADGMDPHTKVVLMTAGGNDLDFTSVVENCFIDDFWSLAKCGGSVDAARKKIDATMTKTTTLLSHIQQRLADPAHTRVILIGYPYLIRADRDAPGSDVPSTRVRAAEDEFR…	MTITLLAAGESPTYGGVDYAKPVTSLPDSALKEHPFHQALDMIALERLGQPIPQRLFKSITDYALTPPGRNYPSTASTDGLMLAALSHVVSTADDQEAITAAKAALVKRLDADRQGDGWGWPDHGANVRATTRVAPGLYRAGDAIHKDQAVKGQAWLAGQQKVDGSFANDWGPSWRALATAQAVPVLRGLQSFDSIGANPARAVTVDGWVPPRRLVKMTVLGDSYSAGNGTLRDYEYPTDHSYRSPKNYGSVLTRRLNREFGDDTTFQTDVRAWSGAQITTGDHTIVSQADGMDPHTKVVLMTAGGNDLDFTSVVENCFIDDFWSLAKCGGSVDAARKKIDATMTKTTTLLSHIQQRLADPAHTRVILIGYPYLIRADRDAPGSDVPSTRVRAAEDEFR…	MTITLLAAGESPTYGGVDYAKPVTSLPDSALKEHPFHQALDMIALERLGQPIPQRLFKSITDYALTPPGRNYPSTASTDGLMLAALSHVVSTADDQEAITAAKAALVKRLDADRQGDGWGWPDHGANVRATTRVAPGLYRAGDAIHKDQAVKGQAWLAGQQKVDGSFANDWGPSWRALATAQAVPVLRGLQSFDSIGANPARAVTVDGWVPPRRLVKMTVLGDSYSAGNGTLRDYEYPTDHSYRSPKNYGSVLTRRLNREFGDDTTFQTDVRAWSGAQITTGDHTIVSQADGMDPHTKVVLMTAGGNDLDFTSVVENCFIDDFWSLAKCGGSVDAARKKIDATMTKTTTLLSHIQQRLADPAHTRVILIGYPYLIRADRDAPGSDVPSTRVRAAEDEFR…	C11	1	-	-
†These genes are expected to be present on the genomic islands of C. acnes type II.
