# Supplementary material for: Distinct Cutibacterium acnes subspecies defendens strains classified by multi-omics dissection alleviate inflammatory skin lesions of a rosacea-like mouse model
Source: Front Microbiomes. 2024 Oct 21;3:1362408. doi: 10.3389/frmbi.2024.1362408 (PMC12993555; doi:10.3389/frmbi.2024.1362408)
Supplement: Supplementary file 9 [file DataSheet4.xlsx]

## Sheet: Table S4
Table S4. Highly variable genomic regions of type II C. acnes strains in the CJRS-10653 genome were observed.
Scaffolds	Type	Gene name	Begin	End	Strand	Size (bp)	Product	Nucleotide sequence	Protein sequence	Note
Genomic island (GI) 1
scaffold1	CDS	rsfS	152522	152926	+	405	ribosome silencing factor	TTGAGCGCCACTGAATATGCTATCGAGCTTGCCCGCGTAGCGGCGCACGCTGCCCTTGGCAAGAAGGGCTTCGATATCGTTGCCCTCGATGTCTCGGAGCATCTTGCCATTACCGATATCTTCGTTGTCATCTCGGCGGCCAACGAGCGTCAGGTCTCGGCGGTCGTAGATGCTGTCGACAAAGCCATGCACGAGCACAAGGCCCATCGTGCACGTCGCGAGGGAGAACGAGAGAACCGCTGGGTGCTGCTCGACTACATCGACATCGTGGTGCACGTGCAGCATCAGGAGGAGCGCGAGTTGTACTCCCTGGAGAGGCTGTGGAAGGACTGCCCGTCGGTTGATCTCCGACTTCCTGGCGATGAGCTGTTTGCCCCCACGGATGTAGGGACAGACGCG…	MSATEYAIELARVAAHAALGKKGFDIVALDVSEHLAITDIFVVISAANERQVSAVVDAVDKAMHEHKAHRARREGERENRWVLLDYIDIVVHVQHQEERELYSLERLWKDCPSVDLRLPGDELFAPTDVGTDAQ	-
scaffold1	CDS	-	152923	153594	+	672	histidine phosphatase family protein	GTGAGCGATCGAACGCGTCTCGTGTTCGTGCGGCACGGCAGGACGGCGTTCAATGTGGAGGGTCGGCTCCAGGGCCGTCTCGACATGCCGTTGGATGAGGTGGGGCGCCGTCAGGCACTCACAGTGGCTCAAGTCATCGCCGAGATGGAACCTGACGCGATCATTGCCTCTCCGCTACAACGTGCGCGCGACACAGCTCAGGCAATCGGCGCTTGTGCTGGATTGGGCGTACAGCTGGATGATCGACTCATCGAGATCGATGTCGGACGTTGGTCGGGACAACGGGCTGCGGACCTGCGTCGCAACGATCCTGAGTACGCAGCAGGTGTGGTCAGCCCTATCGATTACCGGCGCGCCAATGGGGAGACGGCGAGCGAGGTCGGGGATCGAATCGTTGCC…	MSDRTRLVFVRHGRTAFNVEGRLQGRLDMPLDEVGRRQALTVAQVIAEMEPDAIIASPLQRARDTAQAIGACAGLGVQLDDRLIEIDVGRWSGQRAADLRRNDPEYAAGVVSPIDYRRANGETASEVGDRIVAVCQDVVARYAGGTIILVAHGFALRTGICWLLGGDYGASRCMGGLDNCSWSIVDHLPEDVVEARGFLSPWRLMAYNCGVPMSMDVDFAKGA	-
scaffold1	tRNA	-	153663	153735	+	73	tRNA-Ala	GGGGCATTGGCGCAGTTGGTAGCGCGCTTCCATGGCATGGAAGAGGTCAGGGGTTCGAATCCCCTATGCTCCA	-	-
scaffold1	CDS	-	153770	154270	+	501	hypothetical protein	ATGGCGGGGTGGTTTTGTTTCTGCGGTGACTTGCGCCGGGGCGTCGATGCTGGTGTGGGCAAGGATGTTGGCGGTGGTCTCGTCGGGTGTGTAGGTGGCGTTTTCTTCGTCGTCGATGGTGATGTGGGTGAACAGGGCTCGGTTGAGGATGCGTCGTTCTGCTGGTTCGCACTTGTTGTAGAGGTCGTCGAGATCTACCAGGAGGTCGGTGAGTTGGTCCAAGCCTGTTCGGGCGTCGGCGTAGGTGTCGGTGAGGTTGTCGAGCCGTGTGGTGATCTGGTCGAGGCTGGCGCGGATGCGGTCTTGTTCGCTTTTGAGGAGGTCGAGGGGGATCGCGTCGGCGTAGTGGGCTTGGACGAGTTTGAGGCGTTCGGCTTCGAGCTTGTCGCGCTGGGCGGT…	MAGWFCFCGDLRRGVDAGVGKDVGGGLVGCVGGVFFVVDGDVGEQGSVEDASFCWFALVVEVVEIYQEVGELVQACSGVGVGVGEVVEPCGDLVEAGADAVLFAFEEVEGDRVGVVGLDEFEAFGFELVALGGQGSSSLDPSSWSKTSLRTFRTCSAWAGLRELRW	-
scaffold1	Pseudogene	-	154552	155112	-	561	flavin reductase	TTGGTGCAAACTGACCCGTTCGCCGTCCTGCCGCTCGATAAGTGGAAGTGACATCCCTCACCCCTTGCCGGACAGATCGTCTACGTGCTCACATGCTCCGCATCGGGTGAACTCGACCTTGCACCCACAAGCTGGGTCCAAATGGCGGGCTTCAACGGGCCGTTACTGAGCTTGGGATGCTCCAAGCAACCTTGGACACATAACAACATCATGACCACCGGCCACTACACGGTGAGCTTCCCCACGGTCGAGCAGACGCGCTGCGCTGGGGCAATCGCACGGACTCCACGTGCCGAACGGGTCGCGGCGAGCGGTCTCACGCCAGTGCCGTCCTCCACAGCCGGAATCCCGCATCTGCGCGAATGCCCGGCTTACTGCGAATGCGGGCTGTACCGCGAA…	-	Internal stop
scaffold1	Pseudogene	-	155244	155496	+	253	hypothetical protein	GTGGGCGTAGCTGTAGTGGCCACCGGGGGAGTAGCCGGTGGAGACGACGTTGCCGATGCGTTGTTCGGCGGTGACGATGCCGTCGGCGGCGGCAATGATGGGGGTGCGGTCATCAGCGCTGGGGTGGAGTTTGGTTACTCCGGTGATGGGGTCGATGCGCATCCCGAATGGTGAGGCGGTGACCCGGGTTCCTTGGGGTAGTGGGAACACGACCCGGCAGGACGCCGGGACCAGGGGCAGCATCAAGACTTAG	-	Frameshifted
GI 2
scaffold1	CDS	-	588457	588729	-	273	transcriptional regulator	GTGGGGATCACTGTCAACTCACTCATGTTCAGAAAAAGGCTCACTCGGGTGGAGCTGGGGCGAGCTTTGGGGGTTACCCCAGCGGCCGCTGGGCGAAAGCTGCGCGGGGAGATTGGGTGGTCTATCGGCGACCTATTCCATGTTGCCGAATTTCTTGGTGTAGAGGTCAGTACTCTGCTGCCCGCACGGGGTAGAAAAATCCCCGCCAACCCTGAAGCTGACGGGGAACTGGTAGCGGGGACAGGATTTGAACCTGTGACCTCCGGGTTATGA	MGITVNSLMFRKRLTRVELGRALGVTPAAAGRKLRGEIGWSIGDLFHVAEFLGVEVSTLLPARGRKIPANPEADGELVAGTGFEPVTSGL	-
scaffold1	CDS	-	588769	588924	+	156	helix-turn-helix domain-containing protein	GTGAATCCGACTCACAAGTTGGTGTTGGCCGCATTGGCGAATTTTGCTGATGATGATCTGGCGTGGCCGAGGGTGGATACGTTGTCGCAGTTGACGTCGTCGTCGCGGCGGACGGTGTTTCGGGCTGTGGATGTTAGTAGGCGCAGGCTTGATTGA	MNPTHKLVLAALANFADDDLAWPRVDTLSQLTSSSRRTVFRAVDVSRRRLD	-
scaffold1	CDS	-	588921	589475	+	555	hypothetical protein	TTGAGCGTCTTCGTGGGTGTGAGCGAGCGGAACAGGGTGGGCTGCATCGGGCGCAATCGGTGTGGCGTTTACGGGTGCCCGATAGCGTCTCGCGGCGTCATAGTGGCCGTGACCGTCGTCCTGGAATGGTTCGTGAATCCCCTAGTCAAATCCACTGTGACACTGGTGACACACTCCTCCACACCCCCCTTATTTGGTAGAGGTCTGCAGCCTGGTAGTCCTCTAAGCGCCATAACAGTCGTGTGTTCATCGGCTTCTTCCAAGGTTTGTGTTAGCACGATGTTGCGTAATAGCCTATTCCTACGAAAACGGAGTGGGAGTCTGAGGACATCCCACCCAACCCCCGGTGGGATGTCCAGCACGACGCGGACCGAAGCCGGGGGCTTCTTTGTGTCTGGA…	MSVFVGVSERNRVGCIGRNRCGVYGCPIASRGVIVAVTVVLEWFVNPLVKSTVTLVTHSSTPPLFGRGLQPGSPLSAITVVCSSASSKVCVSTMLRNSLFLRKRSGSLRTSHPTPGGMSSTTRTEAGGFFVSGVTISLLRCGAATLVLFLPSSIVSPIRVKALGYGQVPVWWGGQCGGVSGQGC	-
scaffold1	CDS	-	590114	590509	+	396	SreG protein-coupled chemoreceptor family protein	TTGAACGTGGCAACGATGAGCAAGAGACATCCGGGACGGTTTGGGCACATTGTGGCTGAAATTATCCAAGACATCGTTGGTGTAGGTGTCGTGGCGATCAATAGTACCGTCCTAGTGATCATGGCGGCTGTTCTTGCTGAGTATGTTCCTTATAAACACTTCTACCACGTGGTAGGTAATGTGGTTGTGTACGCCTGTCTTGCTGCGGCGATTGCGGTGCCGTTTTTTGTACATCACTGGCGTAAGCGACGTCCGGGTTCACATCCCGCTACTGATTATGTGGGGCGTAGTGTGCGACGTGCTGGGCTACTAACGTTGATTGGCACGATGTTTATCGGGAAGCTAGTTTCACCCGCAACGCGTGGTATGTCACGTAGCTCACGGCGACGATGGTGA	MNVATMSKRHPGRFGHIVAEIIQDIVGVGVVAINSTVLVIMAAVLAEYVPYKHFYHVVGNVVVYACLAAAIAVPFFVHHWRKRRPGSHPATDYVGRSVRRAGLLTLIGTMFIGKLVSPATRGMSRSSRRRW	-
scaffold1	CDS	-	590855	591268	-	414	XRE family transcriptional regulator	ATGAGCATGACAGCAGAAGTTGGGACGGTCTATGACGTGATCGCCCATCGTGAGGTCTCACCTGAGGCGAATTTCTGGGTATTCGAGATTCCGGCCCTCGGGGCGGTTGGGCAAGCAGTGAAGTTGGGTCAGGTCGCAGACGAGGCCCGCGGAATCATTACCGCCTGGGATGAGGATGGACCCGATGAGAAGGCGTTTAAGGTTCACGTTCGCTTGGATGGTGAGGCCGACGCCCGCCGCATGTGGGAAGAAGGTGAGGAGGAAGAGCGCCAAGCCCGGAAGGTGCTTGATCACGCGGCCACACGCAAGCGTGAGGCCGTCACTCTGCTGAGGGTCGAGAAGAAATACAGCGCCAACGACACCGCCCGCGTGCTTGGGGTGACCCGCCAAAGGGTTTAC…	MSMTAEVGTVYDVIAHREVSPEANFWVFEIPALGAVGQAVKLGQVADEARGIITAWDEDGPDEKAFKVHVRLDGEADARRMWEEGEEEERQARKVLDHAATRKREAVTLLRVEKKYSANDTARVLGVTRQRVYQLTR	-
scaffold1	CDS	-	591469	591726	-	258	hypothetical protein	GTGAGTAAGAACCGCAAGCCCACCGCCGCAGACAAGGCCAGCCGTTACACCGGTCGGATGGCGGCAAGTCAGGGAGCTAGTGTCTCTGAAACCTTTCAGTCAGCCAAGACTCCGATCACCGCGTTCAACGTCAAGCTACCCACCGCTACCCACACGGCGCTGAAGATGAGGGCCGTCGAGGAGCACACGACTATGAACGACCTTTTGCGCAAGGCCCTGGAACACACTTACGGCTTCCCTTACGACCCTTACCAGTAA	MSKNRKPTAADKASRYTGRMAASQGASVSETFQSAKTPITAFNVKLPTATHTALKMRAVEEHTTMNDLLRKALEHTYGFPYDPYQ	-
scaffold1	CDS	-	591723	592307	-	585	ParA family protein (homologous to chromosome-partitioning ATPase Soj)	ATGTCACGGGTTATTTCTATTGTTAACACCAAGGGTGGGGTTGGGAAGACGACCACGGCGGTCTACCTGGCTACGGCCCTGTCTTGCCAGGATCGGGTCGTCTTGTTGGATGCCGATCCGCAAGGATCGGCGACGTCTTGGGCTACCGACGCTTTCGAAGCCGGTGACCGGCTGGACTTCGAGGTCCGCCCGGCTAATGCCCCCATTGTCAGGCGTTGCCGTGACATCGATGCTGACTTGGTCTTTATTGACACTCCTCCTGGTGACTCTCAGACGGTTACCGCAGCCCTCGAGGTTGCTGATGTGGTTATTATCCCGACTGAGTCGGGGGACCTGGATATGGATCGAGCGTTGATGACCTACCAGGTGGCCCACGGCACGCGCCGGGCCTTGCTCTTC…	MSRVISIVNTKGGVGKTTTAVYLATALSCQDRVVLLDADPQGSATSWATDAFEAGDRLDFEVRPANAPIVRRCRDIDADLVFIDTPPGDSQTVTAALEVADVVIIPTESGDLDMDRALMTYQVAHGTRRALLFNKADWTRQYRDAYEGAAAVEGLDVLDAEVHRRVAYRQAIGTRPTDLGEFAQVAAQIKEMLK	-
scaffold1	CDS	-	592681	593502	-	822	DUF929 family protein	ATGAGCAAACGAGAAATTCTCCGCAGGGAACAAGAGCGCGAATCACTCAAGATGAAGCGCCGTAAGATCACCTATGTCGCCGTGGGCGTACTGGCCCTCTCTCTTATCATCTTTGGTACGATACTTGCTATTAATAAGTCCCGCCAGGGTCCCGCTATAGAGACTTCCCAGGATATGATCTCTAAGGCGATTGTCTCCATTCCTAAAAGCGTTTATGACAAGGTTGGCCCCGGTTCTTCGGAGCTCCAGGTCACCAAGACTGGGAATAAACCTGACAAGGACGGCAAGGTAAAGCTCTTTTATGTGGGGTCTGAGTTCTGCCCCTTCTGCGCGATGGAAAGACTCCCTCTCGCGGCAGCTTTGTCTCGATTCGGAACCTTCAGCGGGCTAAAAGACACC…	MSKREILRREQERESLKMKRRKITYVAVGVLALSLIIFGTILAINKSRQGPAIETSQDMISKAIVSIPKSVYDKVGPGSSELQVTKTGNKPDKDGKVKLFYVGSEFCPFCAMERLPLAAALSRFGTFSGLKDTLSSPAEKELSNIPTITFRNYKYSSKYVDLDAYELADREGRQIANLPESKQDIFSKYNPGRGIPFSYWDDITTSNPSYMPWMAREDPKNVVKALSNPNSKEAQAIVGGANLFTAEICSRTGNKPANVCTSPGVKAAAEKLR	-
scaffold1	CDS	-	593662	593874	-	213	hypothetical protein	GTGGTTTCCGTCGAGGCTGACGTGGGCCAGGTGCTCGAAAACGGCAGACCAGGTGTGAGGCCTGCTGGCCGAGGTGCGAAAGTATCGAGATGCGCACTGGCTCGTGCTCAGACCGCAGAGGGAAAACTCGCCAAGTCCGACCTCGGACGTGCCCGACTTATCGACCAGAACCGGGCTTACCGGGCACAGTTGCGACACGATTTCTGGACATAG	MVSVEADVGQVLENGRPGVRPAGRGAKVSRCALARAQTAEGKLAKSDLGRARLIDQNRAYRAQLRHDFWT	-
scaffold1	Pseudogene	-	593915	594153	-	239	hypothetical protein	ATGGTCAGTCGGTGGGCTGGTGAAGCTGAGTCAGGTTTTGAGGGGTTGCAGGTCGAGTCGTTCGGGGGTCGAGCTTGGGAGGAAGTGGAGACTGAACCCCTGGAACCTTGCACGATCCGAGTGAGTGCCAGCGTGTGGAGGCTGATCGAACGGGATGTGTCCCGCAGGGCATGACCGTGTCTGCGTGGACTTGTCAAGCGCTCACCCGTGAGGTCACCCAGACCCTCAAAGCTAGCTGA	-	Frameshifted
scaffold1	CDS	-	594212	594337	-	126	toxin-antitoxin system toxin subunit	GTGCGGTGGGCCACGATCGGATTTGATGGTGCGGGGCGGGTAATCGAGGTGGTGTTTGTTCGTGGCGCTGACGGGTCCGTATTGGTGATTCACGCGGATTGGTTGACGAAAGGGTTTCTGGCTTAG	MRWATIGFDGAGRVIEVVFVRGADGSVLVIHADWLTKGFLA	-
scaffold1	CDS	-	594801	595952	-	1152	MFS transporter	ATGGCAGACCAAGTTCTCAGCCAATCATCTTACTTTGCGTTGCTACCGGTCCTCCCTCTATTGCTTACATTGAAATTTGGAAGTACGCAGGAACGGCTCATCGCGGGGTCGGTAAGCGTGCTTACACTGATGACTCGTGGTGGTGCTCTATTTCTTGCTTCGCCACTTCACCGTTTATCAGTGCGAAGTTGCGTAAGAATTGCTCTTACTCTGATCTCGGTTTCTTACGCTGTTGTGGCGCTTGCGGCAAACCCCTATGCGATAATTGCTGCTCTGGGCGCTGCGGGCCTAGGGTTCAGTGTTAATGGTACTGGTGTGCGAAGCTTTATAGCGCTAGCAACTCCTGATAGAGCTTCCCAGAACCGCGGTTTCGCTGTCATTCAAGTTGTCGCGAATTGC…	MADQVLSQSSYFALLPVLPLLLTLKFGSTQERLIAGSVSVLTLMTRGGALFLASPLHRLSVRSCVRIALTLISVSYAVVALAANPYAIIAALGAAGLGFSVNGTGVRSFIALATPDRASQNRGFAVIQVVANCTAAVGPILGNMILDRNIYEQFLLGVSVALFIAAILAPMAAPKGVMMSEGSLRSPMGIRIFRELFRTADARKITIIALIGSILIGQFFSSFSLVFSAIATSSMMRSLFYTTNGVLVVLIQIPISLLVERQLKIGVKVQKIMMSGVYTLGISMLFFNASRGLLGVVLVFCGVFIFSLGETVFAPILNVAFANLTEGRPVVESMNMRQLTSAVGETVGVWMGLSVYSQLEHAHLGLMYWIALAALAALSLRCK	-
scaffold1	CDS	-	596610	597917	-	1308	ATP-grasp domain-containing protein (homologous to alanine--anticapsin ligase)	ATGTTTTCTCGTGACAGCGTAGTGGCTGAAAGAAAATGGGCGGTTTTGGTAGGTGTCACCACATCTGGATCTCATGCCTCAACGCATTGGTTTAAAAGCTTCTATGAAGCGTGCCAGAAGCGCCACATAATGATATGTGGCGTAGATTTCGAGGAAGAACTAAAGAACAAAATTCCGCCGATTTCTGTCGATTGTTTAATTAGAATATCCGGACCCTACAGGAGAAGCTTAGATGCTGATGAGATCGCTAAAATAGTGACAGAAATTGAAACCCGATGCCCTGGAAGGGTAGCTCTTTCAACGGCACTGCGCGAAAATTATCAGTTGCAGAATAGTCTTTTAGCTGAAGCTATTGGTGTTGCTAGAAATACTGCTGATTGTATTGAACGTATCCAAGAT…	MFSRDSVVAERKWAVLVGVTTSGSHASTHWFKSFYEACQKRHIMICGVDFEEELKNKIPPISVDCLIRISGPYRRSLDADEIAKIVTEIETRCPGRVALSTALRENYQLQNSLLAEAIGVARNTADCIERIQDKPACRDALRKAGIYQPQSLRIVGVTSDGCLQFSDASSAVVEKPTDSPRGWIVKPSIGMGSVGVRHILNVEDTSGLDAVVLEGGYCLEEFITGIEYSVEGIAIDGRVYIYTTTAKTTNEDFVEIGHIQPADLNSISSKRELEEQLQSCVNALGIECGNLHVEFWVTPEKKIVWGEFHVRQGGDFIAPDLVSAVRPGIDYYGNLIDSLCGLPLHPLPEITQCAASKFIEASPGVVSEVSLYDSVPEEIDLYWECVPGEVAHAVNGSHA…	-
scaffold1	CDS	-	597904	598617	-	714	thioesterase (homologous to surfactin synthase thioesterase subunit)	GTGAATCCGGAATTTTGGCAGCGTATTAGTTCAGCAACTACCTCTTGTTGCTCCACAGTCCTGATATTCCCTCCTACGGGTGCCGGAGCTCCTGCCTTTCAATCGATGTCTGTCTTAGAGGGGGATACTACAGTTTGGGGTTACTGCCCGCCTGGCAGGGGTCAACGATTACTTGAACCCGGCATCAGAACCATGGGAGAGTTCGTCAGCAAGTTTCGATCATCCTTCGATATTCCAACTGGGCCGTTGATACTCGCCGGGGTTAGCTTTGGCGCGATGTTGTCGTTTGTAGCTGCTAATATTTTAGAAAATGACGGAATCTTCGCGACTCGTTTGGTTGCCTTATGTGGGCAAAGTCCTAAGAGTTACAGGGGGGAGCGAGAGGGATGGAACTTGGAA…	MNPEFWQRISSATTSCCSTVLIFPPTGAGAPAFQSMSVLEGDTTVWGYCPPGRGQRLLEPGIRTMGEFVSKFRSSFDIPTGPLILAGVSFGAMLSFVAANILENDGIFATRLVALCGQSPKSYRGEREGWNLERARQRMRSYGLTPKSILDSDESDDLFVRPTLDDLLLAESCCGNQLKQIHVPITCVSAIDDKIVSSEEAVQWREATSETYRLIEVTGGHYAHEGFGRREWLNVFS	-
scaffold1	CDS	-	598614	600065	-	1452	non-ribosomal peptide synthetase (homologous to linear gramicidin synthase subunit B)	ATGATTATTAATCTTGGGCCTAAAACGGTTCTGATCGACGACTCAACAGCGGAAGAAGCAATTTTTGCAGGAAACTGGATAAGTGATGTCAGGTCCTTGACCTGGAGCGATAAATCAAAATTCTTATATTTCACATCTGGATCAGAAGGAGTTCCGAAAGCCGTCCAAGTAGGAATGGATGCGGTGCGGAACCGTATCACGTGGATGTGGAACGCCTACCCTTACGAGTCAAGCGATCTTGTGGTCGTCCAGAAGCCACTCTCATTTGTTGCTTCATTTTGGGAAGTGTTGGGGACTCTGCTGGCAGGTGTTACTGGTGTTTTGATTACTAATATCGAGCGTAGCAGACCTGACGTGATGTTCGATCGACTTGCGTCTAGTGGTGCTACCCACCTTTTT…	MIINLGPKTVLIDDSTAEEAIFAGNWISDVRSLTWSDKSKFLYFTSGSEGVPKAVQVGMDAVRNRITWMWNAYPYESSDLVVVQKPLSFVASFWEVLGTLLAGVTGVLITNIERSRPDVMFDRLASSGATHLFTTPPALASLCDIATEQGSTLPQLRLACSSADQLMASVVRQFFEIAPRARVVNLYGATETSANTTSFEVSRSGSIPDPIPLGEPICATKIVIRDMKGNEKLSGEEGQICVQGAPVADGYIVNGQLSPGDDAFFTLGSGQREIRTGDLGIIKDGVLSLVGRLDNAVNIAGHKIHLEEVERAAARVANSTKQCGAVYHQGSGGFLALVIPCEWESQVTTSRLAEFLPSYMIPLKIVTTQNVPRSRTGKIDRSECLKLVAQSELYDHDRI…	-
scaffold1	CDS	-	600376	603672	-	3297	non-ribosomal peptide synthetase (homologous to linear gramicidin synthase subunit B)	GTGATAAACCTTACCAAAAGTTTGGAAAAAAATGGGTTGAGCTTGCTCGCTACCGGGAGTGCACTGGTCGGGGAAAACGTCGACTGGCCTTTAGAACGCACACTCTACTCGTATTTAGTTGAATGGGCCCAGATCACTTCACATCACGTTGCCGTAATAGATATTCATGGTGAAGAAATCACCTACGAAATGTTATTGAATCGAGTTAACAATCGAGCCTATCTCTTGGAAAAGAAACATGCCTTTGGGAGGGTAGTCATTTCAGAGCACTCGCGCGGTATCGAATGTCTTGTCGATATCCTAGCTTGTAGTGCCGTAGGTGCCATCTATACACCCATTGATCCTCAGTGGCCAGAGGCTCGTCGTAAACATATTAAGACGATCACGAACGCGGCCGCC…	MINLTKSLEKNGLSLLATGSALVGENVDWPLERTLYSYLVEWAQITSHHVAVIDIHGEEITYEMLLNRVNNRAYLLEKKHAFGRVVISEHSRGIECLVDILACSAVGAIYTPIDPQWPEARRKHIKTITNAAAIFTENTSHVTEAKAPLGVTFLERVDDPFNTPSYCFFTSGSTGEPKGALIAHMGMMNHLHSKAHLLHLGADSVVAQTAPTTFDVSIWQFCSALLVGGAVRIVPNGISQDPHELFSLLKEKHITHIELVPTVFRELIHEIGPSVSFSGLEYVLVTGEELPLRLAKDWAEKFPSVPLINAYGPTECSDDVTHAIVDGESLNSGEVPIGIPIPNASLYVLEYAEGTWRPVPPGAQGELFVAGLCVGLGYIGSPDKTAQAFARIDGYPFRI…	-
scaffold1	CDS	sbnB	603680	604669	-	990	2,3-diaminopropionate biosynthesis protein SbnB (homologous to delta(1)-pyrroline-2-carboxylate reductase)	ATGACGAAATATGGTGAAATGCTAATTATAGACGCCAAGCTTGTCGAAACATTTTTAAAAGGCAGAGAGTCGTTTCTCATCGATCTTGTTGAACGTGTTTATCGAGCACATCACGCTGGAAATACAGTATGTCCAGATAGTTATTTTCTTCGGTTTCCAGATGCTCCACGAGATCGTATCATAGCGTTGCCATCTTATATCAATGATCAAACCTGTGTGTCGGGAATTAAATGGATTTCTAGCTTTCCTGAGAATGTTGATCATGGGCTACAAAGAGCTTCAGCAGTCATCGTGCTAAATAACACAGATAACGGCTATGCTTATGCGTTCATCGAGGCCAGCCGCATTAGTGCGGCTCGTACAGCTGCCTCGGCTGCGCTTGCAGTTCGAGTTCTTCAC…	MTKYGEMLIIDAKLVETFLKGRESFLIDLVERVYRAHHAGNTVCPDSYFLRFPDAPRDRIIALPSYINDQTCVSGIKWISSFPENVDHGLQRASAVIVLNNTDNGYAYAFIEASRISAARTAASAALAVRVLHGAPTSIGVVGSGPIAQTTLHFIKSLYTTAGPVKIHDLNSELVARIVTRHGPECSVVSLEEALGCDLVLLATSAGTPYVPMSVRFQPNQLVLNISLRDLHPETIRTANNVFDDVEHCLKANTTPHLLEQLNGNRNFITGTLAEFICSEKQLDPDHPTVFSPFGLGILDLAVAQSLYEHVQISGDGLRVPDFHGDMKR	-
scaffold1	CDS	sbnA	604670	605671	-	1002	2,3-diaminopropionate biosynthesis protein SbnA	ATGATTGCAGGATCTATTGAAGAACTAGATGAAAACTCTCAATTTGTCCGCTTGAAAAATTCATTTCCTAAACATGATGTTTACGCAAAATTAGAAGGTTTAAACACTGCTGGTTCCGTAAAACTCAAGACGGCTATTGCACTCGTCGATAGCTTAGAAAAGCTTCATGGTCTTCAGCCAGGAGGTTGGGTCGTAGAGTCTTCTTCTGGGAGTTTAGGCATAGCACTTTCCGGTGTATGTGCGCGCCGAGGATACAAATTAACAATTGTTACAGATGTGAATGCAAATTCAAGGTCGATTTCGCATATGCGTGCACTGGGCGCGGAAGTGGAAGTTGTTCAATCATTGGATGCAGCGGGCGGATTTCTTGGGACGCGACTTGCTAGAGTTCGCGAATTA…	MIAGSIEELDENSQFVRLKNSFPKHDVYAKLEGLNTAGSVKLKTAIALVDSLEKLHGLQPGGWVVESSSGSLGIALSGVCARRGYKLTIVTDVNANSRSISHMRALGAEVEVVQSLDAAGGFLGTRLARVRELVEMPGGPLWTNQYENVANPEVHSKKTYRAIVEELGDPDYLFVGAGTTGTLMGVSRAVMKRGSCTKVCAIDSTGSVTFGGAPSRRYIPGLGASVKPPIFDEKFPLKRYYIDEIDTVRQCRRIAQVEGFLPGGSTGTVLAAFDALRDKIPEGSRVVIIAPDLGERYLDGVYNDDWVMENFGESAFNYAIRPVAHEVKETEGI	-
scaffold1	CDS	-	605862	606686	+	825	4'-phosphopantetheinyl transferase superfamily protein (homologous to 4'-phosphopantetheinyl transferase sfp)	GTGACCTCCCTAGTGATACACGCTGAAGTAACTTGTCACCTACTTCATGAGCTAGTCTATCTCCTTATAGGACCACATAAAAGAGAGGACCAAAAATTGATCTACATCTCTCGTGTGTCACTCGATACATTCCCCAAGAGTGCCTTGCCACAGCTGATGGAAAGAGCTAGTCCTGAACGACGAGATAGAGCACGAAGATACGTGCGAATCGATGACTGCTTGCGCTGCCTCATAGCTGACGAACTCCGGGCCTATTCATTGAAGCTTGATTACAAGGTGCCAGTACAGTCAGAGGTATCGAAGAACGCTTTCGGGAAGCCGCGACTAGCAAACCGCGATGGTCCTAAGTTCAACTTGTCGCACGATGGGAAGTGGATTGTCTGTGCCACAAGCCCACAT…	MTSLVIHAEVTCHLLHELVYLLIGPHKREDQKLIYISRVSLDTFPKSALPQLMERASPERRDRARRYVRIDDCLRCLIADELRAYSLKLDYKVPVQSEVSKNAFGKPRLANRDGPKFNLSHDGKWIVCATSPHPVGVDVEAVAEPGLAVVSNDFSVEEVEALRTTATAPLSIARAMIWTRKEAYLKYLGLGLTVQLDSFSVIDQTLLSPAEGMTDGIQFYSWCDADNSHVISVCGHGEEVVISCVSGLELLDGLPPSHCSEEPQEQLRWLPNLS	-
scaffold1	Pseudogene	-	606786	606985	-	200	hypothetical protein	GTGGAATGGGTTCTTCCTTCATGGGGAGCTATAGCCAAGATAGCTACTAATTACGGGCCACTACCAGCAGGTATAACTCGTTTCGGATCAGTTTTTTTCAAAAAGTGCCCACGATGCATTGCTGAGCGCGAAAATCTATCATGAGTGATCCAGTACTTGATCGTGACGAGGTGAAGAGCCTAGCTGTCATGAAGGATTGA	-	Frameshifted
scaffold1	CDS	-	606952	607161	-	210	hypothetical protein	ATGGGGAGGATCGGGGATCCACTATCGCTATTTTACACGATGGTGACTTGCGAAAAGAAGTCCATTCGAAGAGCGATTTGGCCTCGGATCTATTTTATGCTTATTGGGATCTTGCGGAGCTCTTGGGTGGATTTGATTATCGACGTTCAGCGGATGTACCTGCTCAAGGACAGTCTGTGGAATGGGTTCTTCCTTCATGGGGAGCTATAG	MGRIGDPLSLFYTMVTCEKKSIRRAIWPRIYFMLIGILRSSWVDLIIDVQRMYLLKDSLWNGFFLHGEL	-
scaffold1	CDS	-	608401	609198	-	798	helix-turn-helix domain-containing protein	GTGACTGAGCGTGACAATCGGGCCCAAGACTTGTTGCGCACCCTGTTAGCCGAAGGGTGGAGCCAAGCCGAGATTGCCCGACGAATCGGCCGAGACCCCCGCCTGGTGCGGTTCGTGCTAAAAGGGCTTAAGCCTGGCACCAACCTGGTCGAGGCGTTAACACAGTTGGAGCGGGGCGAGGAGGTTACCCCGCCGCGGCGTCGGCATGATCGCAAAGGCCGGACCGCGAAGGTACGCGGTAAGCGCGGAAAACCATCTCACCGTCCCACCGAACCGGATGCCGAACTCCTGCACCCGAGACGAAGCCGCGCACCACAACAGTCCGACGAGGAGGTGCTGGGCGAGGAACACATTGAAACCCTGCCGAGGAAACGCCGCCACGGCACAACCCCGTCAACG…	MTERDNRAQDLLRTLLAEGWSQAEIARRIGRDPRLVRFVLKGLKPGTNLVEALTQLERGEEVTPPRRRHDRKGRTAKVRGKRGKPSHRPTEPDAELLHPRRSRAPQQSDEEVLGEEHIETLPRKRRHGTTPSTSQPERLERQMRKRNLLRHEVTNLPHHRSSHTLQFPRDNEDARGQASDLLTEILSEGRGQRMHAKLWIEVDEGGRRERQMVRLGDKGGYDCGFALEDVRMFRDALSWLEDQAGQQYGNVADRGRLVGVEIDVW	-
scaffold1	CDS	-	609191	610897	-	1707	hypothetical protein	ATGAGAGACGACCAGGAGCAGCGCCGTCCCGCCCCACATCGGCCACCCGACCCCGAAACAGTGTGGCTAGACATCGACACCGCCCGGGGAGTCGACGCGGCCGGAAACGAGATCCTGCCAGTGCTGGGGGGACGACGCACCAAGCACGCGACCCTGTCAGACCTGCTAACAACCGCGCTACACCACAACGCCCGACGCCTGATCGTCTGCGGTAACATCCCCGACCAGCCCCAGTCTTGGCTGCTGCCTGACACTCCCGCCCATACCCGTGAGTTCAACCAGGACTGGCATGTGCGCGGCCTATTTATGTTGGTGGGACGTCCTGCCCGAGGCCGGTTTACCCACAAAGAGACCGACCGCAACCTCGACATCCTCGTCGCGGATGAGTGGTTTCCCGGC…	MRDDQEQRRPAPHRPPDPETVWLDIDTARGVDAAGNEILPVLGGRRTKHATLSDLLTTALHHNARRLIVCGNIPDQPQSWLLPDTPAHTREFNQDWHVRGLFMLVGRPARGRFTHKETDRNLDILVADEWFPGQTLTPVQARWAWRELTHIIATRIDRDWALMDRPGAEGINLWKLRTPESYLMEPMDPELGALIQHTSPQHRYELCVDDGHPEDREQGWRPIVPAGPIPNFVYVDGRFMYAGSVTGEIGAAPATLLSATEAHDLFTDDPWHPARYHVRFTVPSWWDDIGLLPVKRTKGRAGWFWPNVPGTTYETWVDAAELKLAIDEGWDTEFGPDGPVTKPIEFLGGIKLTKVDPIRGWVKTIQDMIDMAEKRWADKNPTATKVLTSALKNMLRVTI…	-
scaffold1	CDS	-	610894	611415	-	522	hypothetical protein	ATGCCCAGCTACCGAACCACCCCAGACGGGAAAGATTATCGTCTGGTCATCACAGTCACCGACGAGGTCACCACGTGCGTCATCGAACGCATCCGAGAGGGGACGTGGGTACCAGTCCAGACCTGGAACACCGACGTCACTGCCCGCACCCGCGCACCTGAGCGACGCCTCAAGATCACCGAGTCCGCCGCCAATCACGGCTGGCAAGTCCCCGCTGATGCATGGGGCCCCATCCGCCACAACCGAATCGTCGTCAAGACCATCCACCCCACAGGGTGGGCCTCCGTAGTGGCTGATGCCACCCGCCGCCGCGACGAAGCTCTAGCCCAGCTGGGAACCATTGACCTGGCCTGGCGTGACGTCCTTGCCGACGCTGCCGCCATCGGCCACCTGCCGGCC…	MPSYRTTPDGKDYRLVITVTDEVTTCVIERIREGTWVPVQTWNTDVTARTRAPERRLKITESAANHGWQVPADAWGPIRHNRIVVKTIHPTGWASVVADATRRRDEALAQLGTIDLAWRDVLADAAAIGHLPATTIAEAAGVSRGRVYQLREEQRERMNALDAGRSLAQRRKP	-
scaffold1	CDS	-	611485	612045	-	561	GNAT family N-acetyltransferase	ATGATTCAAGAGTCGTGGGAATTCTCCTTGTCATGGCATCGCAGCGAGATCACCGAGATCATGGCAGGACACCTTCGTTCTGCCTTGCTCATCCCGATCGCAGCAGGCGTGGAAGCCGCGATCATCTGGGCGTTAAGAGACTGGATCATCTGCGGGAACTGGCCTGGTCAGGGTGAGCTGGCCATGATCGGGGCCGCAACGCTCGTCGTCGTCGCGGTGATCATGGTGGCCCTCGAAGCCCACCACTGGCGTACCGCGACATGGCGAAGCTGGCAGACCACACCGGACTGGCATGGCGGAGCCTACGTGGCCCCGCCAGCGCGCCGCCACGGCCCCATGCTCATGTGCGTCCACGCCGTCCCCCGCACTCAAGGCCACGGCTCACAGATCCTCACACAA…	MIQESWEFSLSWHRSEITEIMAGHLRSALLIPIAAGVEAAIIWALRDWIICGNWPGQGELAMIGAATLVVVAVIMVALEAHHWRTATWRSWQTTPDWHGGAYVAPPARRHGPMLMCVHAVPRTQGHGSQILTQVCQWADEHGLTLELKPSGPAAERFYKRFGFVKTSRRVMRRECLSGRADPHKGV	-
scaffold1	CDS	-	612042	612656	-	615	hypothetical protein	ATGCTGGGAGGCTCGCCCCAGAACCGTGCTGGCCCGCTGGGGGAGATGATGGCCACGCGGGGCGTGGTGGAGATGGTTGTGGGTTCGATCATGCCCCAAATGTGTAAATCATGGTTTACACATTTGGGAAGGGGTGAGACCGTGGTGATGGATTTATTGAAAAAGTGGCTGTGGTTCCGCACATCAACCCTGGTTGTGGCACCTTCATTTATGAAGGCGCAGAAGCAAGGAGAGATGATGAGGATCAACGCGACCCGGACCCCGCTGCCGCCGGTGCGTTCCATGACCGCCAGCCAGTTGAAGATCGGGGACCTGGTTGCAGGCCACACCGCGGACGGCTCCTACCCGTTCCATGTCGAGAGAGCCGACAGCTACGACGGCATGGTCCACCTCCGTCTG…	MLGGSPQNRAGPLGEMMATRGVVEMVVGSIMPQMCKSWFTHLGRGETVVMDLLKKWLWFRTSTLVVAPSFMKAQKQGEMMRINATRTPLPPVRSMTASQLKIGDLVAGHTADGSYPFHVERADSYDGMVHLRLIEISHASGLTDEQHPGIESVHAPDEPVITLSRHFGVCSECGRLSPCPDELAERRLEKLWQGEAEEAVHTSA	-
scaffold1	CDS	-	612685	612933	+	249	hypothetical protein	ATGAGGTCCCTTCCTTCCGGGGCCCTGCTGCTGGTGTGGGACGTCACCGTTTTGACCGGGCCCACTCTCGGCCACCGCGTGCGTCCTCTCAGTAAGGACGCCGAGCTGACTGCCCGGCGCTGGCTCGACCAGGTCGCCGACAACCCCGGCTTCCTCGACACCCTTATCGAGGCCGCCCGCATCACCGATGGATGGCATCACGCAACGCCTCCGCACATTCAGGCCCCTTACCGGACCCTTCATCAGTGA	MRSLPSGALLLVWDVTVLTGPTLGHRVRPLSKDAELTARRWLDQVADNPGFLDTLIEAARITDGWHHATPPHIQAPYRTLHQ	-
scaffold1	CDS	-	612950	613531	+	582	hypothetical protein	ATGACCAGCGACATTGACATTGACCGGACCCACAAACCCGACGACCGCGCCGAGGCTCCTCTTTACCGGTCCTGGGCCAGGAGACTCGTGCACGTCTCCGGGATGCCCTGGCGTATCGTCGCCGCCTTGGCCGGGGTCTCCCCCACCTCCATGCACCGGCTTCTATTCGGCCGCAACGGTCGACCCGTGGCATGGATCGGCATCAATGATGCTCGCGCCCTGATGGATATCGGCATCGATGATCTCGCCTCAGCGTCCACCGACAGTATCCCGGCCCGCGAATCCCGCGAGCTGTTGGTAGCCCTGCACACCCTCGGCTGGACCGATGAGCATCTAAGCCGCTGGCTGACCAGTTCCGACCTCGACCTGGCCACCACCCCCAAGGCCCTCTACGTCACC…	MTSDIDIDRTHKPDDRAEAPLYRSWARRLVHVSGMPWRIVAALAGVSPTSMHRLLFGRNGRPVAWIGINDARALMDIGIDDLASASTDSIPARESRELLVALHTLGWTDEHLSRWLTSSDLDLATTPKALYVTRLSAARIQATYDMLISQPVRRCGHPRTPPISSQTPVTSPQPGPEDAETFQPALFELADCA	-
scaffold1	CDS	-	613595	614092	+	498	hypothetical protein	GTGCGTTTGTACCGCGCTGTTCTTACCCACACCGACATCCAGATCACCGTCCGCATCTGGAGCACCACCGATCGTGACTGGACCTGGACTCCCCTTGACACTTGGGCCCCCGACCCGACCCCGACCACACCAGCCCAACTGGCCGATGAACTTCACCGTCACGGATGGATCACCCCTGAGGTCCCTACTACCCTCACCGAGGTGGCTGTGATCCCCGAGAACTGGCAGGCCCTCGTCGACCACGCCCTCGCTGCCCGAAACCACCAAGCCAACCAGCTGCGCGTCGCCGAGAACATCCTCACCGACATCCTCGGCGACGCCGCCGACGCTGGCCTTTCCGTGACCTTCCTCGCCCAGGCCGCCGGATTGTCCCGAGCTGCCTTCTACAAACGCAGCGCT…	MRLYRAVLTHTDIQITVRIWSTTDRDWTWTPLDTWAPDPTPTTPAQLADELHRHGWITPEVPTTLTEVAVIPENWQALVDHALAARNHQANQLRVAENILTDILGDAADAGLSVTFLAQAAGLSRAAFYKRSAKTINSMRHADQPREDPSQLTRAEKTALSLGDE	-
scaffold1	CDS	-	614296	614886	+	591	hypothetical protein	GTGGGAAGCACTAACCGACCCCAACAACCCAAGATCAAACAGGCCCTGCCCGGGAACGCCGAGCAGCCCGTGATCGCGAAGCCATGCTCCGAGATGACCGATGATTTTAGGGGCCATCTTCTTCAGCAGGGCTATCCCTCCGATACCAACAACGATGAAGGCGAGGATTTCTTCGCATCCGTTGTTTCCTTCTCCGGTGGGGCCGTTCATGCTGCCTTCTCGGGGTGGACGGCCAGCCAGCCGATGAGGTTGTCGGCGACCTGTCCTGAGGTTTCGATCAGTTCGACCTGTCCGGCCTGCCATGCGCGCGATGCGCCGGCCAGCAGTGATGCCGGGGCCCCTGCTGCGCGGCTGAGAGAAGCGACTTCAGTCAAGGCGGTGCGTAGCTCCTCGATGGCG…	MGSTNRPQQPKIKQALPGNAEQPVIAKPCSEMTDDFRGHLLQQGYPSDTNNDEGEDFFASVVSFSGGAVHAAFSGWTASQPMRLSATCPEVSISSTCPACHARDAPASSDAGAPAARLREATSVKAVRSSSMALSMYQPLSVLVSVASVAVIRASVRLLTAWSRSAMLGKATGVTVCFPSRDAFTGKGSLGPADVR	-
scaffold1	Pseudogene	-	615794	615953	+	160	amidase	ATGACCCCACAGCGTCGTACAATATTTACTGCGCGCATTATCCTTAAGCGGAGCGCTAAAAAAACACCGTTTTACCGAGGCTGACGTGCTCTACGAGATGCGCAATGCCCTGACTGTTGAAGAGGATTTCGAGGCGTCAAGAGTTCCCAAGACATGGTGA	-	Frameshifted
scaffold1	Pseudogene	-	616094	616455	+	362	CopG family transcriptional regulator	ATGACTGACGAACTTGACGCGGAGTTGGCTGCATGGGCTGAGTCGGATGCACCCGTGACCGTGCCGGGCCGGATACTTCGTGGCGCAGCTGCTCGTGCTGCTGGGCGCCGCGCGTTGGCGTGGGCTGGATATCCCAATGTCGAAGCTGGCCGGATCACTCATGCCGGGACCGGGCGCAGTCAAACAGGCAACTTGCGGCGCCGCCAAGTACGCCTCGATGTTGTGACAGATGCGCGGCTCGATGATCTCGCGACTAAGACTGGACGCAAGCCCGCTGACATTATGCGCTCGGCTATTAGCGCCTACCTTGACGCCGCGGGGATACAACGGTTTATCTTCGCGATAAAAGTAGGGAGAGATGA	-	Frameshifted
GI 3
scaffold1	CDS	-	666946	667380	+	435	phage antirepressor KilAC domain-containing protein	ATGATCATCGATGCCGAGGACGCCCGCGAGGCAGCCGAATTCCGCGCCAAGGAACTCGAGCCGGCAGCACAGCCCTGGACGACCATGGCCGCCTGCTATGACGACATGTCGGTCGATCATGCCGCCAAGGTGCTGTCGAGGGACGCGAACATCTCCACCGGCAGAAATCGCCTCTTCGCCTCCATGGCCGGCGCGGGTTGGATCTATCGGTCAGGCGAGCGCAAACAATGGCATGCCTACCAGACCCAAATCGACAACTGCAGGCTCACCCACAAGCTTTCCAGCCCGTTCCTCAGCCATCGCACAGGCGAGCTCGAGGCTCCCGCGCCCACAATCCGTGTCACCATGAAGGACTTGTCCATCCTGCACCGGCTTCTCGGCAGCACCGACGATCTTGCC…	MIIDAEDAREAAEFRAKELEPAAQPWTTMAACYDDMSVDHAAKVLSRDANISTGRNRLFASMAGAGWIYRSGERKQWHAYQTQIDNCRLTHKLSSPFLSHRTGELEAPAPTIRVTMKDLSILHRLLGSTDDLADLIDSDEAAAA	-
scaffold1	CDS	-	667424	667624	-	201	ribbon-helix-helix protein, CopG family	GTGGTCGACGAACTCGTTGAGGCGGCCACTGAGGCCCGCGGTGTGGGTAGGCCATCGCTGAGTTCTCCCGGCGTGCGTTCGCCGTCGGTGACCGTGCGGCTTCCCCAAGGACTCAACGCCAAGCTCGACCATGAAGCTGCGCGTACTGGGAAGCGACGCTCCGAGATTGTGCGTGAAGCGCTCGAGGCTGCGCTCGCATGA	MVDELVEAATEARGVGRPSLSSPGVRSPSVTVRLPQGLNAKLDHEAARTGKRRSEIVREALEAALA	-
scaffold1	CDS	-	667728	668036	+	309	dihydrolipoyllysine acetyltransferase	ATGTCAGCGTCCTCTCAGCGCAGTCGGCATGGCGTGGATAACCAGGAGACCTTCGAGAATATCAACGGCGACAACCTCGAGTTCGAGGCCACGGTCGTCGACCCCGATGTACGACCAACCTTCGTCTCCACACTTGGTGACAATCGGGATGGGTTCACAAGTAGCAACGACGTGACGCACGTGAGCCTTGCCGACCCGGTCCTGCGTGAACCTCAACTCCGCACCCCAAATATGACCTACACAACCAAGGTTATGCAAGACACAACTCAAGATGATGACGACTACCACGCCGATAAAGTGGCCTCATGA	MSASSQRSRHGVDNQETFENINGDNLEFEATVVDPDVRPTFVSTLGDNRDGFTSSNDVTHVSLADPVLREPQLRTPNMTYTTKVMQDTTQDDDDYHADKVAS	-
scaffold1	Pseudogene	-	668118	668268	+	151	cytidine deaminase	CTGACTGCCAAATGGAGAGCACACCGGTAGACCACGGATATCGGCATGTCTCGTTGACCCGAAGATAGCGGCCAAGGGTGACGTATTCGATACCGGTATCGCGCGACAGCCGGACCACGGGTTTACCCTCAAAGCTGGCCTGCACACGTGA	-	Frameshifted
scaffold1	CDS	-	668334	668873	+	540	ClbS/DfsB family four-helix bundle protein	ATGCCCAGACCGACGACGAAGAGCGAACTGTTGGCCGCAGCGAGTGCCTCCTTCACGAAGCTCACGAAGTTATGGGACGGATTCACTCCTGAGCAAGCCGACGCGCCATTCCCGGCAGCGCTGTTGACAGGCGGTACTGAGGCACATTGGCAGCGCGACAAATGCCTACGTGACGTCGTGATCCACCTGCATGAATGGCAAAATCTCGTCACCGTATGGGTCAGTGCCAATCAGGCTGGCACCCTCACAGGCTTCTTTCCTGAACCGTACACGTGGCGTAACTACGCCGCGCTCAACGAACAGTTCGTCCGCCAACATCAGAATACGACCTACGAAGCAGCTCGCGATCTCTTGGCAGCATCACACCAGCACGTACTCGGTATGATCGAAGGTTTCAGT…	MPRPTTKSELLAAASASFTKLTKLWDGFTPEQADAPFPAALLTGGTEAHWQRDKCLRDVVIHLHEWQNLVTVWVSANQAGTLTGFFPEPYTWRNYAALNEQFVRQHQNTTYEAARDLLAASHQHVLGMIEGFSNDELFTKKHFGWTGTTSLGSYFVSATSSHYEWAAKKTRAYARTLAR	-
scaffold1	Pseudogene	-	669199	669516	-	318	restriction endonuclease	GTGGCGTTCGGTGCGGCGTTGAAGGAGCTGGATCCAGCAACGACGATCGGGCTCACCGCCTCGGTGGACACAGGCGATCACGTCATCTACACCTATCCGCTGTATCGCGCGAACGCAGACCGGTTCGTCAAGGCACCGGTGTTGGCGTTCCGCAAGGCCGGGTATGACGCCACGCCTGCCTCGGAAGAGCAGCAGCCGCGTGATGCTTTCGCTCTGCGGGTGATCAAGCAGATTCACTATGACGCCTATGCGCAGGCCAACAATCGGCCGTCGCTGAATGCGATTGCCTTCGTAGTGTGCTCCAACGTGGACCACGCC	-	Incomplete
scaffold1	CDS	-	669539	669757	-	219	type III restriction endonuclease	ATGATCTCAGCTTCCGTGCAGTTGTTGCTCCGAAGCGGTGTCTTGACCATTTGCGCTTCGAGCAGACACACGATGACTGGGAACACGCTGCTGAGGGTGGTCGAGGGTGTGGCCACCGTCGAGCTGGTGGGTTACCTGGTCAAGGAACTTGTGCCGGGGGAGATGCTGGTACTGGCGGCCACGAGTGTGTTGGATTGGGGTGCGGGAGCATCTGCGTAA	MISASVQLLLRSGVLTICASSRHTMTGNTLLRVVEGVATVELVGYLVKELVPGEMLVLAATSVLDWGAGASA	-
scaffold1	CDS	-	670782	671117	+	336	PadR family transcriptional regulator	GTGGATGATCTGTTGCAGTTCCGACGAGGTGCCGTCGAGTTGGCCGTCCTTCAATTGCTGGCGGGACGCGAGGTTTATGGCGGCGAACTCGTCGACCTGCTCGGCCAGTACGGAGCCCTAGCAACAACCCGTGGAACGGTCTACCCAATGCTCAGTCGCCTCCGCAGTTCAGGCCTCGTGGAGACGACGTGGCACGAGTCCCCCAGCGGCCCGCCGCGCCGCTACTACCGGCTTACCCCAGAGGGTGAAAGCGCGAGGCTCCGCCGCGCCGACGCATGGCGCGGGCTGGTCCACGACATGTCCAACCTCATGTCCGCGAGAGGAGAAGATCAGTGA	MDDLLQFRRGAVELAVLQLLAGREVYGGELVDLLGQYGALATTRGTVYPMLSRLRSSGLVETTWHESPSGPPRRYYRLTPEGESARLRRADAWRGLVHDMSNLMSARGEDQ	-
scaffold1	CDS	-	671114	671872	+	759	hypothetical protein	GTGACCATCGACGAATACCTGGCCAGGGTGGGCACAGCCCTGACCAATCCTTCCGCGCGAGCGGGCCTTGATGACCTACGCACCGCCTTGGAGGAGCGCGCAGCTGCCGTCGGCGAGGGTGCTGCCTGCGTTGAGATGGGTGACCCTGGCCGATTTGCGGCCCAGCTCGACGCCGAGTTCGCGACAGAACAGCCCGACGAGTTCGACCCGCCACGGGCGTCCCACCTGTTCGGCATTCCGTGGAACCTATCCGTGGGCAAAGGCTGGGGGCGGCGGCTGTTCAACCCCGCCGATGATCGCATCATCGTGCCACATGCGTTGGGGATGGGTTGGGCCATCAATCTGGGCGCGGTAGCCGTCCGCTTGGGCGTCCTCCAACCTGATGACGCCGACGAGGAG…	MTIDEYLARVGTALTNPSARAGLDDLRTALEERAAAVGEGAACVEMGDPGRFAAQLDAEFATEQPDEFDPPRASHLFGIPWNLSVGKGWGRRLFNPADDRIIVPHALGMGWAINLGAVAVRLGVLQPDDADEEAVAALHPRDAAIPFATVAAIAVAHAIRTRRVGAAVAVAFSAVPTLAKAPIVDRIAAQSLGYVAVSADLTRSRRSWTSGLGALIGLGCGLANFVIPLRTAVSRAAHTHHHMSMNGDCRER	-
scaffold1	CDS	-	671850	672149	+	300	PLDc N-terminal domain-containing protein	ATGGAGATTGCCGTGAACGCTGATTTCTCATCCCTACCGACTGGCCTACAGATCGGCATTGCTGCCTTGACCGTCCTCGAGTTCGTTCTTCTCCTGCTCGCTGTGGTCGTCAATCTCAAGACCCCGGAAAGCCGTCTGACACTCCCCCGCGTCGCGTGGCTGGCGATTTCGATTCTCATCGGTGTCATCGGGCCCCTTGCTTTCCTCTTGGCAGGCCGTCGCAGGGAGCAGCCGCCCGTGACAACGGCAGGCGCAAGCAAGGCCACCGCAGCCACCGCGATTGACGAGCTCTACAAATGA	MEIAVNADFSSLPTGLQIGIAALTVLEFVLLLLAVVVNLKTPESRLTLPRVAWLAISILIGVIGPLAFLLAGRRREQPPVTTAGASKATAATAIDELYK	-
scaffold1	Pseudogene	-	672146	673088	+	943	ABC transporter ATP-binding protein	ATGACCGCACCCGCTATTCGCATCGAGCATCTCGTCAAGACCTATCCGGCTGGATCGGGACAGACAAAGCGTGCCGTCAACGACGCCACGTTCGACATTCCCGCAGGCCAGATCGTGAGTTTCTTGGGCCCCAACGGCGCAGGCAAGACGACTACGCTGCGCATGATCCTGGGACTGGCTCGGCCCACGTCCGGCTCGGTCCAGATTCTTGGCCACGATGCCACCAAGGCCGCAAACGCCATCCGAACAGATCGGATACCTGCCCGATGTCCCAGGTTTCCCGGCCTGGATGACCGCCCCGGAGTTCCTCTGCTTCGCCGGATCTCTGTTCGGGATCGACAAGACGACGCTGAATCCCCGCATCGATTCCCTGCTGGACCTGGCCGGGCTGACCGGGGT…	-	Frameshifted
scaffold1	CDS	-	673085	673849	+	765	ABC transporter permease subunit	ATGAACCGCTTCACCTCCTTGCTACGCAAGGAACTCACCGAGTTCGCTCGCACCTGGAAGATCTGGGTGATTCCTGGCCTGTTCATCGTGCTGGCAGTCACCGGCGTGCTCTCAGCGCGCTTCGCCAAAGAACTGATGCAATCCCTGCTCCCTGCTGGCAGTGACATGTCAACCCTGATCCCCGATCCCACATGGCGCGACACCCTCGGCCAATGGACCAAGAACCTCAGCCAGATCGGCACCATCGCCATCCTCCTGATGTCAGGCGGCATCATCAACACCGAGGGGCGGCAAGGCACACAGATCCTCATCCTCACCAAACCTGTCTCCCGCTGGGACTATGTACTGGCGAAGTTCGTCTCCACCGTCATCTTCTGCACCGCGACAGTGACCGTAGGA…	MNRFTSLLRKELTEFARTWKIWVIPGLFIVLAVTGVLSARFAKELMQSLLPAGSDMSTLIPDPTWRDTLGQWTKNLSQIGTIAILLMSGGIINTEGRQGTQILILTKPVSRWDYVLAKFVSTVIFCTATVTVGALVEYAASLIFFHDSRALPLLQLTATWLLYALVLVAVTLIGSASFTSILAASGLGLASMLALSLLGLWGPAAKYSPAGLAGVQSKITAGEPVTYWWPIWTGLAAVAAFVALAGWLFSKREL	-
scaffold1	tRNAM	ssrA	674025	674395	-	371	transfer-messenger RNA	GGGGATGACTGGTTTCGACTTGGAATGGTTGTTCCAGGAGAAGCGGGCCGAGGACCCAGGGTCAACTCGTTAACGATCCTTGGGAACCTATAAGTGCCGAGAACACTCGCACTGACTTCGCTCTCGCTGCCTGATCAGTGATCGAAGGGTCAGCCCGGATGTAGCCTTCCGTCCGGATCCTGGCCTCGTTTAGAAGGCTTGCCGTGCGGCCGTGGTCACGGAGGCTGCACGGGACGTTTCCGTGACTGGGCTTGTCTGCACCATGTCGGTGTGAGTGCAGGAGCCGAGCAATAACGACAGCATCGACTGCGCCCGGAGAATGTCTGGACGGTCTTTCAAGGACGCGGGTTCAATTCCCGCCATCTCCACTC	-	-
GI 4
scaffold2	CDS	-	60040	60708	-	669	L-ribulose-5-phosphate 4-epimerase	ATGCTCGAAGAACTCAAAGCCGAGGTCTGTCAGGGCAATCTTGAACTACCGCGTCACGGACTCGTGACGTGGACCTCGGGCAATCTGTCGGCTCGGGACCCTAGCACTGGCTTGGTCGTGATCAAACCCTCCGGAATGCGTTACGACGGTATGACTCCCGATGACATGGTCGTCGTCAACATTGAGGGCAAGATCATCGAAGGGGTCCGGGGACCGTCCTCGGACACGGCCTCTCACCTTTATGTGTATCGCCGGCATGATGACATTCGCAGCATCGTCCACACTCACTCCACCTTTGCTACCGCGTGGGCCGCCACCGGTCAGGACATCCCGTGTTCCCTGACGGCCGTTGCTGACGAGTTCGGTGGGCCCGTACCTTGTGCTGGTTATGCCCACATT…	MLEELKAEVCQGNLELPRHGLVTWTSGNLSARDPSTGLVVIKPSGMRYDGMTPDDMVVVNIEGKIIEGVRGPSSDTASHLYVYRRHDDIRSIVHTHSTFATAWAATGQDIPCSLTAVADEFGGPVPCAGYAHIGTEQIGEQVMRFIDQCPAVLLRKHGVFTVGASIEKALKAAVMVEDVARTLAYATMIGDISSLPQSEIDANHDRYINRYGTAAASTGVTS	-
scaffold2	CDS	-	60768	61334	-	567	glycerol-3-phosphate responsive antiterminator (homologous to glycerol uptake operon antiterminator regulatory protein)	ATGCCAGAAGTCGGGCGCGGTGTGGTCATACCGTCTGCTACGAGTCAGACCCTGGACATAGCTATCGCAGCCCCATCGCCGAGTGTACTGCTAGCCGATGTCACTCTCGACACGCTCCCCGGGCTCGCGAAGCGGGTTTCGCGAGCCGGGAAGAAGGTCATCGTCCACGCCGACATGCTGTCTGGGCTGCATCCCAACTCAGCTGGGCTCGGATTCCTTAAGGGCCATTGTGGAGTAGATACGATCGTCAGCACCAATGCCAGGGTTGTCGAGACAGCCAGACGAAGTCATCTGCGGACGATATTCCGGGTGTTCCTGCTTGACTCGATAGCTCTACGGACCGCGAACCGCACTTTGAGCAATATCCAGGTTGACGCTATCGAGGTCCTTCCGGGGCCG…	MPEVGRGVVIPSATSQTLDIAIAAPSPSVLLADVTLDTLPGLAKRVSRAGKKVIVHADMLSGLHPNSAGLGFLKGHCGVDTIVSTNARVVETARRSHLRTIFRVFLLDSIALRTANRTLSNIQVDAIEVLPGPMAKAAISQIRASGPNRTLLAGGFIRTSGLVDDLFDAGFDGVTTSYLPLWQGHVAS	-
scaffold2	CDS	-	61400	62050	-	651	class II aldolase/adducin family protein (homologous to L-fuculose phosphate aldolase)	ATGCTTTTGGAACAACAGCGGCAGGCCGTTGTCGACACTTGTCGGATGATGCAGGAACAAGGACTTGTCGTGGGGACTGCCGGGAATGTGTCAATCCGGGTTGACGACATGGTGGTGATTTCTCCCTCGGCGGTTCCTTACGAGAATCTCACCGCGGCTGACGTCGGCGTTCACGACATGGACGGTAAGGCGATCGAAGCTCGGTACAAGCCGTCCTCGGAGCTCCCGCTCCACCTGAGCGTGTATCGTGCCAGTGACGCCGATGCTATCACGCACAATCATGCCCCGGCATCAACGGCATTGGGGCTCGTCGTCGATGAAATCCCGTGGTCGCACTACTATTCTGGAATGTTCGGTGGCGCGGTCAGGGTTGCCCCTTACGCCGAGTTCGGAACCGAT…	MLLEQQRQAVVDTCRMMQEQGLVVGTAGNVSIRVDDMVVISPSAVPYENLTAADVGVHDMDGKAIEARYKPSSELPLHLSVYRASDADAITHNHAPASTALGLVVDEIPWSHYYSGMFGGAVRVAPYAEFGTDELARNVTEALDGRSAALMANHGAITTGPTVDKALSLLPYLEYICEVHLRAMSTGHPIKVLDDKQTVDATRGIAGYKPKVVDEA	-
scaffold2	CDS	-	62065	63114	-	1050	2-hydroxyacid dehydrogenase (homologous to glycerate dehydrogenase)	ATGTATCAGTCTGACGCCCCCGTCAAGGTTCTCGTGGCAGGAGACCAGTTCGAAACTGTCCAGGTGCTTGAATATGCGTTGCGCGAATCGGTCCCCGATGTGCGAATCACGGAATTGTCGTCCTCATGGCCGATTACTCCGATGGGCGACATTGACGAGGTCCATGAGGCGGTCGGTGACGTCGAGGAACTCATTCGGGCGCTTCAAGGGGTACAGGTGTGTGTAAGTCATACCTACCCGTTCACCAACGAGGTATTTGAGGCCTGCCCAGACTTGGAGCAGGTGACCATCACCCGTGGCGGTCCTGTCAACGTTGATATCGAGTCAGCGACCCGTCATGGCGTACGCATGACTTATACACCGGGACGCAATGCGACGGCAACGGCAGAGCACACTATC…	MYQSDAPVKVLVAGDQFETVQVLEYALRESVPDVRITELSSSWPITPMGDIDEVHEAVGDVEELIRALQGVQVCVSHTYPFTNEVFEACPDLEQVTITRGGPVNVDIESATRHGVRMTYTPGRNATATAEHTIAMIMAAVRQIPAHHELLASGVWEGDAYRYDQVGMEIKGNGVGIVGCGAVGCRVAAVMAAMGATVRVFDPWATPDSFPAGVMACDDLDEVLRLSRILTLHARANQDNRHMIGVEQLAEMPDGSVLVNCARGSLVDYDAVCDALENGHLYAAAFDCLPQEPLPEDSRLLATSRVVLTPHIAGASRQAAELAARIAADDVAAFMQGRIPKYLANPDVID	-
scaffold2	CDS	-	63101	63808	-	708	carbohydrate kinase (homologous to xylulose kinase)	ATCCACGACCGCCGTTCTGAGGAGTCCATGCTGGTGGCGACCGGACGCGGCACCCAAGTTTTGGAGTTCATGGCTCCTATGACTGGGACCCCGAACCTTGACTGGATACGGCACACTCTTGGGTTGGCCGACGAGAGTTGGGAGACCATCGAGGCTCGCGCGCGACTTTCCCGTCCGGGGGCGAACGGTGTTGTGTATCTGCCCTACGCGTCACCGGGAGGTGAGCGTGCGCCGTTCGTTGACACCAATGCTAGCGCCTCGTGGATGGGGATGTCTCTCACCACGACTCCCGAGGACGTGTTGCGAAGCGTCTACGAGGGGGTGGCACTGTCGTTGGCCGACTGCGTTGCACACTTGGCGATGACCGGTGATCTCGTCGTATCAGGCGGCGGATTCAGG…	MHDRRSEESMLVATGRGTQVLEFMAPMTGTPNLDWIRHTLGLADESWETIEARARLSRPGANGVVYLPYASPGGERAPFVDTNASASWMGMSLTTTPEDVLRSVYEGVALSLADCVAHLAMTGDLVVSGGGFRSDLVCEILADVTGQCVVRQSAPEAGARGAAVLALVSGGRYDTVEDASTAMTCSFECFDPHPVRGEIYRAVANVYSDSRSAVCPVWPQMRALRQMEETANVSV	-
scaffold2	CDS	-	63867	64520	-	654	carbohydrate kinase (homologous to erythritol kinase)	ATGGCTGAAATCGTTATAGGAGTTGATGGGGGAACCACTGCAGTTAAGGCGGTCGCGACTTGTATTCGCAGTGTTGCTGACGTTCTGGACCCTGCCGACGACGTTGTCGCCATTGGGTTAACTGGGCAGGGGGATGGGGCATGGCTCGTGGACGAGAAGGGAACTCCCGTTCGCCCTGCAGCCATCTGGCTGGATGGCCGTGCCAGTCAGCGTGCCGAGCAGTGGAATGATGACGGCCGGGCAGTTCGGGTATTCGAGGTTACGGGAACCAAAATCTTCGGGGGTTTGTTCCCCCTTCTCATCGAGGAGCTATTGGAAACGGATCCACAGAATACCCGTCGTGCCGCCACCCACCTCAATTGCAAGGACTGGATCCGGTTCAAGCTCACTGGGGAGCGC…	MAEIVIGVDGGTTAVKAVATCIRSVADVLDPADDVVAIGLTGQGDGAWLVDEKGTPVRPAAIWLDGRASQRAEQWNDDGRAVRVFEVTGTKIFGGLFPLLIEELLETDPQNTRRAATHLNCKDWIRFKLTGERLTDYTEASRSYLDAATAEGFSFPLAKDLGQTELLDLLPEIRRSEEIGSYLTEEASRRVGLPVGTPVGIGMLDIAVTGVGLGGGS	-
GI 5
scaffold2	CDS	-	119912	120232	-	321	NYN domain-containing protein	GTGTTCCGTGACCTGCTCAGCCAGAAGCACAACCCCGATGAGTATTGCCGTAACCTGGCACAACGCTCCGAGTGGACCCGAGACCGACGAGTCACGGTTACCTATCGCCCTTTGAAGTACTACAACCCAACCGAACCACCGAGAGAAAAAGGTGTTGACATCCTCGCCGCGTTTCGCATCTTCCAAGCCGCTGCATACCGCGAGGCTGATGTGCTCATACTCGCCTCCCACGATACCGACTTGGAACCCGTCGTCGAAGCCGCCATGAAACTCGGAACCTGCCATGTCGAAACAGCAGGCTGGCACGTCACAAGATTCTAA	MFRDLLSQKHNPDEYCRNLAQRSEWTRDRRVTVTYRPLKYYNPTEPPREKGVDILAAFRIFQAAAYREADVLILASHDTDLEPVVEAAMKLGTCHVETAGWHVTRF	-
scaffold2	CDS	-	120631	121044	-	414	hypothetical protein	ATGGCAGCAACCACCTTTCAGGCCGTCTTGTCGCTGTCCGGGTACGGCTCCCTTGTCCAGGTCCCGCTTGGTCGGGGGCAGAACCATGCTGCTCAGACGCCGAACCTTTCGCCCCGTGCATTCCACTATCCACACTCTTGCTCCCGCGCAAGGGAGTCGATGCGGACCACCTTGAAAGAGAAAGGAACTCAACTGTGGATCATCGACTCATTGATGGAGTTCATCAGCGACATCAACTCCGACCAAGTTGTCAACAATTTGCTGATACCCCTAGCCGCTCTAGCTAGAGACGCCATCAAAGCTGGCCACGCCGCCGGGCACTCCGATGGTCAGCTCAAGGATGCACGTCACTCCCCTCAAATCGAGAACGCCAAAGGCGACCTGGATGGGTGGGTATAT…	MAATTFQAVLSLSGYGSLVQVPLGRGQNHAAQTPNLSPRAFHYPHSCSRARESMRTTLKEKGTQLWIIDSLMEFISDINSDQVVNNLLIPLAALARDAIKAGHAAGHSDGQLKDARHSPQIENAKGDLDGWVYGGRR	-
scaffold2	Pseudogene	-	121133	122166	-	1034	-	ATGTCAGTTTTGACCGTTCTGGGCGCAGGAGCCATGGGCACCGCACTATGCAAGCCCCTTATCGAATCGGGTTGGGAGGTGCATCTGTGGGGGACATGGCTGGACGACCACCTGCTCGATTGCATCAAGAAGGGTGAGCCCCACCCCCGCATCAAGGTCGAGGCAGCACCGGGAATCAAGACGTATCGCTCCGACGAGCTTGCGGCGGCTCTCGAGAGTTCTGACGTCGTCGACATCGCCGTGACCTCTGACGGCCTACCGCGTGTTACCGAGATGCTGTTGGAAGACGTCGGGGATCTGCGGGCTCTGTGCCTGACGGCCAAGGGGTTCTGGACCAATCCCGAGGGACGCATCACCCTACTCCCCGACGCCATCCGTGCCATCGCCGCCGACAAAGGA…	-	-
scaffold2	Pseudogene	-	121133	122166	-	1034	glycerol-3-phosphate dehydrogenase	ATGTCAGTTTTGACCGTTCTGGGCGCAGGAGCCATGGGCACCGCACTATGCAAGCCCCTTATCGAATCGGGTTGGGAGGTGCATCTGTGGGGGACATGGCTGGACGACCACCTGCTCGATTGCATCAAGAAGGGTGAGCCCCACCCCCGCATCAAGGTCGAGGCAGCACCGGGAATCAAGACGTATCGCTCCGACGAGCTTGCGGCGGCTCTCGAGAGTTCTGACGTCGTCGACATCGCCGTGACCTCTGACGGCCTACCGCGTGTTACCGAGATGCTGTTGGAAGACGTCGGGGATCTGCGGGCTCTGTGCCTGACGGCCAAGGGGTTCTGGACCAATCCCGAGGGACGCATCACCCTACTCCCCGACGCCATCCGTGCCATCGCCGCCGACAAAGGA…	-	Frameshifted
scaffold2	CDS	-	122267	123835	-	1569	FGGY-family carbohydrate kinase (homologous to glycerol kinase)	ATGAACAACAAGAGCACTGACGGACCCCTCGTTGTCGCCATCGATTCGTCGACGACCTCCACGAAGGCCATCGTCGTCGATGTCAACGGCAACGTACTGGGCACCGCCAAGCGTCCCATCCAGTTACACACCCCGGCGATGGATCAGTACGAGCACAATCCCATCCGCTGGTGGGAGACCTCGCGCGACACCATCGGCGAAGTCATCTCTGGTCTCAGTCCTGCCGACCGGTCCCGTGTCAGCGCTATTGGCGTGACACAGCAGCGAGAGTCCTTCGCCCCGTTCAAGGCCGATGGCACACCACTGCGCAATGGCATCTTGTGGCTGGACGGCCGCGCCACCGAGCAAATCCGCGCCTACGGCACGGACCGCGTCCACCAGCTGTCCGGAAAGCCTGCA…	MNNKSTDGPLVVAIDSSTTSTKAIVVDVNGNVLGTAKRPIQLHTPAMDQYEHNPIRWWETSRDTIGEVISGLSPADRSRVSAIGVTQQRESFAPFKADGTPLRNGILWLDGRATEQIRAYGTDRVHQLSGKPAGVTPAIYKMAWLKQYEPDAFTQADKVIDVGGYICFNLTDRWATSEASADSLGLFDIESRTWADELLEIAGVQCDQMADLVPPADVIGYLRPELVTDWGLDGPIRVVAGLGDGQAAGIGAAAITPDIAYLNLGTAVNAGVESPTYKYDSAVRTLVSGIPGEYVFEVLQSSGSYLAGWFREALGDPRLLGEPDPELDAAASTIPPGCEGLITLPYWNAVQSPYWDPVARGAVVGWRGTHSRAHMYRSILESIGFEMRFNLDCIEKQTG…	-
GI 6
scaffold2	CDS	-	334306	334971	-	666	hypothetical protein	ATGACCATGACCGCCGAACCCCTCACCTTCACCCACCCATGGGCCTCACAACCTTCGGACCAGCCCGTCGCTTACGCACCCGATGAACAGTCAACGCAGGACCCAGCCAGCCCCCAGCACCTGCACCCCCCGCGGAAATGGATCAAATGGGGACTCATCATCGCCGTCATCACCACCCCCTTCTTACGGTGGGTCATCTCCAACCCGGGCGACTATCCCATTCTGTCCATAGGCTGCCAACTAGCCGTCACCCTTCCCGGCTACATCATGATCTTTTACGGCCTGCTCTACCGCACCCACATCGACGACGACACCATCTCCATCCACATCGGCCCCTTCCGCCACACAATCGACGCCCACAGCATCACGAAACTCGCCATCACGCCCAACTGCTACCTC…	MTMTAEPLTFTHPWASQPSDQPVAYAPDEQSTQDPASPQHLHPPRKWIKWGLIIAVITTPFLRWVISNPGDYPILSIGCQLAVTLPGYIMIFYGLLYRTHIDDDTISIHIGPFRHTIDAHSITKLAITPNCYLITDGSGHRLRVNHHAHDIDRALLHLLVTLHTRTIDLPEGSPNHPDWPTWAQHWRNIFATAIYDNHANYYATHPDALVRLNALVQPPIA	-
scaffold2	Pseudogene	-	335012	335616	-	605	hypothetical protein	ATGTTTATAGACAACAGCGCCGGACCACGCGAATTCGGCCCCAACGATGACGCATCACTCGAACTACCCACCGAAGGAGCCTACCGAGTCCAAGAAGCACTACGCGTCATGGGCTGGGACCCACACCACCCACGCGTATTCTCCCAAGCCAAAGCCCTAGTCCCGGTATGGCTACCCCTCACAGCAGGAATGACCTGGGCAATAGGATCAATGATCCTCAGCAACTCCGATGGCATCAGAGACACACTCACAGGGTGGGCTTACATCGCGTTATTTCTCGGAACGCCCGTCTGGATTCTCAGCGACGTCACACTCCGCAGATACGGCGTCGACTNNNNNNNNNNNNNNNNNNNNNNNNNNNNNNNNNNNNNCGATACGACTACGCCCTCTTCCACCTAC…	-	Frameshifted
scaffold2	Pseudogene	-	335659	336244	-	586	hypothetical protein	ATGAGCGTCGAACCCCGCTATCTGTCCGCGGACATGGACAACCCACCCATGCCACCCCAGGGGCAAGGCGTCTACGGCATCGCCCGCTTGGAACGAGTCATGAGCCGCAACCCACACCAACCCCGCGCCTTTTCCCTCGCCCACATCATGATCCCCGCATGGCTGCCTCTCGGGGCCCTGATGACATGGGCTGGAGTCTCGATGCTCCTCGACAACACCGACGGCTTCAGAGAAGGATATGCCGGATGGATCATTATCCTCGGATCCCTCGCCGCACCATATACAGGCCTAACCCAAGGCGTATGGCTCCGACCCGGCGTCGACCNNNNNNNNNNNNNNNNNNNNNNNNNNNCGATACGACTACGCCCTCTTCCACCTACGCCTCCTCGAAGAACTCCA…	-	Frameshifted
scaffold2	CDS	-	336241	336993	-	753	hypothetical protein (homologous to putative deoxyribonuclease RhsC)	ATGGCTATAGAGAAGTACTCCACGGGCCACGTAAACAAAGGCGACGTGATCAAGCAGGCCGCTATTGGTTTTATCACTGGTGCTGCGACCGCTGGCATGACCAACGCGATGGATTCCCAATTATTGAAGTTATCCGAAAAGACCACCGAAAAAGCGATAACTGAATTCGGAAACGTTGAGAAAATCAACAATGCTGGAAATAGTCTCTGGGAACAGCTCAACGGGGCGTCGAAAACTCAACGGGCCTTCAAAATGGCCGTCGATCACGGCTGGGAGGACGCAATCAAGGAAAACATTGAAAACGAATTCCTTGGAGATATTGTTGTGCAGCCAATAGCCTCCGGAGCCGAATACATTTCCGATTCCGTAATCAACCATAAGAAATTCAGCATGACGGAC…	MAIEKYSTGHVNKGDVIKQAAIGFITGAATAGMTNAMDSQLLKLSEKTTEKAITEFGNVEKINNAGNSLWEQLNGASKTQRAFKMAVDHGWEDAIKENIENEFLGDIVVQPIASGAEYISDSVINHKKFSMTDLMLANVDGEFTAILPGGIRTACTRQRAHAKRSILYDSSLASPVRPAPGRDYPRGSLVDSEQRDQERVVELDEARQHVDPRHHHSGWCRDDRGIHSRRLRRTCRGLDLPPPTPKESMT	-
scaffold2	Pseudogene	-	337296	341364	-	4069	RHS repeat protein	GTGGGTGATTACCAAAATCCCGTCAAGTTTGATTTCGCGGTTCCGGCGAACCTGACCGGTGGGGCCCGGCTGATTCATGGAGCAAATCGGGGGTTGATGCCCGCGTCGGCGCTGGAAGCACTGTACGAGCACTTCTGCGCGAGTTGCCAGTATGGATCATTGACTGTGGGGGGCTTGTTTGGCCAGTACCAGCGGTGGATGGGCCTCAACGACGCTAATGTGGCGTGGTTGGAGGCAGTGGGCCGTGCATTTGCTGCCGCTGGCGGCTCCGGATCGGTGATATTGGCCGATGCGGCTTTGGAGGCCGGACTGCGATCTGCCGGAGTGAGTATGACGCGGGCAGATATTCAGGTGTCCTCGCCCATCTTGAGTGGGATTGATCCTGCCACTGGTTACATC…	-	Frameshifted
scaffold2	Pseudogene	-	341465	341645	+	181	ABC transporter ATP-binding protein	ATGCTGCCTGGCGTCATGTCCCCCGAGCAACTCGTGGACGTGGTGGAAACTCAGAGCGCTGCCCCGAGCCATGCATCGTCCTGATCGATGATGCGCACCTGGTTGCCGACGACAGTCAGGTCTTGGCACGAGTGCTGGCCCTTCCGGACTCGCCTTTACTGTTTATCGTGGCTGGGCGTAA	-	Frameshifted
scaffold2	Pseudogene	-	341632	342478	+	847	hypothetical protein	GTGGCTGGGCGTAATAATGATCTGCGCACCCTGTACAGCCACTGGACGGGGCAGATCCGTAAGTCCCGGCTGGGAGTCCTGCTAGTGCCAGATGCTGATTATGACGGGGACTTGCTGGGTGTACGTCTGCCGAGACACCCGGCGGCGACGGTCAACAAGGGAACATTGAAATACTCCCTCACCTATTGCACTATCAAGCAGCCGCTGAGCGGAGACGTCCTCGAGGCGGTCACGTCAGCCCGTTCCTGCCCTGATGCTACATGGGATGACACTGCCAAAGTTGTGCCGCATAGTCCGGCGCTCACTTCGATTGATGCCAAATGTGGGTGGACGATCACGCTGAAGACTCTCCCACAGGAGGAGCCGGTGACCGTCACGGCGAAATTCCCAGCGACGGAA…	-	Frameshifted
scaffold2	Pseudogene	-	342989	343827	+	839	hypothetical protein	ATGGGTGCCGCGAAATTCAATTATGGTATGGAGATTAGAGACGAGGATCACGTCCGCTCCACGTTCGTCTACGGTGTCTCTAGAGCAGATCTAGAGGAGGCAGGGAAGAAGCTCTCAGATTTCTCCGATTGCGACAAGACGTTCGATGTGTCTGCCTCCGACAAGCAACACGGCGTAAAAGCTGAGTTCGTCGAGGACAAGGAATACGTTGGCTGCAAATTCACGATGACCACCACTGCAGATGACGCGCGGGGCGCTGGATTGGGATTGGCTTTTGATGCGGACAAGGTGTCACTATCTATTGGTAGGAAGTTTTTCAAGGATGCTCGGCTTGATAAAATCAAGGTAGGTGCCTTTAAAGTCTCGGTGACGTTCCCTGGTAAGGTGATCAGCCACTCG…	-	Frameshifted
scaffold2	Pseudogene	-	344067	344512	-	446	hypothetical protein	ATGGAAAACGAAGAAATAGAGGCACCATCCAGAACCATTAACCTTTCGGAAATCGGACCGCTCGTGCTAGGAAAATGGTCCCAAATTTACGTCGATTCTAAATGCACCGGCAGACCAGGAGATCTGTCATTTATGCCATCCAAATACGACTACATTCCGGATACACAACTGAAAATTCAGATGGTCGAGCCATTTCTCTTAAGTATCCAAAACCTATTTCCGCAATACAATCCGTAAAATTTGTTCACATATACAGCGCTGAAACCATATCGTTCTCCTGCATAAACCATCAGGACAACACGAGCGGGATAACTGGATCAGACTATGTTGACATATTCGACTGCACGAATCGCACTATCCTTAATGATTGGTCGTGGGCCTTCAGCCACAAACCCGTCG…	-	Frameshifted
scaffold2	CDS	-	344494	345108	-	615	type IV secretion protein Rhs	ATGGGCAACTACCACTGGGTAACATCACCCGGGCCCCACAACGCCGAAACCTACCTAGAGCAAGTAGGCGGAGAAACACTCAGCGGCGCCGCCTTCGGAGGCATCACCGCCACGATAGGAGGAAAAGCATACGACACACTCCCAGACTCAATACCCACCGGACACTCCGGACCCCATAACACAACCCTTGGAGTTAGGAAAGAGCCAACATCCTTCGTCGCCCGCTACCAGAGAAATGGCCAGTTAAACCTAAGTCAGGCAACGTCATTCCGCGGGGCCACATTCAAAAGCAAGATCGCCATAAAACCCATCACAACTTACCGTAGCTGGAGTAATCCAACCTACGAGGTAGGCGGCTACGTGTCCCGGACACGACCAGCGGGACCCCTCCAAACTCAA…	MGNYHWVTSPGPHNAETYLEQVGGETLSGAAFGGITATIGGKAYDTLPDSIPTGHSGPHNTTLGVRKEPTSFVARYQRNGQLNLSQATSFRGATFKSKIAIKPITTYRSWSNPTYEVGGYVSRTRPAGPLQTQLDLALAPQWGNKANHISEYEIPQFTPFYEGAAGVQPVKAIDGSDTLDQLPGGGNQILIIDKQVLDQWKTKK	-
scaffold2	CDS	-	345635	345811	+	177	hypothetical protein	ATGACCTCCCGTCATACTGATGTCCGCCGTCAGGTGTTCCTGGATCAACGTATACGGGTCGAGGGGATCGGTGGCTGGGCGACGCCACGGCTCATCCTGATCGCTGTCTGCGCTCACTGGTGTCAGAACACTGCCGTCGGGGAGTGGCAGTGCTGGTATGTCGCCAACCTGTACTAA	MTSRHTDVRRQVFLDQRIRVEGIGGWATPRLILIAVCAHWCQNTAVGEWQCWYVANLY	-
scaffold2	Pseudogene	-	346214	346701	-	488	type IV secretion protein Rhs	GTGGTCGATTTCAGTGTTTTCGGCGACTACCAGAATCCCGTAGAATTCAATTTCTCAACAGCCGAGGGGTTCTCTAGCCAGCTGCGTTGGACCTCACAACGCATAAACATTTTTGACGCGCGAACGTCGCTTGTTGAGTCCATCGCCTCACGAGAGTTTCGGGGATTCTTCGCGACTGTCTTCACACAGAACATCCACGTGTGTTCCGCGGACGCTATGGCGTTGTCAGAGGCATTGACCACCGCCGCCGACATGGTGGACTATCTTGCCGAGCAAGCTCGGTTAGAGAATAAGCGACGCCAACAGGTTCGCGATTTCGCTGCGCAACATGACGATTTTGGTGACCATGTGCGCGATTTCTTCACCGGCGTCGATGTTCCGCCCAACCTCACTCCTGCC…	-	Frameshifted
GI 7
scaffold2	Pseudogene	-	441446	441668	+	223	hypothetical protein	GTGAAGTTCGGTCAATTTGACCGTGAGTACTCGGTCAAATTGACCGGAAATTCCGGGGATGGGTCACATTGAGCCTGTCCAGAAAAGGGTCGACGCGAACAGTCCTGGGGCAGATGCGAGTGAAGTTTCGACGGGACCTTACGGTGTTGTCGGAGTGATCTTCGGCTTGACGACAACCCATGTGAGGACCGCGCCGACGACGAGCAATCCGGCTAGGGCGTAG	-	Frameshifted
scaffold2	CDS	-	441584	442948	-	1365	MFS transporter (homologous to putative tartrate transporter)	ATGATTTCGAGGACGTCTATCTTCGATAATCTCAGGGGGTATTCCATGGCCATTAACTCAGTCAATAATTTAGAAACGACCGACAAGGCCGACGCGAGCAAACCTCCGGCGAAGCGCTGGGTCTATGTGATCCCCGTAGCCGTGATTATGTACATGTTGGCGTACCTCGACCGGACCAACACGGCGATGATCCTGCCGTACATCAACTCAGATACCTCTAGCCAGATTCATCTCACCAAGGCCGATGAGGGCATCGTGAGCGGCATCTTCTTCTTCGGCTACATGTTCCTGCAGATCCCAGCCGCGATCCTCGCAGAACGTTGGAGTGCGAAGAAGACTGTCGCGATCCTCATGTTCCTTTGGGGATTTGCCGCCATGGCGGTCTCCTTTGTCCAGTCC…	MISRTSIFDNLRGYSMAINSVNNLETTDKADASKPPAKRWVYVIPVAVIMYMLAYLDRTNTAMILPYINSDTSSQIHLTKADEGIVSGIFFFGYMFLQIPAAILAERWSAKKTVAILMFLWGFAAMAVSFVQSNGQFYTARFVLGFFEGGVWPSVLILIANWFPLKERARANSLWMCCLPLSSVLISPITGALLDHFSWRTVLFVEGIPPLIWAIVWLLVVSDHPHNAKWASDAEREYIEAELTADEANKPIIDGDGGYLAAARSAHVWQLITIYLCFMGGFYGYTLWLPTVVKGLMSGSSASSVGLVTAIPYIFAVVGMLAVSSWSDHTGNRRVAIAVPLAIGAVALTIGQVVHHPIVNIVLLVIVAIGVYSPYGPYWAVPGAYLRIEVLAGGLGLIN…	-
scaffold2	CDS	pdxA	442948	443988	-	1041	4-hydroxythreonine-4-phosphate dehydrogenase PdxA (homologous to D-erythronate 4-phosphate dehydrogenase)	ATGCCAAAGACACCACTTCTTGGAATCACAGAAGGTGACCCAGCCGGAATCGGACCGGAAATCACGGTCCAAGCCATCCACAACATGGCCGACGACCGATCCTTCATCCCCATCGTGTACGGCGATCCAGCCATCATCTCTCGGGCGTGCTCCGTCACCGGATTGAGCGAGACCGTTCGTCGTGTCACCTCCGAGGAGCACATCGAGCCCGAACCGAATGTGATCAACGTCGTCGACACCGGCACCGTTCCTCATGCCGATTCCATCGAGTGGGGAAGCGTCCAGGAACTCGCTGGGCGCGCGGCCATCGCTTCGATCGAAGCAGCCACTGATGCGGCACTTTCGGGAAAGACCGACGGCGTTGTCACCTCCCCGATCAACAAGGAAGCTATATGGAAG…	MPKTPLLGITEGDPAGIGPEITVQAIHNMADDRSFIPIVYGDPAIISRACSVTGLSETVRRVTSEEHIEPEPNVINVVDTGTVPHADSIEWGSVQELAGRAAIASIEAATDAALSGKTDGVVTSPINKEAIWKTGSEFLGHTEMLGSLCGTPDTDTMFVVSGLKIFFATRHMSLREAVDSIRRDLIDHEIHKALRALKVFGCNSPKLAVAALNPHAGEGGHFGTEEIEVLRPAVKSACAEGHNVVGPVPADSVFHKGVIREYDGVLSLYHDQGHIASKTLDFDGTVSVTAGLPILRTSVDHGTAFDIAGQGAASPMTMQSALHVASDFARFVPVIREEYLPSTGRN	-
scaffold2	CDS	-	444064	445335	-	1272	four-carbon acid sugar kinase family protein (homologous to D-erythronate kinase)	GTGTCGGAGATCCTCGTTATTGGAGATGACCTCACCGGTACCAACGCAACTGCGTCCGCCTATGCGCGAGATGGGCTGCGGGCAGTAACCATGCTCGACCCGACCGCACCGGTCGACCTCGACGACTCCATCCAGGTCATCGCGTGTTCAACTGGCTCTCGTCACATGACACCCGCACGCGCCGCACAGACCGTGGATGCAATCGTCAGGAACTTTGGGTACGACGTCCGGGCCATCGTGAAACGGTTTGATACCACCTTGCGCGGCAACATTGGGGCTGAGATCGAGGCAACCCTCACCGCTACCAGGGCGATGCATCCCGAACGACGGATATGCGGTCTTGTCGTCCCTGGTTTTCCGGCGGCCCACCGAACCACCGTCGGCGGTTATCAACTCCTC…	MSEILVIGDDLTGTNATASAYARDGLRAVTMLDPTAPVDLDDSIQVIACSTGSRHMTPARAAQTVDAIVRNFGYDVRAIVKRFDTTLRGNIGAEIEATLTATRAMHPERRICGLVVPGFPAAHRTTVGGYQLLDGEPILMGPASRDPFTPVRHSGVAGIIHEQTQLTTTNIGLDVVMGDTSTLADRLTRAAQDAELVIVDSVTDDDQQRIATAASALESDERSWVVFESGPFGATYAHALGIRPHVDRANPILALIGSPTELTKLQSDRLESQSGVDLITVDDPASDVSQLLSRLRASAEIGKTVIGIRTTSRDGSAPDPLHASQMLALIIDLAVECADSMQFDGIYASGGDVAFAVLDALGARGYEVENEVVPLAVSGKLVGGPHDGLGFATKGGLVG…	-
scaffold2	CDS	-	445569	446498	-	930	DeoR/GlpR transcriptional regulator (homologous to glucitol operon repressor, and a porphyrin biosynthesis repressor gene deoR)	TTGGACCGACCACCCAAACAGACCGAGTCCAGCAGTGATGCCGCTGGGTTATCCTTAGAGGCGGTCCTCAAATTGGATCAGCCAAACCACGTCACCGATCAAGACACCATGAGCACAACACCCAAACAGCCGCGCACGGCGACAGCTGCCCGACGCCGACACATTGTCGACCATCTGCGTTCTTTGGGGCACTCGGAGTCCATCGGAGATCTTTCCCAACTGTTCGGTGTCTCTACATCGACGATTCGCCGCGATGTCGATGCCCTCTCGGATGAATCCAAGATCTGGAAGATTTCCGGGGGAGACGTCATGATCCGACGACACGAGCCTACCTGGCACGAGAAGGAACAATGCGAGCACGTCTCCAAGGCAGCAATGGCCACATATGCCGCCAAACAC…	MDRPPKQTESSSDAAGLSLEAVLKLDQPNHVTDQDTMSTTPKQPRTATAARRRHIVDHLRSLGHSESIGDLSQLFGVSTSTIRRDVDALSDESKIWKISGGDVMIRRHEPTWHEKEQCEHVSKAAMATYAAKHLVNEGDLVLLDSGTSTAALGRLLSTRNDITILVGGLSVLQAVAEGTANVMVLGGALRQHSGSLLGPWASSNLRSITPDVAFIGCDAVSATDGLNCPLLESVEFKHEAMTRARTSWILADPTKILTTGSEPYWASIPPRTGIVTVQSSNSELSEKLGAFRRSGHHVIQAPLQPADTD	-
GI 8
scaffold2	CDS	-	477468	477815	+	348	hypothetical protein (Acnecin II)	ATGATGTTGCGCGGGAACAAGTGGCGTGTGCACGGGGTCGTGCTTACTGCGGCGCTCGCGATTGGCTCTGGTGTCGCAGCGGCGGCACCTGCTTTTGCCACAGATAACATGGACTGTAACTGGCTTGGTTTCAACTGCCGTGCCTTCTGGGATCATGGTTACGGTAGTTCCAATGTGTGGAGTAACTACAAGCACCTTGACAATAAGCATGCAGCTTCGTCATTCGGGAACACGCCTGAGGGTGTCCGTAGAAAGAGTGACTCCGGTTGTAAGCCGGCTAGTTCCTGGGCTAACTCTAAGCTGGAAGGTGTGACCAGCAAACGCGAAGTGTATTACAGGTCCTGCTGA	MMLRGNKWRVHGVVLTAALAIGSGVAAAAPAFATDNMDCNWLGFNCRAFWDHGYGSSNVWSNYKHLDNKHAASSFGNTPEGVRRKSDSGCKPASSWANSKLEGVTSKREVYYRSC	-
scaffold2	CDS	-	477883	479934	+	2052	hypothetical protein	ATGCTGAAAGCTGGCAGGGTCGTAGCAGTTCTGATGTCTTTGTATATGGCTTTCGGTCTTATTTGGACTGGCGCCCGTGACCCCTATATGGGGGTCGACGTCGAATTGTATGGTGTGGGTGCGCGACCATCCACGATGGTCGGTAAAGCGTGGCCAGCTTCGAAAATGGAGGAGTGGTCGCGTGAGTTCGATGTCGATGTTCTTGTTGCGGGAACCCCGAAGCGCGCTGGTGTTATCGCTGGCTACCCCGCCTCGCAGAACTCCGAATTTGCCACATGGTTGAAAAATGGCTACCCTTGCCTGAATTCCTGTGTTACAAAGCCACTTAACCTCAAGGATCATCCTGGCGATATACGGGATTTTGAGACAGAAGTGGCTGGGTTGTATTTCATGGGAGGG…	MLKAGRVVAVLMSLYMAFGLIWTGARDPYMGVDVELYGVGARPSTMVGKAWPASKMEEWSREFDVDVLVAGTPKRAGVIAGYPASQNSEFATWLKNGYPCLNSCVTKPLNLKDHPGDIRDFETEVAGLYFMGGRSKEAAATASAYFKSRGWSTGFEELDSRQNWITDFQDLFGRLMLVSSAIVLLLVGGCVLTRSHSVGVLLLQGSSRLGLVLVDLLTWVKLMLSGAVFGLVGMFLLFRVAFGGHQFGRVVLAFTPIWAALTIVGALGIFFAHGILSRSSILGMVKGETRFGATFPIVYLLRTFLILAMVSLLMALMSSVSDYQEQRQVEAHLGAMKTLSLLQFNAGVGDDVEHQGSAVPEFTRLLSSGEFIVNQATPAYYLDTSDSITDQLGNGQESL…	-
scaffold2	CDS	-	479970	480596	+	627	ABC transporter ATP-binding protein	ATGATGCTCGAAATCTCTGAGCTGGCCAAATCGTTTGGCTCCAGAGCGTTGTGGGAGGGGCTGAACTGGACGTTCATGCGCGAAGGCATGACAGCCGTGGTGGGTTCGAGTGGCTCGGGAAAATCGACACTGTTGAACTGCCTTGGAACATTGGATCGTCCAACGGGTGGGCGTATCCTTTGGAATGGTAAAGATGTCGCTGCTGCAAGCGGTCGTCAGAGGCGACGGATGCGGAAATCTGACCTCGGTTATTTATTCCAGAACTACGCATTGGTTGAGCACGCCACCGTTCGCCAGAACTTGAATTACGCCATACATGGAGCGTGGCCGTGGAAGCGTGATGACTTTAACGAGGAACTGCGTCAAGTGGGCCTGGAGGGGCGCGGCAATGATCCGATC…	MMLEISELAKSFGSRALWEGLNWTFMREGMTAVVGSSGSGKSTLLNCLGTLDRPTGGRILWNGKDVAAASGRQRRRMRKSDLGYLFQNYALVEHATVRQNLNYAIHGAWPWKRDDFNEELRQVGLEGRGNDPIHRLSGGEQQRVALARLLAKKPPLILADEPTGALDSENAQMVIDSLREMAQQGATVVVATHSDMVRDACDECLCLD	-
scaffold2	CDS	-	480633	480929	+	297	hypothetical protein	ATGCCTACCAAAACAATTGTTGATCTTGCGGTCGAGTTGTTGGTGTTCTTGGGAATTTCCGCTCTCGTCTCTATCGTTGTTGCGATGCCGTTTCCGAAAGTCAGGGTTTCGCGCTCGAGAGTTTGTCGCGTTATCGTGGGTGGCACTGCGGCCGGAGTCGTGGCCGCAGAAATATGGGCTCAGTTTTATCACCATGAACGTCTGGGGCGGGCGGCAATCACGATCTGCATTGTTGTTTCCCTTATCTGGGCAGTTGTGAGCGCGGTGGTCTCGTCACGATCTGATTCCTCGGCGTGA	MPTKTIVDLAVELLVFLGISALVSIVVAMPFPKVRVSRSRVCRVIVGGTAAGVVAAEIWAQFYHHERLGRAAITICIVVSLIWAVVSAVVSSRSDSSA	-
GI 9
scaffold2	CDS	-	518796	519572	+	777	3-ketoacyl-ACP reductase	ATGACGAAGGTTGCGCTCATCACCGGAGGAAACCGTGGCATCGGTCTGGCTATCAGCAAGGCCATGCTGCAGCAGGGATACGCGGTGCAGATCCTGTCACGAAGCGAGTTAGCGCCGGAGGTGCTGACGGAGCTGCAAGGTCTAAGCGAGGTTGGTCACACCAGTGGCGACGTCTCCGATCTGACCGCTCATCAGCGATTCATCGGTGACGCACTGGACCGCTGGGGTCGCATCGACGTCCTCGTCAACAATGCCGGCGTGGCTCCGACCAGCCGTGACGACATCCTTGACGCCACCGTCGAGTCCTTTGACCGGGTGCTGGGGATCAACCTGCGCGGGCCCTACTTCCTCACCCAGGCCGTCGCCCGTCAGCTCATCGCCCAACGGGGTGACGGCACC…	MTKVALITGGNRGIGLAISKAMLQQGYAVQILSRSELAPEVLTELQGLSEVGHTSGDVSDLTAHQRFIGDALDRWGRIDVLVNNAGVAPTSRDDILDATVESFDRVLGINLRGPYFLTQAVARQLIAQRGDGTTDTTDGIVGAIVNVASCSSTMVSFNRGEYCISKAGVSMATQLWAARLAPEGILVNEVRPGVIATEMTAGVKEKYDRQFAEGLAPMPRWGRPEDVAAAVVNLVIGSMRYSVGEVINVDGGMHIARL	-
scaffold2	Pseudogene	-	519574	521595	+	2022	FAD-binding protein	ATGGACCTGCCCACCATGCACCTTGCCGGGCTCGACGTCCCGGTCGCCAGCGTCAACACCGTCGTTGTCGGGACCGGATCGGCCGGGTATTGTGCGGCAGGCCGGCTGGCCCAGTTCGGACAGCACGACGTCCTCGTCATTGCAGACACCATCAATGCCGGAGCCTCGCGAAATGCTGGCTCCGACAAGCAGACCTATTACAAGCTGACCCTGGCCGGAGACGGACCGGACTCGGTGGGAGAGATGGCCCGCATCCTCTTCGACGGGGGAGCGATGGACGGCGACATCGCCCTGACGGAGGCAGCGCTCTCGGCGCGGTGCTTCTACAACCTGGTAGAGGCTGGTGTCGAACTTCCCTAGCGACCGTCACGGACAGTTTATCGGTTACAAGACTGACCA…	-	Frameshifted
scaffold2	CDS	-	521620	522276	+	657	ThuA domain-containing protein	GTGGCATCCATCAGAGTTCTGTCCGGCCATGGCCGATACACCGATCCATGGCATCCCTTCGCCGAGGGATCTGCGGCAATCCGCGAGATCCTGGAGGCGGTCGGTCATCGCGTCGAGGTTCGTGACGACGACGTCTCGTGTTTGCAGGAGCTTGACGCCCTGGACCTGGTGGTCGTCAATCTCGGGGGCAACGTCGAGGTGGAGCTCGAACACGACGACGAATGGGCCGCTGCCCAGCATGAATTCGGTCAGTGGATTCGTGGCGGCGGACGAGTGCTGGCTGTCCACACTGCCGCGAATTCCTTCCCGGACTGGCCTGAATGGCCCGCTCTGCTTGGCGGTCAATGGGTGCGCGGTACGAGTTGGCACCCCAAGCGTTGTATTGCGACCTTCGGAAAG…	MASIRVLSGHGRYTDPWHPFAEGSAAIREILEAVGHRVEVRDDDVSCLQELDALDLVVVNLGGNVEVELEHDDEWAAAQHEFGQWIRGGGRVLAVHTAANSFPDWPEWPALLGGQWVRGTSWHPKRCIATFGKAPGAEDYPVWTGLDVVTVYDERYSDLVVHEGSTPLIRHELSEEWQVMGWAHGDNVIYDGMGHDARSYSSPSHRKFLINEVDWLLS	-
scaffold2	CDS	-	522479	523186	-	708	sugar phosphate isomerase/epimerase	ATGAGTGACCTCTCGAGGCTGTCCCTCAACACTGCGACGGCCAAGCACGCGACCCTGGCAGAGTGCACCTCCGCATGTGCCGAAGCCGGCCTGGGATGGATCGGCCCCTGGCGCGACCGGATCCAAGGAGTAGGCAACGACGAGGCGGCCCGGATCATCTCCGAGGCCGGGCTCAAGGCGTCGACAGTGTGCCGAGGAGGATTCCTCACCGGCACTGACGCTGACTCTCTCCCCGGGGCCATCGCCGAGAACACCAGGGCTCTCGAGGAGGCCGCAGCCGTCGGGGCCAGCGAACTCGTCATGGTCGTCGGTGGGTTGCCCACCGGGGACAAGGACATCGTCGCTGCCCGTCAGCGGGTGGCAGATCGGCTTGGCGATCTCGTCTCCATTGCACGCGAC…	MSDLSRLSLNTATAKHATLAECTSACAEAGLGWIGPWRDRIQGVGNDEAARIISEAGLKASTVCRGGFLTGTDADSLPGAIAENTRALEEAAAVGASELVMVVGGLPTGDKDIVAARQRVADRLGDLVSIARDHGVRLALEPMHPLFTADRGVLTTLGQSLDMAAPFSPDVVGVVVDTYHVWWDPQARESIARAGREGRISSYQICDWILPLAAETLNSRGFPGDGYIDFPTITQ	-
scaffold2	CDS	-	523183	523998	-	816	Gfo/Idh/MocA family oxidoreductase (homologous to D-xylose dehydrogenase)	TTGGCGGAGCTGGCACACCGTCACAACATCATTGACGGCGTCGTCCACGACAAGCTTTACCTGCCTGGCCTGGTGAAGCTGCGTCGTCTGGTCGACATGGGATTCTTCGGACGCATCCTCTCCATGCGCGGCGAATTCGGATACTGGGTGTGGGAAGGCACCGACGTTCCCTCCCAGCGACCGTCATGGAACTACCGCAAGACTGACGGCGGCAGCATGACGACCGACATGTACCCGCACTGGAACTACGTCATCGAGGGCATCATCGGACAGACCCGGGACGTCTACTCCCAGACCGCCACTCACATCACCAAGCGCGTGGATGAGCAGGGCAACATCTACAACGCGGACACCGACGATGCCGCTTACGCCATCTTCAACGTCGTCACACCCTCCGGG…	MAELAHRHNIIDGVVHDKLYLPGLVKLRRLVDMGFFGRILSMRGEFGYWVWEGTDVPSQRPSWNYRKTDGGSMTTDMYPHWNYVIEGIIGQTRDVYSQTATHITKRVDEQGNIYNADTDDAAYAIFNVVTPSGDPVIVQMNSSWATRVFRDELLEFQIDGTHGSAVAGLFGCVCQPRGVTPRPTWNPDIPDTNDYMSMWQEVPDNAATATGSLDNGFKAQWEEYLTDVAMDRRHRFDLLSGAREVQLAELGLRSAAEGRRVYVPEIVVDQR	-
scaffold2	CDS	-	524138	524470	+	333	dehydrogenase (homologous to glyoxylate/hydroxypyruvate reductase B)	ATGCTGGGAGCTGAGGATTTCGCGAAGATGAAGGACGGAGCGACTTTCATCAACACTGCGCGCGGGGCCATCTGTGATCAGGACGCCCTCATCGCTGAACTGCAGCGCGACCGGATCAGCGCCATCATCGACGTGACCGACCCCGAGGTCAACGCGCCCGACTCCCCATTGTGGACCCTGCCGAACGTCATCCTGACCCCACACGCTGCCGGGTCAATGGGACGAGAGCTTCACCGCCTCGGCGACGGCGCGGTCGATGACCTGGCGAATTACATTTCCGGTGCCCCCGTGGCCGGGGAATTCCCGGTCGGTCAGTACGCGGGGCGTGCCTGA	MLGAEDFAKMKDGATFINTARGAICDQDALIAELQRDRISAIIDVTDPEVNAPDSPLWTLPNVILTPHAAGSMGRELHRLGDGAVDDLANYISGAPVAGEFPVGQYAGRA	-
scaffold2	CDS	-	524524	526965	-	2442	polysaccharide lyase 8 family protein (homologous to hyaluronate lyase)	TTGTTCGGCACCCCATCTCGACGAACCTTCCTCACCGCATCTGCGCTGTCAGCCATGGCGCTCGCCGCTTCTCCCACAGTGACGGACGCCATTGCCGCCCCCGGGCCCGACAGCTGGTCGGCGCTGTGCGAGCGATGGATCGACATCATCACCGGACGCAGAGCCGCCCGGACCTCTGACCCACGTGCCCGAGCGATCATCGCCAAGACCGACCGGAAGGTCGCCGAGATCCTCACCGACCTCGTATCCGGCTCGAGCCGTCAGACCGTTCTGATCTCGGCAGACCTCCGCAAGGAGCAGTCGCCCTTCATCACCAAGACAGCCCGAGCCATCGAGTCGATGGCCTGCGCCTGGGCCACACCCGGGTCCAGCTACCACAAGGATCCCGAAATCCTCTCC…	MFGTPSRRTFLTASALSAMALAASPTVTDAIAAPGPDSWSALCERWIDIITGRRAARTSDPRARAIIAKTDRKVAEILTDLVSGSSRQTVLISADLRKEQSPFITKTARAIESMACAWATPGSSYHKDPEILSACIEGLRDFCRLRYNPSQDEYGNWWDWEDGASRAVADVMCILHDVLPPEVMSAAAAGIDHFIPDPWFQQPASVKPTANPVQPVVSTGANRMDLTRAVMCRSIATGDEKRLRHAVDGLPDAWRVTTEGDGFRADGGFIQHSHIPYTGGYGDVLFSGLAMLFPLVSGMRFDIVESARKAFHDQVERGFIPVMYNGQILDDVRGRSISRINESAAMHGISIARAMLMMADALPTHRAEQWRGIVHGWMARNTFDHLSEPSTLVDISLFD…	-
scaffold2	CDS	-	527127	527999	+	873	DUF2264 domain-containing protein	ATGACGCAGAGGAGTCCACTGACCCATTGGGGACGCGAGGACTGGTGCAATCTCGCTGATCGTCTGGTGACGACGGCCATGAGCCATGCAACACCAGGCCACGGGCGGATTGTGATGCCGGGGGAACCGGGCGGACTGGGCCCTGACATCGACGGGCTCGAAGAGTTGGCGTCGTGGTGGGCCGGAGGCGTCGCCGCCGGCGTCGACCAGAGGGCCGAGGATCGCTGGCTGCGACCATCTGAACATTGGCAGGCCGTTGTCGAGGCCTGTTCATTGGCCCTGACGCTCCACTTCACCAAGCCCTGGATCTGGGATCAGCTCTCTCAGCGGACCCAGGAGCAGGCCGTCGAGTGGTTTCAGGACGTGCGCAATCCCGAGATCCCCGACAACAACTGGATC…	MTQRSPLTHWGREDWCNLADRLVTTAMSHATPGHGRIVMPGEPGGLGPDIDGLEELASWWAGGVAAGVDQRAEDRWLRPSEHWQAVVEACSLALTLHFTKPWIWDQLSQRTQEQAVEWFQDVRNPEIPDNNWIWFQVIVETFLRGLGADWDEALVREHLERHEDWYRTDGWISDGPRRCYDHYVGWAMETLPALWTLMDPTWDLSRDFATVHGPRLRRYLEDVPFLVGADLDGHGGTAPLIQGRSLIYRWCTCAPLWAGTFMGVSPVSPRTDEAYLLGNRKAFPRSRSGR	-
scaffold2	CDS	-	528013	528657	+	645	DUF2264 domain-containing protein	ATGGGCTGGTTCGGGGAATTCCGCCCGATGGCCCAGTTCTACTTCGGTGTGGGATCCCCCTACTGGGCCTCCAAGGGGATGCTCGGTCTAGCCCTGCCTGCCGACCACCTGGTATGGGCAGCTGAGGAGGAGGCTCTGCCGGTGGAGAAGGAGGACACCCATCGCCTCATTTCCACGCCGGGATGGATGGTCAGCGGAACGTCAGCCGACGGCGTGGTTCGTGTGCTCAACATCGGTACCGATGGTGAGAACGAGGCAGACCTTGTCAGTGAGGCACCCCTGTACACGTCTCTCGGCTTTTCCACCGTGACGGCCCCAGCACAGGCGGGGGAGTGGACCCTGCAACCTGTTGCCAATGTGGTCGCTCTGCGCGATGCGAAGGGGCGGGTTTCGTGCAGA…	MGWFGEFRPMAQFYFGVGSPYWASKGMLGLALPADHLVWAAEEEALPVEKEDTHRLISTPGWMVSGTSADGVVRVLNIGTDGENEADLVSEAPLYTSLGFSTVTAPAQAGEWTLQPVANVVALRDAKGRVSCRSGQHVDRLEQLGDVLVGQSSWQVHWIKVEPDSQVGYGARGESDLGPRIVCAQVCHQGIEVRCAWFDEDVPVASVVVAGLAD	-
scaffold2	CDS	-	528727	528918	-	192	hypothetical protein	GTGCATCGGAGGACTGAGGCTCACGGCGGGCTGTCCCGGGAAGGTCACCGTCACCGAGTCGTCAGCCACGTCGATCTGCGGATGGGGGCCACACATCCCGAGCCCGACGAGGGCGATGTAAGGTCCACTGCCCGCATGGGCGTCTCCATCTGCTCGACGGTCGTCGCCTCTGACAGCCCCGTGACCGCCTGA	MHRRTEAHGGLSREGHRHRVVSHVDLRMGATHPEPDEGDVRSTARMGVSICSTVVASDSPVTA	-
GI 10
scaffold2	CDS	-	607288	608235	+	948	LacI family DNA-binding transcriptional regulator (homologous to HTH-type transcriptional repressor CytR)	ATGGCTGGGGTCTCTCGTGGTCTGGTATCCCTGGCCCTGGCGGGACGCCCCGGAGTCTCGTCAGCCACTCGTCGGCGCATCCAAGACGCAGCCGATAGGCTTGGTTACAGCCGGGATCTGTCAGCCGCCAGCTTGGCGACAGGGAGCTCTCCGGTATTGGGAATAATCCTTCCCAACTTGCGTAATCCCTTCTTCGAGACGGTCGTCTCGTATCTTTCCGTCGCGGCGGAGCGTGTTGGGTGGCTACCGCTCGTGGGCACCGCCTCGGACGACACTCGCCGTGAAGAGGCAGTGCTGCGCCGGTTTCGCGAGTTCCGAGCTGTTGGAGTCGTTGTCGTTTCGCCAGTGGGGGACCTCGAGTTGCTTGCCGCACTCAGCGGCCCCACATCACCCCTGGTC…	MAGVSRGLVSLALAGRPGVSSATRRRIQDAADRLGYSRDLSAASLATGSSPVLGIILPNLRNPFFETVVSYLSVAAERVGWLPLVGTASDDTRREEAVLRRFREFRAVGVVVVSPVGDLELLAALSGPTSPLVLLGAENQSGVVPCVHVDEDAAAQLIVEHLGSQGVRRIVSLAEDCGSGMVWVLRRRAALIAACQSAGIECVPAIVERGEAVVPILARFIDDAQTDVGVVAHNDAVALNALSVLRSVGLESRQWIPVVGFDDTHLASRPEFDLTSVNQQPGALVDIALDMVAGAVRGLDHTVEPRLVIRSSSKR	-
scaffold2	CDS	-	608373	609587	+	1215	Gfo/Idh/MocA family oxidoreductase (homologous to Inositol 2-dehydrogenase)	ATGTCGGCATTATCACAACCAGCCACGTCGCAGCGGCATCCCTTGGCGGTAGCCGTCATCGGAGCCGGTATGGCTGGTCGAACGCACGCCAACGCCTGGCGTCAGGTCGGGACCGTGTTCGGATCCGAGGGGATACCCCCTATACGGCTCGCTGCCATCTGTGACTCTTACGAGCCCTTCGCTCGTAGCGCCCGCGACAGTTATGGCTACGAAAGAGCAGTAACTGACTGGCATGACATCGTGGACGCTGACGATATAGACGTCGTGTCGGTCGTCGTGTCGAACGCACTGCATCGTCAGGTCGCCGAGGACCTGGTCCGGGCTGGCAAACATGTCCTGTGCGAGAAGCCACTGTCTGACAGCTTGGAGAATGCCAGGGCAATGGCTGAGCTGGAAGCT…	MSALSQPATSQRHPLAVAVIGAGMAGRTHANAWRQVGTVFGSEGIPPIRLAAICDSYEPFARSARDSYGYERAVTDWHDIVDADDIDVVSVVVSNALHRQVAEDLVRAGKHVLCEKPLSDSLENARAMAELEANSQVVTGVGFNYRRHPSVAAIAELVRHGRLGDVTTFSGRYWCGYGVDPTVPMAWRYRGSQGSGALGDLGSHIIDVAEFVCGPIRSVRGGAFATIIDKRPPALEGVAGGRGTTVSAQGIETVENDDIAVFNMTFESGAIGTIVVSRVAFGLPNSMEFDVFGTQGRASFDLARSGEIIVDDTSTPEGFSGPRQVLSNPAFPYYKGGSSMDFAGVGRTQIEQFTYQARAFLDQVLGLDEGFPPVPSFAHGYRTVCIADAVARSAAAGGK…	-
scaffold2	CDS	-	609632	610630	+	999	sugar phosphate isomerase/epimerase	ATGTCCATGAATATCGGGGCCTACACCGCCTGTCTCCATAACTACGATTTCGCCGAGGCGCTTGGCATCCTTAAAACCAACGGATTGACCGGCGCTGAGGTCAATGTCGGCGGATTCATTCCCTCGCCTCATTGTCCAGTCGATACGCTCATGGCCTCTCAGACCGCCCGCGAGGACTACCTGGGCATATTCGAGGATAAAGAAATGCGGCTGGCGGGCCTGAACACGTCTGACAATCCGCTCAGTCCGTTGCCTGATGTCGGTCTGCGGCACGCATACGACTTGCGACGGGCGATCGAGTTGGCCGGAAAGCTGGGTGTCACGGATCTCGTCTGTATGTCAGGCACGCCAGGATCAGATCGCCATGCTAAGTATTCATCGTGGGTAGTTAATCCGTGG…	MSMNIGAYTACLHNYDFAEALGILKTNGLTGAEVNVGGFIPSPHCPVDTLMASQTAREDYLGIFEDKEMRLAGLNTSDNPLSPLPDVGLRHAYDLRRAIELAGKLGVTDLVCMSGTPGSDRHAKYSSWVVNPWNGVELEVLEYQKSVVDLFWREMDLRAQDAGVKLALELHPHNLVFTPVNFLEFAERIDARNIGVNMDPSHLMWQGMDIIAAIELLGDHIFHVHAKDTVILPGIATRGVLDSSFGPVPDDPDVRVQTGMEHYCSSWPSDPAWRFVAIGNGHDVTWWTNFLRAIRDVNPVMNINIEHEDQSLGQLDGIAVSARNLLAAEQAV	-
scaffold2	CDS	-	610696	611568	+	873	sugar phosphate isomerase/epimerase	ATGACCATGGTGGATATTGCTCTAGACCCTAATATGTACTACCGCTCGATGTCGACGGCGGACACGTTACGCAAAGCGGCAGATCTGGGTTTCCGATACGTGGAGTTGTCTCTGAATGAGGAGTTTCACTTTTGGCATCGGTATCCCAAAGCTGATGACGCCTTTGTTACCGAGATGCGCAAGGCAGTCAGAGAAACGGGGGTTACCATACGGACACTGAATCCGGTGTTTAACTGGTCGAGCCCCGATGAGGCCGAGCGACGCAACCAGGTGCGCAACTGGCGACGTCTGTTGGAGCTGGCCGACCAGTTGGATGTGCATGAGATCACTTCCGAGTTCTCGGGTGATCCCAACAGTCCCAGGGAATGCGAGGCTGCGTGGTATCGCTCCATCGAGGAG…	MTMVDIALDPNMYYRSMSTADTLRKAADLGFRYVELSLNEEFHFWHRYPKADDAFVTEMRKAVRETGVTIRTLNPVFNWSSPDEAERRNQVRNWRRLLELADQLDVHEITSEFSGDPNSPRECEAAWYRSIEELASSFERYGIRLNMEAHPYDFIELHDDAYRTVRGTNLDWVSYEYCCPHTFHLSNGAGDVRRMIHGCADRLREVHVADAFNHAAHDGNRYIINPPCADVRVHQHNEIGLGDVPFDDVFEALRDVGFDGVMSVCVFGWHERADEINKSMLARLNREFGA	-
GI 11
scaffold4	Non-coding RNA	rnpB	100403	100783	+	381	RNase P RNA component class A	CGAGCCATCCGGGTGATCGCGGCAGCGGTGAGCTGTCGAGGAAAGTCCGGGCTCCATAGAGCAGGGTGGTGGGTAACGCCCACCCGGGGTGACCCGCGGGAAAGTGCCACAGAGAACAGACTGCCGGTTTCGAGCCGGTGAGGGTGAAACGGCGGAGTAAGAGCCCACCGCGTCATCGGTGACGGTGACGGCATGGCAAACCCCACCTGGAGCAAGGCCAAGAAGACCGTGAGGTCGCGGACGCGTTTGGGGGTTGCTCGCTTGAGCGTTCGGGTAGGCTGCGCAGCCGAAAGGCTGAAGGACACCAGCAATGGTGTTCACAGATGGATGATCACCGGCCCGGTAGGGCTACAGAACCCGGCTTATAGGATGGCTCGTCCC	-	-
scaffold4	CDS	-	102276	103340	+	1065	type I restriction enzyme HsdR N-terminal domain-containing protein	ATGAGTATCGAATCGGCGTTGGAGGATATCGCCGGGAAGTTGCATGATTATGGCGACACTCTGGAGACCGAGGAGGCAACGAAGAACGCCCTCGTCATGCCGTTCATTTCCAATGTTCTCGGTTATGACGTGTTCAACCCCCATGAGGTCGTCCCTGAGTTTGTCGCTGATGTGGGCACGAAGAGGGGCGAGAAGGTCGACTACGCCATCATGCGTGATGGCACGGTGCAGATGCTTATCGAGGCCAAGTCGGTCGGGGCGGCACTCAGCCTGGAGAACTCGTCGCAGCTCACCAGATACTTCACGGCATGCTCAGCCAAGATAGGCGTGCTTACGAACGGTCGAAACTGGCTCTTCTACACCGACCTCGACAAGGCGAATGTCATGGACTCTAAGCCG…	MSIESALEDIAGKLHDYGDTLETEEATKNALVMPFISNVLGYDVFNPHEVVPEFVADVGTKRGEKVDYAIMRDGTVQMLIEAKSVGAALSLENSSQLTRYFTACSAKIGVLTNGRNWLFYTDLDKANVMDSKPFLRLDLLEIDSYALPELKKLTRESFDLDSILAAAEELKYVSSVKAEVAKEFSSPSPEMIRLLAKRVYDGSFTAKIQAAFEQIVAKAMRQYISEQVNSRLKIALNEGAHDPEPRVPSEDVAEAVEEIHTTQEELEAFMIVKAILVSEVDLNRVVARDRKTYFGVLLDDNNRKPICRFHFNAESVKYLETFDADKKGTKHQIFSLNDIYKYVSELRDVVHNYQ	-
scaffold4	CDS	-	103817	104224	+	408	DUF2335 domain-containing protein	GTGTCGGGAGATGGCAATGGCAACCACGTCAACCAAAGCGAGTCAACCCTCGTCCAGGCGCTGAGATTCCAAGGCCCCCTACCACCTCCACAAATCCTCGCAGGATACAAGGAGATCGACGCCAGCTATGCTGAGAGAATCTTCGTCATGGCTGAGCGTTCCCATGAGGTTGAAGTGGCGGCAACTCAGGCTCAAACTGAGTATCAGCATCAGAACACTAAACTGGTGAAGCTTGGGACTGCTGTCGGCATCTGGACTCATGCCGCCGTTACTGTCACATGCTTAGGAATTGTCATCTTTGCGATCCTGTCGGGGCATTGGGCGGTTGCTGGGATCGGTGCGGTCTTGCCCCTGGCTGAGGGGGCGGTCAGGCTTGTCCAAGCGATGCAAGAGCCCAAT…	MSGDGNGNHVNQSESTLVQALRFQGPLPPPQILAGYKEIDASYAERIFVMAERSHEVEVAATQAQTEYQHQNTKLVKLGTAVGIWTHAAVTVTCLGIVIFAILSGHWAVAGIGAVLPLAEGAVRLVQAMQEPNRP	-
scaffold4	CDS	-	104428	105036	+	609	hypothetical protein	ATGTATGTCTCCCGTTTCGGTGAGGATCACTACTTGGTGAGTGATCGGAGGTTCGTCTGCGATTGGCTCGACATGTTCGGGGCCAACGTTGGCTCGTCGGGCGTGAGCCCGTCTTGGCAGGCCGTGGTCGGAGATCTGCAGGTGGTGATGGCCGAAACTCATGACTGGGAGATCGCCGCCACTACGGATGCCGCTCACCTTGGCGAGACAATGCTTGTCGTGGCGTCCAGGCAGGTACAGGCCGACAGTTTGTACGTGCTGCATCCGAAGACCTTCAAGGAGAAGGTCATTCGTTGCGCCGGGGAGACCGGGCTCGCGGTTTCCCCGGAGGCTCATATCTTTACCCGGCAGGGCGGGGAATGTCAGGTGAGTTTCATCGCGAAGGGTGAAGGCGGCACC…	MYVSRFGEDHYLVSDRRFVCDWLDMFGANVGSSGVSPSWQAVVGDLQVVMAETHDWEIAATTDAAHLGETMLVVASRQVQADSLYVLHPKTFKEKVIRCAGETGLAVSPEAHIFTRQGGECQVSFIAKGEGGTAYVNTLDGKSFMANHDRAFTIFASADIPKSQKNCLVLSSVKDHEWQTRELEDVSTVLEEARDELWAFLY	-
scaffold4	Pseudogene	-	105123	105281	+	159	antitoxin HicB	CTTCCCGAGATCGGAGCACTTGCCGACGAGGTTGCACAGGCGCGCGAGGCTACCCGTGCCGCAGCTCAACATCTGCGTGCAGCTGGCTACTCGGTATCCGACTCTGCTGTGATCATGGGCGTCTCTCGCGGACGGGTGAGCCAGCTCGTGAACTTGTGA	-	Incomplete
GI 12
scaffold4	CDS	-	130161	130607	+	447	PTS glucose transporter subunit IIA	ATGACGCCGATCTCCTCGCCCATGGCCGGGGATGTCCATCCTCTCGCGGACGTGCCGGACCCGGTCTTCGCCCAGGGACTCGTCGGTCCCGGGGTCGCCATTGTCCCGATCGGTGAGGCTGAGGTGACGGTCGTCGCCCCCATCGCCGGACGGATCGTCAAGCTCCATCCACACGCTTTCGTCATCCAGGCCGAGGGATTCGGTGTGCTCGTTCACCTGGGCATCGACACCGTGCAGCTCGACGGTCGTGGTTTCCTTCTCCACGCCACTGAAGGTGACCAGGTTGCTGTCGGTACCCCCCTCATCTCCTGGAACCCGAGCGAGGTCGTCGCCGGAGGCCGCTCGGCCATGTGTCCTGTTGTCGTCCTTGACGTAGCACCGGAGTCGGTGACGCCGGTC…	MTPISSPMAGDVHPLADVPDPVFAQGLVGPGVAIVPIGEAEVTVVAPIAGRIVKLHPHAFVIQAEGFGVLVHLGIDTVQLDGRGFLLHATEGDQVAVGTPLISWNPSEVVAGGRSAMCPVVVLDVAPESVTPVEVQTVEPGAALLNVQ	-
scaffold4	CDS	-	130807	133722	+	2916	beta-N-acetylglucosaminidase domain-containing protein (homologous to O-GlcNAcase NagJ)	ATGTTGAGATCGACACCCGGCGGCGTCGGCCGGCCCAGGCTCGCCCGGAGGATCGCGGTCTGCTTCACTGCCTTGGTGGTGGGATCCATGGCTGTAGTGACTACTCCTCAGGCTCGGGCTGCCGACGGTGCCCAACCGACAGCCTCGACTCTACCTTCCGTCCTGCCCAACCCACAGGAGATGACTTCGGCTGGTGCCGACATGTCGTTGTCGGGGAAGGTTACGGTGGTTGCCGGGGCTGACGCAGACGCGAAGGCCGTCGAGCAGGTGGTGAGTGTTCTACGCGACCTACCAGGAGCGCAGGTGAGCGTGTCCCGAACCCCGGACGCCTCTGGTGACCAGGTGTGGGTCGGCACGGCCGAGACGACACCGGGCATTGACGGGCTCGTTGCCTCCCTC…	MLRSTPGGVGRPRLARRIAVCFTALVVGSMAVVTTPQARAADGAQPTASTLPSVLPNPQEMTSAGADMSLSGKVTVVAGADADAKAVEQVVSVLRDLPGAQVSVSRTPDASGDQVWVGTAETTPGIDGLVASLGGSKAATLPADGYVIASGRRSGHNVIALQGKDARGTFYAVQTLRQLVRHDKVASVTVRDWPLMPIRGGIEGFYGIPWSHQARLDQFTFYGRHKMNTYIYTPKDDLLLRAKWRTLYSGDDLARMKELVEGANANHVDFTFALSPGNDICYSSDADFKATIAKFDQLRSLGVRSFYIALDDIEPKFHCDADRQKYPNNGDGKWIADAQADYLNRLETEYVKKNGLPPLQTVPTNYSGSGEDPYKAEFGTRLDKDIRVQWTGEGVFSPS…	-
scaffold4	CDS	-	134256	135164	+	909	ABC transporter substrate-binding protein (homologous to hemin-binding periplasmic protein HmuT)	ATGCGCCTTCCGCAAGGTTGGACCTGGGTCGCGGGATCGGACATCCCTGTGGCAAAAGCTACGCTCAGGTTGCCAGTCACCACGACCGATGGAACAGGTCGACGAGTGACCATCAAGAATGCGAACAGAATCATTGTCGGAGGCGAGGACGTGGCCGACATTCTCGCTGCACTTGGGTGGCGGAAGTTGATCTATGCGGCCCCCACCAATAGCGTCGCCGAGGCCGCCGTCAATGCGCCCAAGCATTACGGTTTTAGCAAGAAAACGGGGATGGAGGGACTCCTGTCGATCGATGGGACCTTGTTCATCGGCAACAACCCAATGCGGCATGGCAGGGCTGCCGCCAAGTTCCGTGAGGCTGGAGTCGATGCAGCGGTCGTCAATGATCGGCAGCCAATC…	MRLPQGWTWVAGSDIPVAKATLRLPVTTTDGTGRRVTIKNANRIIVGGEDVADILAALGWRKLIYAAPTNSVAEAAVNAPKHYGFSKKTGMEGLLSIDGTLFIGNNPMRHGRAAAKFREAGVDAAVVNDRQPIGGKIRAVATFLGDPKAGDKLAGAVERQLAEAAAITRARQGHRLRILAVTASGAGGANAVMGMGTASAEMIAACGATSVGVRVGLRGYSVKFTDEGLLSMKPDVILTGDGDLKRWGGLEGYLKAFPTLAQTPAGRKNHVFVMPSEQIKVSGVGVGAGAIALARALDALSR	-
scaffold4	CDS	-	135161	136234	+	1074	iron ABC transporter permease (homologous to hemin transport system permease protein HmuU)	GTGAGGGACGGCAAGGGCCCGTCTGAAAAGGTGATGGGTCGGGTGAGCCGTGTCCCGCTGCGGGTTGTCATCCCCATCGGGGTAGCACTGTTGGTGGTCATGATGATCGTCTCCGTGGGTACCGGACCCGTCGGCCTGGGGGTAGGGGCGATTATGCGGGTCATCGTCCATGAGGTCCTCGGTGTGGGGCAACCTCAACCGCAGTTGGAGACCACGGTGGTGATGACACTGCGCTTGCCACGTGTGCTCTTCGGCGTACTGGTTGGCGCCGCACTGGCCGTTTCCGGTGCGTCGTTGCAGAGTCTGTTACGCAATCCACTGGCCGGCCCCGGGATAATCGGGGTGAGCGGGGGAGCGTCGATGGGAGCTGTGGCCGCGATCGTCCTGCTGCCGTCGCTG…	MRDGKGPSEKVMGRVSRVPLRVVIPIGVALLVVMMIVSVGTGPVGLGVGAIMRVIVHEVLGVGQPQPQLETTVVMTLRLPRVLFGVLVGAALAVSGASLQSLLRNPLAGPGIIGVSGGASMGAVAAIVLLPSLSGIAVAWVVPAAAFLGGLLVTSVIYALARPRAGSGTARLLLVGIAIGSAAAAVTGFLTYAADDDELQTVVFWQMGSLGHLDWIKLAVAAPVIIGCCIVLTLLARHLDLLSLGDRQARHLGLDVARTRKIVIAMTALLTGTSVAFTGTIGFIGLVVPHLARLLCGPPHRRVLPVSAVLGALLIVFADTLSRTIAPPDEVPIGLFTAALGAPFFLIVVLRTKEAQS	-
scaffold4	CDS	-	136267	137004	+	738	heme ABC transporter ATP-binding protein (homologous to hemin import ATP-binding protein HmuV)	GTGGAGGCAGCCACGTTCATGATCGGCTCAACCACTCTCCTCCACGACATCGACTTCACGGCTCACGGTGGCGAGCTCGTGGCCTTGGTCGGCCCGAATGGGGCGGGTAAGTCCACTTTTCTCTCGCTCGTGGCGGGCGACCAGCAGCCCACTAGCGGCCGGGTACTCCTTGATGGTCGGGCTGTCGCGTACTGGCCGGCTCGTCAGCTCGCACAGCGGCGCGCAGTCATGACCCAACATCACGAGCAGGCGTTCGCGTTCACCGTACGAGAGGTCGTTGGCATGGGACGGGCTCCGTATCCCGTCGGCGACGACGAACCGCTCATCGAACAGTGCATGCAGCAGGTTGCTGTTGACGGGCTTGCGCAACGAGACGTCACCACCTTGTCCGGTGGTGAA…	MEAATFMIGSTTLLHDIDFTAHGGELVALVGPNGAGKSTFLSLVAGDQQPTSGRVLLDGRAVAYWPARQLAQRRAVMTQHHEQAFAFTVREVVGMGRAPYPVGDDEPLIEQCMQQVAVDGLAQRDVTTLSGGELARTVFARVLAQTTQVVLLDEPTAALDLRHQEAIMACALRLARQGSLVLVVLHDLSLAARYSDRVVVFHHGRLYAEGTPHDVLTPSLVGQVYHHDVVVINHPVTGRPLVVPL	-
scaffold4	CDS	-	137001	138188	+	1188	enterochelin esterase-like enzyme	ATGACTGATCAACAGTGGTTCCCGCGACCCAAACCTGCTGCGCCACGTCAGGAGATCCGCGTCCAGCGTGATGACGACCATCCAGTACTGGGTCGGCGGCCCCGTCACGAAGGTGCTCGGATCGTCGCCGAGCAAGGTGATGTCGTCCTCGTCCACTGGCAGCATCGAGCTCCCACGGCTCACGCTGTCGCGGTGCAGATCAATGGCTGGTGGTATCCCGTGCCCCATGATGGTCTCGATCTGGTACCGGAGGGAGACGGTTGGTTTTCCGGCGCCCTATGGGTGCCTTCGGAGTTGTGTGCTACGGCGGCCTTTGTCGAACATCGTGTGCCCGGTCCGCCACCATGGTGGACACGGGGATTGAAAGGGCTATCAACTTGCTGCGGTCATATCGTCGAC…	MTDQQWFPRPKPAAPRQEIRVQRDDDHPVLGRRPRHEGARIVAEQGDVVLVHWQHRAPTAHAVAVQINGWWYPVPHDGLDLVPEGDGWFSGALWVPSELCATAAFVEHRVPGPPPWWTRGLKGLSTCCGHIVDASARHIRSRQRSATSVLHEIRLTKDSPRARWCAVGFQPDEGRPEASHMPLVVLTDAQAHLDVLDTPGLLATATREGRLPPVIAVFIDAWPNRAEQLGVPGGQAAWIVEKLLPTLHRQGLTDPTTGEYWRIDPDPRRTILTGASFGGLTALFAFAEAPELCSSVSAQSVSLWRYQTGAFTESLAAAASRVGVHNARVRLHAGRYEGDMASDAATLTRALHDVANWTVPLVIHEGGHDWAWWQQAMLDDVTGFLNGKAYGDLDG	-
