# Supplementary material for: Distinct Cutibacterium acnes subspecies defendens strains classified by multi-omics dissection alleviate inflammatory skin lesions of a rosacea-like mouse model
Source: Front Microbiomes. 2024 Oct 21;3:1362408. doi: 10.3389/frmbi.2024.1362408 (PMC12993555; doi:10.3389/frmbi.2024.1362408)
Supplement: Supplementary file 11 [file DataSheet6.xlsx]

## Sheet: Table S6
Table S6. The distribution of differentially expressed genes between immunosuppressive and non-suppressive strains shows subgroup of genes related with anti-inflammation.
Scaffolds	Begin	End	Product	Locus tag	CJRS-10653 and CJRS-10655 vs. CJIN-2-13						CJRS-10653 and CJRS-10655 vs. CJIN-2-13 and KCTC 3320						Growth Phase†
					LogFC (HTseq)	LogFC (featureCount)	LogFC (FADU)	Adj. P (HTseq)	Adj. P (featureCount)	Adj. P (FADU)	LogFC (HTseq)	LogFC (featureCount)	LogFC (FADU)	Adj. P (HTseq)	Adj. P (featureCount)	Adj. P (FADU)
C11_37.0	89	2062	thrombospondin type 3 repeat-containing protein	1	-	-	-	-	-	-	-	-	-	-	-	-	-
C11_37.0	2085	2324	hypothetical protein	2	-	-	-	-	-	-	-	-	-	-	-	-	-
C11_37.0	2254	2531	hypothetical protein	3	-	-	-	-	-	-	-	-	-	-	-	-	-
C21_19.0	106	1131	adenosine deaminase	7	-	-	-	-	-	-	-	-	-	-	-	-	-
C21_19.0	1372	2658	citrate synthase	8	-	-	-	-	-	-	-	-	-	-	-	-	-
C21_19.0	2952	4454	septal ring lytic transglycosylase RlpA family protein	9	2.88548	2.89331	3.00593	2.31028e-05	2.66372e-05	1.53346e-05	3.33241	3.35458	3.45707	0.00131507	0.00142186	0.00114179	-
C21_19.0	4695	5849	L,D-transpeptidase family protein	10	-	-	-	-	-	-	-	-	-	-	-	-	-
C21_19.0	6130	6261	acyltransferase	11	-	-	-	-	-	-	-	-	-	-	-	-	-
C21_19.0	6263	6512	hypothetical protein	12	-	-	-	-	-	-	-	-	-	-	-	-	-
C21_19.0	6594	6886	hypothetical protein	13	-	-	-	-	-	-	-	-	-	-	-	-	-
C21_19.0	7259	8758	amino acid permease	14	-	-	-	-	-	-	-	-	-	-	-	-	-
C25_17.0	8	574	adhesin	15	-	-	-	-	-	-	-	-	-	-	-	-	-
C25_17.0	771	1036	hypothetical protein	16	-	-	-	-	-	-	-	-	-	-	-	-	-
C25_17.0	1436	2269	lysozyme	17	-	-	-	-	-	-	-	-	-	-	-	-	-
C25_17.0	2521	2655	3'-5'-bisphosphate nucleotidase	18	-	-	-	-	-	-	-	-	-	-	-	-	-
C25_17.0	2868	3353	thioredoxin-dependent thiol peroxidase	20	-	-	-	-	-	-	-	-	-	-	-	-	-
C25_17.0	3437	4003	DUF3618 domain-containing protein	21	-	-	-	-	-	-	-	-	-	-	-	-	-
C25_17.0	4077	4883	carbohydrate ABC transporter permease	22	-	-2.05863	-	-	1.27437e-05	-	-2.13468	-2.31058	-2.13075	0.000157263	0.000132238	0.000240694	-
C25_17.0	4880	5920	sugar ABC transporter permease	23	-	-	-	-	-	-	-	-	-	-	-	-	-
C25_17.0	6030	7343	ABC transporter substrate-binding protein	24	-	-	-	-	-	-	-	-	-	-	-	-	-
C25_17.0	7864	8592	glutamine amidotransferase	26	-	-	-	-	-	-	-	-	-	-	-	-	-
C25_17.0	8589	9743	DUF1727 domain-containing protein	27	-	-	-	-	-	-	-	-	-	-	-	-	-
C25_17.0	10076	10672	hypothetical protein	28	-	-	-	-	-	-	-	-	-	-	-	-	-
C25_17.0	10662	12254	DNA polymerase Y family protein	29	-	-	-	-	-	-	-	-2.0104	-	-	0.0464694	-	-
C25_17.0	12296	12448	2OG-Fe(II) oxygenase	30	-	-	-	-	-	-	-	-2.3832	-2.63649	-	0.0415186	0.0229145	-
C25_17.0	12422	15664	error-prone DNA polymerase	31	-	-	-	-	-	-	-	-	-	-	-	-	-
C5_34.0	41	1153	alanine dehydrogenase	32	-	-	-	-	-	-	-	-	-	-	-	-	-
scaffold1_16.5	1	340	2-oxoglutarate dehydrogenase, E2 component, dihydrolipoamide succinyltransferase	33	-	-	-	-	-	-	-	-	-	-	-	-	-
scaffold1_16.5	555	2081	leucyl aminopeptidase	34	-	-	-	-	-	-	-	-	-	-	-	-	-
scaffold1_16.5	2117	2596	hypothetical protein	35	-	-	-	-	-	-	-	-	-	-	-	-	-
scaffold1_16.5	2566	2784	hypothetical protein	36	-	-	-	-	-	-	-	-	-	-	-	-	-
scaffold1_16.5	2828	3583	DUF3043 domain-containing protein	37	-	-	-	-	-	-	-	-	-	-	-	-	-
scaffold1_16.5	3782	4582	PspA/IM30 family protein	38	-	-	-	-	-	-	-	-	-	-	-	-	-
scaffold1_16.5	4579	4869	hypothetical protein	39	-	-	-	-	-	-	-	-	-	-	-	-	-
scaffold1_16.5	5040	5393	iron-sulfur cluster insertion protein ErpA	40	-	-	-	-	-	-	-	-	-	-	-	-	-
scaffold1_16.5	5769	6482	cytochrome c oxidase subunit II	41	-	-	-	-	-	-	-	-	-	-	-	-	-
scaffold1_16.5	6479	8197	cytochrome c oxidase subunit I	42	-	-	-	-	-	-	-	-	-	-	-	-	-
scaffold1_16.5	8197	8592	cytochrome c oxidase subunit 4	43	-	-	-	-	-	-	-	-	-	-	-	-	-
scaffold1_16.5	8648	11086	hypothetical protein	44	-	-	-	-	-	-	-	-	-	-	-	-	-
scaffold1_16.5	11083	11757	ABC transporter ATP-binding protein	45	-	-	-	-	-	-	-	-	-	-	-	-	-
scaffold1_16.5	11831	12160	peptidase inhibitor family I36 protein	46	-2.21919	-2.34093	-2.15796	1.46249e-06	2.25088e-06	2.81712e-06	-	-	-	-	-	-	-
scaffold1_16.5	13109	13765	NAD(P)H-binding protein	47	-	-	-	-	-	-	-	-	-	-	-	-	-
scaffold1_16.5	13830	15311	GuaB1 family IMP dehydrogenase-related protein	48	-	-	-	-	-	-	-	-	-	-	-	-	-
scaffold1_16.5	15350	15667	MGMT family protein	49	-	-	-	-	-	-	-	-	-	-	-	-	-
scaffold1_16.5	15716	17395	cytochrome bc complex cytochrome b subunit	50	-	-	-	-	-	-	-	-	-	-	-	-	-
scaffold1_16.5	17395	18477	Rieske (2Fe-2S) protein	51	-	-	-	-	-	-	-	-	-	-	-	-	-
scaffold1_16.5	18444	19247	c-type cytochrome	52	-	-	-	-	-	-	-	-	-	-	-	-	-
scaffold1_16.5	19279	19872	heme-copper oxidase subunit III	53	-	-	-	-	-	-	-	-	-	-	-	-	-
scaffold1_16.5	20159	20668	response regulator transcription factor	54	-	-	-	-	-	-	-	-	-	-	-	-	-
scaffold1_16.5	20779	20946	anthranilate phosphoribosyltransferase	55	-	-	-	-	-	-	-	-	-	-	-	-	-
scaffold1_16.5	20933	21643	leader peptidase (prepilin peptidase)/N-methyltransferase	56	-	-	-	-	-	-	-	-	-	-	-	-	-
scaffold1_16.5	21653	22132	hypothetical protein	57	-	-	-	-	-	-	-	-	-	-	-	-	-
scaffold1_16.5	22438	23508	DUF5324 family protein	58	-	-	-	-	-	-	-	-	-	-	-	-	-
scaffold1_16.5	23691	24203	peptidylprolyl isomerase	59	-	-	-	-	-	-	-	-	-	-	-	-	-
scaffold1_16.5	24387	24965	rhomboid family intramembrane serine protease	60	-	-	-	-	-	-	-	-	-	-	-	-	-
scaffold1_16.5	24885	26786	DEDD exonuclease domain-containing protein	61	-	-	-	-	-	-	-	-	-	-	-	-	-
scaffold1_16.5	27039	28094	C40 family peptidase	62	-	-	-	-	-	-	-	-	-	-	-	-	-
scaffold1_16.5	28101	29171	ROK family glucokinase	63	-	-	-	-	-	-	-	-	-	-	-	-	-
scaffold1_16.5	29176	29583	hypothetical protein	64	-	-	-	-	-	-	-	-	-	-	-	-	-
scaffold1_16.5	29643	30398	1-acyl-sn-glycerol-3-phosphate acyltransferase	65	-	-	-	-	-	-	-	-	-	-	-	-	-
scaffold1_16.5	30565	31122	1-acyl-sn-glycerol-3-phosphate acyltransferase	66	-	-	-	-	-	-	-	-	-	-	-	-	-
scaffold1_16.5	31196	32614	3-deoxy-7-phosphoheptulonate synthase class II	67	-	-	-	-	-	-	-	-	-	-	-	-	-
scaffold1_16.5	32718	33365	MBL fold metallo-hydrolase	68	-	-	-	-	-	-	-	-	-	-	-	-	-
scaffold1_16.5	33381	34289	DMT family transporter	69	-	-	-	-	-	-	-	-	-	-	-	-	-
scaffold1_16.5	34387	35805	protein kinase	70	-	-	-	-	-	-	-	-	-	-	-	-	-
scaffold1_16.5	36058	36369	ribonuclease	71	-	-	-	-	-	-	-	-	-	-	-	-	-
scaffold1_16.5	36366	36764	barstar family protein	72	-	-	-	-	-	-	-	-	-	-	-	-	-
scaffold1_16.5	36789	37886	polyprenyl synthetase family protein	73	-	-	-	-	-	-	-	-	-	-	-	-	-
scaffold1_16.5	38104	38432	methylenetetrahydrofolate reductase	74	-	-	-	-	-	-	-	-	-	-	-	-	-
scaffold1_16.5	38486	40708	AAA family ATPase	75	-	-	-	-	-	-	-	-	-	-	-	-	-
scaffold1_16.5	40794	41960	carotenoid dehydrogenase	76	-	-	-	-	-	-	-	-	-	-	-	-	-
scaffold1_16.5	41946	42739	alpha/beta hydrolase	77	-	-	-	-	-	-	-	-	-	-	-	-	-
scaffold1_16.5	42859	43317	Hsp20/alpha crystallin family protein (PPA0737)	78	-	-	2.01924	-	-	0.00138479	2.13086	2.06982	2.27202	0.00176601	0.00205501	0.00184212	Stat (7.54)
scaffold1_16.5	43390	44760	gluconate transporter	79	-	-	-	-	-	-	-	-	-	-	-	-	-
scaffold1_16.5	44790	45374	gluconokinase	80	-	-	-	-	-	-	-	-	-	-	-	-	-
scaffold1_16.5	45484	46191	FadR family transcriptional regulator	81	-	-	-	-	-	-	-	-	-	-	-	-	-
scaffold1_16.5	46361	47089	FadR family transcriptional regulator	82	-	-	-	-	-	-	-	-	-	-	-	-	-
scaffold1_16.5	47146	50136	aminomethyl-transferring glycine dehydrogenase	83	-	-	-	-	-	-	-	-	-	-	-	-	-
scaffold1_16.5	50136	50507	glycine cleavage system protein GcvH	84	-	-	-	-	-	-	-	-	-	-	-	-	-
scaffold1_16.5	50547	51662	glycine cleavage system aminomethyltransferase GcvT	85	-	-	-	-	-	-	-	-	-	-	-	-	-
scaffold1_16.5	51789	52217	DUF3040 domain-containing protein	86	-	-	-	-	-	-	-	-	-	-	-	-	-
scaffold1_16.5	52244	54457	transglutaminase domain-containing protein	87	-	-	-	-	-	-	-	-	-	-	-	-	-
scaffold1_16.5	54454	55680	DUF58 domain-containing protein	88	-	-	-	-	-	-	-	-	-	-	-	-	-
scaffold1_16.5	55677	56633	AAA family ATPase	89	-	-	-	-	-	-	-	-	-	-	-	-	-
scaffold1_16.5	56996	57424	division/cell wall cluster transcriptional repressor MraZ	90	-	-	-	-	-	-	-	-	-	-	-	-	-
scaffold1_16.5	57567	58580	16S rRNA (cytosine(1402)-N(4))-methyltransferase RsmH	91	-2.07661	-2.02574	-	0.00027071	0.000261946	-	-	-	-	-	-	-	-
scaffold1_16.5	58688	59041	cell division protein FtsL	92	-	-	-	-	-	-	-	-	-	-	-	-	-
scaffold1_16.5	59176	60963	penicillin-binding protein 2	93	-	-	-	-	-	-	-	-	-	-	-	-	-
scaffold1_16.5	61050	62549	UDP-N-acetylmuramoyl-L-alanyl-D-glutamate--2, 6-diaminopimelate ligase	94	-	-	-	-	-	-	-	-	-	-	-	-	-
scaffold1_16.5	62546	64003	UDP-N-acetylmuramoyl-tripeptide--D-alanyl-D- alanine ligase	95	-	-	-	-	-	-	-	-	-	-	-	-	-
scaffold1_16.5	64000	65070	phospho-N-acetylmuramoyl-pentapeptide- transferase	96	-	-	-	-	-	-	-	-	-	-	-	-	-
scaffold1_16.5	65052	66548	UDP-N-acetylmuramoyl-L-alanine--D-glutamate ligase	97	-	-	-	-	-	-	-	-	-	-	-	-	-
scaffold1_16.5	66655	67830	putative lipid II flippase FtsW	98	-	-	-	-	-	-	-	-	-	-	-	-	-
scaffold1_16.5	67873	68991	undecaprenyldiphospho-muramoylpentapeptide beta-N-acetylglucosaminyltransferase	99	-	-	-	-	-	-	-	-	-	-	-	-	-
scaffold1_16.5	69003	70418	UDP-N-acetylmuramate--L-alanine ligase	100	-	-	-	-	-	-	-	-	-	-	-	-	-
scaffold1_16.5	70418	71131	FtsQ-type POTRA domain-containing protein	101	-	-	-	-	-	-	-	-	-	-	-	-	-
scaffold1_16.5	71254	72507	cell division protein FtsZ	102	-	-	-	-	-	-	-	-	-	-	-	-	-
scaffold1_16.5	72509	73294	laccase domain-containing protein	103	-	-	-	-	-	-	-	-	-	-	-	-	-
scaffold1_16.5	73421	73939	cell division protein SepF	104	-	-	-	-	-	-	-	-	-	-	-	-	-
scaffold1_16.5	73950	74240	YggT family protein	105	-	-	-	-	-	-	-	-	-	-	-	-	-
scaffold1_16.5	74392	75477	DivIVA domain-containing protein	106	-	-	-	-	-	-	-	-	-	-	-	-	-
scaffold1_16.5	75642	76121	TraR/DksA family transcriptional regulator	107	-	-	-	-	-	-	-	-	-	-	-	-	-
scaffold1_16.5	76118	76633	signal peptidase II	108	-	-	-	-	-	-	-	-	-	-	-	-	-
scaffold1_16.5	76675	77595	RluA family pseudouridine synthase	109	-	-	-	-	-	-	-	-	-	-	-	-	-
scaffold1_16.5	77713	79146	pyruvate kinase	110	-	-	-	-	-	-	-	-	-	-	-	-	-
scaffold1_16.5	79427	79858	CrcB family protein	111	-	-	-	-	-	-	-	-	-	-	-	-	-
scaffold1_16.5	79855	80226	CrcB family protein	112	-	-	-	-	-	-	-	-	-	-	-	-	-
scaffold1_16.5	80482	81129	response regulator	114	-	-	-	-	-	-	-	-	-	-	-	-	-
scaffold1_16.5	81149	81562	PaaI family thioesterase	115	-	-	-	-	-	-	-	-	-	-	-	-	-
scaffold1_16.5	81634	84312	DNA polymerase I	116	-	-	-	-	-	-	-	-	-	-	-	-	-
scaffold1_16.5	84475	85083	(Fe-S)-binding protein	117	-	-	-	-	-	-	-	-	-	-	-	-	-
scaffold1_16.5	85113	87318	FAD-binding oxidoreductase	118	-	-	-	-	-	-	-	-	-	-	-	-	-
scaffold1_16.5	87398	88051	class F sortase	119	-	-	-	-	-	-	-	-	-	-	-	-	-
scaffold1_16.5	88498	89994	30S ribosomal protein S1	120	-	-	-	-	-	-	-	-	-	-	-	-	-
scaffold1_16.5	90226	91629	HtaA domain-containing protein	121	-	-	-	-	-	-	-	-	-	-	-	-	-
scaffold1_16.5	92012	92854	ABC transporter substrate-binding protein	122	-	-2.01755	-	-	5.99984e-06	-	-	-2.06066	-	-	0.000142969	-	-
scaffold1_16.5	92851	93909	iron ABC transporter permease	123	-	-	-	-	-	-	-	-	-	-	-	-	-
scaffold1_16.5	93909	94712	heme ABC transporter ATP-binding protein	124	-	-	-	-	-	-	-	-	-	-	-	-	-
scaffold1_16.5	94691	96421	ATP-binding cassette domain-containing protein	125	-	-	-	-	-	-	-	-	-	-	-	-	-
scaffold1_16.5	96418	98091	ABC transporter ATP-binding protein	126	-	-	-	-	-	-	-	-	-	-	-	-	-
scaffold1_16.5	98120	98806	dephospho-CoA kinase	127	-	-	-	-	-	-	-	-	-	-	-	-	-
scaffold1_16.5	99645	100882	HtaA domain-containing protein	128	-2.79919	-3.27149	-3.02183	2.3402e-06	1.131e-06	1.60822e-06	-3.06595	-3.46193	-3.28139	4.39e-05	2.28e-05	4.39e-05	-
scaffold1_16.5	101340	102320	ATP-binding protein	129	-3.43962	-3.60431	-3.44363	6.10467e-06	4.78511e-06	9.34927e-06	-3.06897	-3.20109	-3.05438	0.000532414	0.000550595	0.000810518	-
scaffold1_16.5	102322	104124	VWA domain-containing protein	130	-2.67415	-3.3566	-3.09313	2.62821e-07	6.44451e-08	1.76707e-07	-2.25698	-2.93134	-2.69117	0.00165573	0.00045731	0.000658679	-
scaffold1_16.5	104124	104538	hypothetical protein	131	-5.7188	-5.44903	-5.39818	8.94787e-08	4.71149e-08	6.86264e-08	-5.18091	-4.91606	-4.85994	0.000669719	0.000529664	0.000709576	-
scaffold1_16.5	104694	107972	cobaltochelatase subunit CobN	132	-3.86824	-4.26889	-3.81173	8.94787e-08	1.87735e-07	2.47797e-07	-3.68852	-4.0632	-3.67584	4.26e-06	1.45e-05	2.96e-05	-
scaffold1_16.5	108379	108526	magnesium chelatase	133	-2.8835	-2.0062	-2.17434	2.55041e-05	0.000115303	5.70729e-05	-2.50217	-2.16078	-2.06339	0.00420598	0.000636976	0.000578404	-
scaffold1_16.5	108523	109332	ABC transporter ATP-binding protein	134	-	-	-	-	-	-	-	-	-	-	-	-	-
scaffold1_16.5	109334	110262	iron ABC transporter permease	135	-	-	-	-	-	-	-	-	-	-	-	-	-
scaffold1_16.5	110372	111184	ABC transporter substrate-binding protein	136	-3.51131	-3.66097	-3.54296	3.53937e-06	3.32208e-06	3.6302e-06	-3.08166	-3.21796	-3.10782	0.000890029	0.000829833	0.00094589	-
scaffold1_16.5	111304	111543	hypothetical protein	137	-	-3.42104	-3.51092	-	8.35406e-07	5.64987e-07	-	-2.95295	-2.98523	-	0.0021084	0.00425942	-
scaffold1_16.5	111829	112026	hypothetical protein	138	4.40678	-	-	1.72543e-05	-	-	3.6502	-	-	0.000217419	-	-	-
scaffold1_16.5	112139	112759	ATP-binding cassette domain-containing protein	139	5.1548	2.31137	2.46767	0.000229683	0.00325754	0.00116699	5.1425	-	2.15214	0.000120762	-	0.0031086	-
scaffold1_16.5	112800	113172	hypothetical protein	140	7.82907	8.03073	8.49582	5.49572e-06	1.3129e-05	4.49565e-05	7.83571	7.72138	8.11687	4.95e-05	2.28e-05	3.92e-05	-
scaffold1_16.5	113330	114267	hypothetical protein	141	-	-	-	-	-	-	-	-	-	-	-	-	-
scaffold1_16.5	114266	114505	chitooligosaccharide deacetylase	142	4.00419	2.73357	2.85896	2.89678e-05	6.33562e-05	2.69996e-05	3.72243	-	2.39093	8.33e-05	-	0.000768925	-
scaffold1_16.5	114911	115192	lactococcin 972 family bacteriocin	143	9.30036	9.01292	10.4906	1.05906e-06	1.131e-06	4.34414e-07	8.89728	8.70043	9.94441	1.45e-06	6.2e-06	1.99e-06	-
scaffold1_16.5	115367	117472	excinuclease ABC subunit UvrB	144	-	-	-	-	-	-	-	-	-	-	-	-	-
scaffold1_16.5	117663	118652	TerC family protein	145	-	-	-	-	-	-	-	-	-	-	-	-	-
scaffold1_16.5	118661	119317	MBL fold metallo-hydrolase	146	-2.10783	-2.05388	-2.1464	1.1214e-05	1.50373e-05	1.00009e-05	-	-	-2.04402	-	-	9.53e-05	-
scaffold1_16.5	119362	120105	maleylpyruvate isomerase family mycothiol-dependent enzyme	147	-	-	-	-	-	-	-	-	-	-	-	-	-
scaffold1_16.5	120247	123243	excinuclease ABC subunit UvrA	148	-	-	-	-	-	-	-	-	-	-	-	-	-
scaffold1_16.5	123230	123637	Rieske (2Fe-2S) protein	149	-	-	-	-	-	-	-	-	-	-	-	-	-
scaffold1_16.5	123653	124399	histidine phosphatase family protein	150	-	-	-	-	-	-	-	-	-	-	-	-	-
scaffold1_16.5	124577	126226	hypothetical protein	151	-	-	-	-	-	-	-	-	-	-	-	-	-
scaffold1_16.5	126419	128437	excinuclease ABC subunit UvrC	152	-	-	-	-	-	-	-	-	-	-	-	-	-
scaffold1_16.5	128456	129331	RNase adapter RapZ	153	-	-	-	-	-	-	-	-	-	-	-	-	-
scaffold1_16.5	129328	130296	uridine diphosphate-N-acetylglucosamine-binding protein YvcK	154	-	-	-	-	-	-	-	-	-	-	-	-	-
scaffold1_16.5	130353	131342	DNA-binding protein WhiA	155	-	-	-	-	-	-	-	-	-	-	-	-	-
scaffold1_16.5	131576	132583	type I glyceraldehyde-3-phosphate dehydrogenase	156	-	-	-	-	-	-	-	-	-	-	-	-	-
scaffold1_16.5	132706	133914	phosphoglycerate kinase	157	-	-	-	-	-	-	-	-	-	-	-	-	-
scaffold1_16.5	133914	134693	triose-phosphate isomerase	158	-	-	-	-	-	-	-	-	-	-	-	-	-
scaffold1_16.5	134851	135093	preprotein translocase subunit SecG	159	-	-	-	-	-	-	-	-	-	-	-	-	-
scaffold1_16.5	135211	135567	RNA polymerase-binding protein RbpA	160	-	-	-	-	-	-	-	-	-	-	-	-	-
scaffold1_16.5	135564	137009	bifunctional folylpolyglutamate synthase/dihydrofolate synthase	161	-	-	-	-	-	-	-	-	-	-	-	-	-
scaffold1_16.5	137006	137392	DUF4233 domain-containing protein	162	-	-	-	-	-	-	-	-	-	-	-	-	-
scaffold1_16.5	137426	137842	nucleoside-diphosphate kinase	163	-	-	-	-	-	-	-	-	-	-	-	-	-
scaffold1_16.5	137888	139840	TIGR03960 family B12-binding radical SAM protein	164	-	-	-	-	-	-	-	-	-	-	-	-	-
scaffold1_16.5	139843	140577	DUF2344 domain-containing protein	165	-	2.16394	2.12277	-	0.00180549	0.00137964	-	-	-	-	-	-	-
scaffold1_16.5	141063	143474	Rne/Rng family ribonuclease	166	-	-	-	-	-	-	-	-	-	-	-	-	-
scaffold1_16.5	143635	143943	50S ribosomal protein L21	167	-	-	-	-	-	-	-	-	-	-	-	-	-
scaffold1_16.5	143955	144224	50S ribosomal protein L27	168	-	-	-	-	-	-	-	-	-	-	-	-	-
scaffold1_16.5	144394	145053	hypothetical protein	169	-	-	-	-	-	-	-	-	-	-	-	-	-
scaffold1_16.5	145136	145744	helix-turn-helix transcriptional regulator	170	-	-	-	-	-	-	-	-	-	-	-	-	-
scaffold1_16.5	145839	147602	MFS transporter	171	-	-	-	-	-	-	-	-	-	-	-	-	-
scaffold1_16.5	147706	149223	GTPase ObgE	172	-	-	-	-	-	-	-	-	-	-	-	-	-
scaffold1_16.5	149216	150391	glutamate 5-kinase	173	-	-	-	-	-	-	-	-	-	-	-	-	-
scaffold1_16.5	150440	151687	glutamate-5-semialdehyde dehydrogenase	174	-	-	-	-	-	-	-	-	-	-	-	-	-
scaffold1_16.5	151857	152525	nicotinate-nucleotide adenylyltransferase	175	-	-	-	-	-	-	-	-	-	-	-	-	-
scaffold1_16.5	152522	152926	ribosome silencing factor	176	-	-	-	-	-	-	-	-	-	-	-	-	-
scaffold1_16.5	152923	153594	histidine phosphatase family protein	177	-	-	-	-	-	-	-	-	-	-	-	-	-
scaffold1_16.5	153770	154270	hypothetical protein	179	-	-	-	-	-	-	-	-	-	-	-	-	-
scaffold1_16.5	154552	155112	flavin reductase	180	-	-2.09355	-	-	2.96108e-06	-	-	-2.06146	-	-	0.000114754	-	-
scaffold1_16.5	155244	155496	hypothetical protein	181	-	-	-	-	-	-	-	-2.31398	-	-	0.0122291	-	-
scaffold1_16.5	155711	156004	helix-turn-helix transcriptional regulator	182	-3.33266	-3.48269	-3.26811	2.4037e-07	2.26246e-07	3.48217e-07	-2.98468	-3.14504	-2.9149	0.000211018	0.000163813	0.000245454	-
scaffold1_16.5	156230	157174	hypothetical protein	183	-	-	-	-	-	-	-	-	-	-	-	-	-
scaffold1_16.5	157354	158346	phosphotriesterase-related protein	184	-	-	-	-	-	-	-	-	-	-	-	-	-
scaffold1_16.5	158352	159005	orotidine 5'-phosphate decarboxylase	185	-	-	-	-	-	-	-	-	-	-	-	-	-
scaffold1_16.5	159002	159889	L-ribulose-5-phosphate 3-epimerase	186	-	-	-	-	-	-	-	-	-	-	-	-	-
scaffold1_16.5	159977	160645	L-ribulose-5-phosphate 4-epimerase	187	-	-	-	-	-	-	-	-	-	-	-	-	-
scaffold1_16.5	160642	161592	sugar kinase	188	-	-	-	-	-	-	-	-	-	-	-	-	-
scaffold1_16.5	161627	162985	MFS transporter	189	-	-	-	-	-	-	-	-	-	-	-	-	-
scaffold1_16.5	163582	164415	hydroxyethylthiazole kinase	190	-	-	-	-	-	-	-	-	-	-	-	-	-
scaffold1_16.5	164402	165052	thiamine phosphate synthase	191	-	-	-	-	-	-	-	-	-	-	-	-	-
scaffold1_16.5	165165	166133	L-lactate dehydrogenase	192	-	-	-	-	-	-	-	-	-	-	-	-	-
scaffold1_16.5	166176	167882	NAD-dependent malic enzyme	193	-	-	-	-	-	-	-	-	-	-	-	-	-
scaffold1_16.5	167952	168194	hypothetical protein	194	-	-	-	-	-	-	-	-	-	-	-	-	-
scaffold1_16.5	168187	168540	hypothetical protein	195	-	-	-	-	-	-	-	-	-	-	-	-	-
scaffold1_16.5	168646	169668	DUF4192 domain-containing protein	196	-	-	-	-	-	-	-	-	-	-	-	-	-
scaffold1_16.5	169678	170607	VIT family protein	197	-	-	-	-	-	-	-	-	-	-	-	-	-
scaffold1_16.5	170656	173136	leucine--tRNA ligase	198	-	-	-	-	-	-	-	-	-	-	-	-	-
scaffold1_16.5	173260	174111	helix-hairpin-helix domain-containing protein	199	-	-	-	-	-	-	-	-	-	-	-	-	-
scaffold1_16.5	174164	176452	ComEC/Rec2 family competence protein	200	-	-	-	-	-	-	-	-	-	-	-	-	-
scaffold1_16.5	176582	178291	DEAD/DEAH box helicase family protein	201	-	-	-	-	-	-	-	-	-	-	-	-	-
scaffold1_16.5	178681	179703	DNA polymerase III subunit delta	202	-	-	-	-	-	-	-	-	-	-	-	-	-
scaffold1_16.5	179831	180097	30S ribosomal protein S20	203	-2.16424	-2.14854	-2.05275	5.40157e-06	3.39006e-06	1.15237e-05	-	-	-	-	-	-	-
scaffold1_16.5	180218	182132	alpha-amylase family protein	204	-	-	-	-	-	-	-	-	-	-	-	-	-
scaffold1_16.5	182248	184095	elongation factor 4	205	-	-	-	-	-	-	-	-	-	-	-	-	-
scaffold1_16.5	184092	185099	o-succinylbenzoate synthase	206	-	-	-	-	-	-	-	-	-	-	-	-	-
scaffold1_16.5	185134	186627	2-succinyl-5-enolpyruvyl-6-hydroxy-3- cyclohexene-1-carboxylic-acid synthase	207	-	-	-	-	-	-	-	-	-	-	-	-	-
scaffold1_16.5	186600	187805	chorismate-binding protein	208	-	-	-	-	-	-	-	-	-	-	-	-	-
scaffold1_16.5	188367	189551	AMP-binding protein	209	-	-	-	-	-	-	-	-	-	-	-	-	-
scaffold1_16.5	189559	190548	1,4-dihydroxy-2-naphthoyl-CoA synthase	210	-	-	-	-	-	-	-	-	-	-	-	-	-
scaffold1_16.5	190573	191094	rhomboid family intramembrane serine protease	211	-	-	-	-	-	-	-	-	-	-	-	-	-
scaffold1_16.5	191420	191649	acetyl-CoA synthetase	212	-	-	-	-	-	-	-	-	-	-	-	-	-
scaffold1_16.5	191665	192333	AMP-binding protein	213	-	-	-	-	-	-	-	-	-	-	-	-	-
scaffold1_16.5	192337	192555	AMP-binding protein	214	-	-	-	-	-	-	-	-	-	-	-	-	-
scaffold1_16.5	192647	192886	twin-arginine translocation signal domain-containing protein	215	-2.44826	-2.50511	-2.28755	4.32558e-05	0.000161733	0.000250196	-	-2.06345	-	-	0.0129091	-	-
scaffold1_16.5	192998	193135	alpha/beta hydrolase	216	-2.84095	-2.28453	-2.51173	3.73699e-06	1.64043e-05	2.48224e-06	-2.34058	-2.04618	-2.0879	0.0141162	0.000829258	0.00371521	-
scaffold1_16.5	193122	194315	coproporphyrinogen III oxidase	217	-	-	-	-	-	-	-	-	-	-	-	-	-
scaffold1_16.5	194388	195266	DUF3097 domain-containing protein	218	-	-	-	-	-	-	-	-	-	-	-	-	-
scaffold1_16.5	195263	196024	inositol monophosphatase family protein	219	-	-	-	-	-	-	-	-	-	-	-	-	-
scaffold1_16.5	196043	196714	MBL fold metallo-hydrolase	220	-	-	-	-	-	-	-	-	-	-	-	-	-
scaffold1_16.5	196858	197877	heat-inducible transcriptional repressor HrcA	221	-	-	-	-	-	-	-	-	-	-	-	-	-
scaffold1_16.5	197881	199059	molecular chaperone DnaJ	222	-	-	-	-	-	-	-	-	-	-	-	-	-
scaffold1_16.5	199056	199796	16S rRNA (uracil(1498)-N(3))-methyltransferase	223	-	-	-	-	-	-	-	-	-	-	-	-	-
scaffold1_16.5	199815	200861	zinc-dependent dehydrogenase	224	-	-	-	-	-	-	-	-	-	-	-	-	-
scaffold1_16.5	200890	202797	PTS mannitol transporter subunit IICBA	225	-	-	-	-	-	-	-	-	-	-	-	-	-
scaffold1_16.5	202988	203389	DoxX family protein	226	-	-	-	-	-	-	-	-	-	-	-	-	-
scaffold1_16.5	203551	205722	ATP-dependent DNA helicase RecQ	227	-	-	-	-	-	-	-	-	-	-	-	-	-
scaffold1_16.5	205784	207001	UDP-N-acetylglucosamine pyrophosphorylase	228	-	-	-	-	-	-	-	-	-	-	-	-	-
scaffold1_16.5	207044	207895	EamA family transporter	229	-2.14194	-2.23314	-2.07901	2.30354e-06	2.62796e-06	3.07751e-06	-	-	-	-	-	-	-
scaffold1_16.5	207982	209223	tRNA guanosine(34) transglycosylase Tgt	230	-	-	-	-	-	-	-	-	-	-	-	-	-
scaffold1_16.5	209271	210620	sensor histidine kinase	231	-	-	-	-	-	-	-	-	-	-	-	-	-
scaffold1_16.5	210620	211277	response regulator transcription factor	232	-	-	-	-	-	-	-	-	-	-	-	-	-
scaffold1_16.5	211362	212282	ATP-binding cassette domain-containing protein	233	-6.92317	-6.97224	-6.82928	6.8296e-10	6.1941e-10	4.49221e-10	-6.35652	-6.40688	-6.26404	0.000577062	0.00045731	0.000635497	-
scaffold1_16.5	212279	213490	ABC transporter permease	234	-7.63317	-7.7035	-7.57795	6.8296e-10	6.1941e-10	4.49221e-10	-7.06452	-7.13341	-7.01096	0.00045461	0.00041132	0.000543461	-
scaffold1_16.5	213672	214424	queuosine precursor transporter	235	-3.68492	-3.9871	-3.53686	6.75299e-08	8.85053e-08	9.71162e-08	-3.20208	-3.49544	-3.05395	0.00101334	0.000754178	0.00135024	-
scaffold1_16.5	214462	215382	prolyl aminopeptidase	236	-	-	-	-	-	-	-	-	-	-	-	-	-
scaffold1_16.5	215600	216012	hypothetical protein	237	-2.5746	-2.5553	-2.18626	2.28852e-06	8.40075e-06	1.35175e-05	-2.07488	-2.08999	-	0.0131625	0.00807097	-	-
scaffold1_16.5	216030	216773	phosphotransferase	238	-	-	-	-	-	-	-	-	-	-	-	-	-
scaffold1_16.5	216795	217163	hypothetical protein	239	-	-	-	-	-	-	-	-	-	-	-	-	-
scaffold1_16.5	217257	218276	PhoH family protein	240	-	-	-	-	-	-	-	-	-	-	-	-	-
scaffold1_16.5	218273	218740	rRNA maturation RNase YbeY	241	-	-	-	-	-	-	-	-	-	-	-	-	-
scaffold1_16.5	218737	220035	HlyC/CorC family transporter	242	-	-	-	-	-	-	-	-	-	-	-	-	-
scaffold1_16.5	220022	221050	GTPase Era	243	-	-	-	-	-	-	-	-	-	-	-	-	-
scaffold1_16.5	221079	222569	amidohydrolase family protein	244	-	-	-	-	-	-	-	-	-	-	-	-	-
scaffold1_16.5	222771	224515	2-isopropylmalate synthase	245	-	-	-	-	-	-	-	-	-	-	-	-	-
scaffold1_16.5	224524	225330	isoprenyl transferase	246	-	-	-	-	-	-	-	-	-	-	-	-	-
scaffold1_16.5	225432	226097	hypothetical protein	247	-	-	-	-	-	-	-	-	-	-	-	-	-
scaffold1_16.5	226217	226957	DNA repair protein RecO	248	-	-	-	-	-	-	-	-	-	-	-	-	-
scaffold1_16.5	227055	228218	sensor histidine kinase	249	-	-	-	-	-	-	-	-	-	-	-	-	-
scaffold1_16.5	228271	228453	hypothetical protein	250	-	-	-	-	-	-	-	-	-	-	-	-	-
scaffold1_16.5	228796	229467	response regulator transcription factor	251	-	-	-	-	-	-	-	-	-	-	-	-	-
scaffold1_16.5	229468	229884	transcriptional repressor	252	-	-	-	-	-	-	-	-	-	-	-	-	-
scaffold1_16.5	229977	231497	glycine--tRNA ligase	253	-	-	-	-	-	-	-	-	-	-	-	-	-
scaffold1_16.5	231638	232408	succinate dehydrogenase cytochrome b subunit	254	-	-	-	-	-	-	-	-	-	-	-	-	-
scaffold1_16.5	232405	234537	fumarate reductase/succinate dehydrogenase flavoprotein subunit	255	-	-	-	-	-	-	-	-	-	-	-	-	-
scaffold1_16.5	234534	235292	succinate dehydrogenase/fumarate reductase iron-sulfur subunit	256	-	-	-	-	-	-	-	-	-	-	-	-	-
scaffold1_16.5	235448	237217	5,6-dimethylbenzimidazole synthase	257	-	-	-	-	-	-	-	-	-	-	-	-	-
scaffold1_16.5	237271	238500	tRNA dihydrouridine synthase DusB	258	-	-	-	-	-	-	-	-	-	-	-	-	-
scaffold1_16.5	238549	239667	HD domain-containing protein	259	-	-	-	-	-	-	-	-	-	-	-	-	-
scaffold1_16.5	239687	240484	ABC transporter permease	260	-	-	-	-	-	-	-	-	-	-	-	-	-
scaffold1_16.5	240485	242356	DNA primase	261	-	-	-	-	-	-	-	-	-	-	-	-	-
scaffold1_16.5	242443	243255	sigma-70 family RNA polymerase sigma factor	262	-	-	-	-	-	-	-	-	-	-	-	-	-
scaffold1_16.5	243260	243775	hypothetical protein	263	-	-	-	-	-	-	-	-	-	-	-	-	-
scaffold1_16.5	244096	245076	MsnO8 family LLM class oxidoreductase	265	-	-	-	-	-	-	-	-	-	-	-	-	-
scaffold1_16.5	245118	246521	trehalose-6-phosphate synthase	266	-	-	-	-	-	-	-	-	-	-	-	-	-
scaffold1_16.5	246646	247539	trehalose-phosphatase	267	-	-	-	-	-	-	-	-	-	-	-	-	-
scaffold1_16.5	247586	247822	kinetochore protein	268	-	-	-	-	-	-	-2.81692	-2.59275	-2.22419	0.0311591	0.0372024	0.0494974	-
scaffold1_16.5	248086	249021	cysteine synthase A	269	-	-	-	-	-	-	-	-	-	-	-	-	-
scaffold1_16.5	249083	250495	PLP-dependent aminotransferase family protein	270	-	-	-	-	-	-	-	-	-	-	-	-	-
scaffold1_16.5	250579	251484	pyridoxal 5'-phosphate synthase lyase subunit PdxS	271	-	-	-	-	-	-	-	-	-	-	-	-	-
scaffold1_16.5	251444	252091	pyridoxal 5'-phosphate synthase glutaminase subunit PdxT	272	-	-	-	-	-	-	-	-	-	-	-	-	-
scaffold1_16.5	252162	253514	adenosylmethionine--8-amino-7-oxononanoate transaminase	273	-	-	-	-	-	-	-	-	-	-	-	-	-
scaffold1_16.5	253511	254215	dethiobiotin synthase	274	-	-	-	-	-	-	-	-	-	-	-	-	-
scaffold1_16.5	254212	255573	APC family permease	275	-	-	-	-	-	-	-	-	-	-	-	-	-
scaffold1_16.5	255586	255789	hypothetical protein	276	-	-	-	-	-	-	-	-	-	-	-	-	-
scaffold1_16.5	256001	256071	cell division protein FtsA	277	-	-	-	-	-	-	-	-2.01393	-	-	0.00178267	-	-
scaffold1_16.5	256567	256788	hypothetical protein	279	-	-	-	-	-	-	-	-	-	-	-	-	-
scaffold1_16.5	257513	258310	HAD family hydrolase	280	-	-	-	-	-	-	-	-	-	-	-	-	-
scaffold1_16.5	258310	259242	hypothetical protein	281	-	-	-	-	-	-	-	-	-	-	-	-	-
scaffold1_16.5	259325	260512	MoxR family ATPase	282	-	-	-	-	-	-	-	-	-	-	-	-	-
scaffold1_16.5	260562	261566	DUF58 domain-containing protein	283	-	-	-	-	-	-	-	-	-	-	-	-	-
scaffold1_16.5	261563	262531	VWA domain-containing protein	284	-	-	-	-	-	-	-	-	-	-	-	-	-
scaffold1_16.5	262522	263484	VWA domain-containing protein	285	-	-	-	-	-	-	-	-	-	-	-	-	-
scaffold1_16.5	263533	264249	YggS family pyridoxal phosphate-dependent enzyme	286	-	-	-	-	-	-	-	-	-	-	-	-	-
scaffold1_16.5	264327	264824	DUF3145 family protein	287	-	-	-	-	-	-	-	-	-	-	-	-	-
scaffold1_16.5	264908	266179	beta-ketoacyl-[acyl-carrier-protein] synthase family protein	288	-	-	-	-	-	-	-	-	-	-	-	-	-
scaffold1_16.5	266253	266498	acyl carrier protein	289	-	-	-	-	-	-	-	-	-	-	-	-	-
scaffold1_16.5	266581	267579	ketoacyl-ACP synthase III	290	-	-	-	-	-	-	-	-	-	-	-	-	-
scaffold1_16.5	267576	268508	ACP S-malonyltransferase	291	-	-	-	-	-	-	-	-	-	-	-	-	-
scaffold1_16.5	268637	269551	2-dehydropantoate 2-reductase	292	-	-	-	-	-	-	-	-	-	-	-	-	-
scaffold1_16.5	269548	269913	dinitrogenase iron-molybdenum cofactor	293	-	-	-	-	-	-	-	-	-	-	-	-	-
scaffold1_16.5	270076	271521	sugar porter family MFS transporter	294	-	-	-	-	-	-	-	-	-	-	-	-	-
scaffold1_16.5	271543	272664	helix-turn-helix domain-containing protein	295	-	-	-	-	-	-	-	-	-	-	-	-	-
scaffold1_16.5	273002	275788	pyruvate dehydrogenase (acetyl-transferring), homodimeric type	296	-	-	-	-	-	-	-	-	-	-	-	-	-
scaffold1_16.5	276080	276856	endo-beta-N-acetylglucosaminidase	297	-	-	-	-	-	-	-	-	-	-	-	-	-
scaffold1_16.5	276922	277377	DUF3052 domain-containing protein	298	-	-	-	-	-	-	-2.26109	-2.17622	-2.16965	0.000879254	0.000623757	0.000970759	-
scaffold1_16.5	277482	279230	glycoside hydrolase family 3 C-terminal domain-containing protein	299	-	-	-	-	-	-	-	-	-	-	-	-	-
scaffold1_16.5	279227	279718	glycosyl hydrolase	300	-	-	-	-	-	-	-	-	-	-	-	-	-
scaffold1_16.5	279818	280399	isochorismatase family protein	301	-	-	-	-	-	-	-	-	-	-	-	-	-
scaffold1_16.5	280444	281454	L-glyceraldehyde 3-phosphate reductase	302	-	-	-	-	-	-	-	-	-	-	-	-	-
scaffold1_16.5	281606	282181	bifunctional pyr operon transcriptional regulator/uracil phosphoribosyltransferase PyrR	303	-	-	-	-	-	-	-	-	-	-	-	-	-
scaffold1_16.5	282178	283122	aspartate carbamoyltransferase catalytic subunit (PPA0997)	304	2.43933	2.38705	2.57046	5.29854e-05	3.24414e-05	2.97608e-05	2.74915	2.52876	2.85014	0.00038521	9.71e-05	0.000250016	Stat (3.69)
scaffold1_16.5	283119	284456	dihydroorotase (PPA0998)	305	2.11475	2.17572	2.24391	1.25487e-05	1.03764e-05	9.09809e-06	2.18892	2.19471	2.23083	5.03e-05	6e-05	5.12e-05	Stat (2.62)
scaffold1_16.5	284453	285541	glutamine-hydrolyzing carbamoyl-phosphate synthase small subunit (PPA0999)	306	-	-	2.04607	-	-	0.000172459	2.07115	2.15333	2.21656	0.000726575	0.000389055	0.000385462	Stat (2.78)
scaffold1_16.5	285541	288747	carbamoyl-phosphate synthase large subunit	307	-	-	-	-	-	-	-	-	-	-	-	-	-
scaffold1_16.5	288747	289541	dihydroorotate dehydrogenase electron transfer subunit	308	2.08215	2.03346	2.17398	6.36263e-05	0.000137742	5.08859e-05	-	-	-	-	-	-	-
scaffold1_16.5	289538	290461	dihydroorotate dehydrogenase	309	-	-	-	-	-	-	-	-	-	-	-	-	-
scaffold1_16.5	290487	291197	orotidine-5'-phosphate decarboxylase	310	2.06844	2.0291	2.17421	0.000163208	0.000126056	7.09255e-05	-	-	-	-	-	-	-
scaffold1_16.5	291225	291875	orotate phosphoribosyltransferase	311	-	-	-	-	-	-	-	-	-	-	-	-	-
scaffold1_16.5	292257	293063	fructosamine kinase family protein	312	-	-	-	-	-	-	-	-	-	-	-	-	-
scaffold1_16.5	293095	294518	30S ribosomal protein S12 methylthiotransferase RimO	313	-	-	-	-	-	-	-	-	-	-	-	-	-
scaffold1_16.5	294627	295241	CDP-diacylglycerol--glycerol-3-phosphate 3-phosphatidyltransferase	314	-	-	-	-	-	-	-	-	-	-	-	-	-
scaffold1_16.5	295238	295723	CinA family protein	315	-	-	-	-	-	-	-	-	-	-	-	-	-
scaffold1_16.5	295825	296100	helix-turn-helix transcriptional regulator	316	-2.40253	-2.4927	-2.30646	2.19906e-05	1.20079e-05	5.47684e-05	-2.04315	-2.1844	-	0.00187661	0.000624817	-	-
scaffold1_16.5	296202	296960	DeoR/GlpR transcriptional regulator (PPA1010)	317	-2.79546	-2.7995	-2.72021	1.4692e-06	1.44468e-06	2.48224e-06	-2.66686	-2.64039	-2.61679	2.06e-05	3.87e-05	3.92e-05	Stat (2.28)
scaffold1_16.5	297357	297551	DUF3046 domain-containing protein	318	-	-	-	-	-	-	-	-	-	-	-	-	-
scaffold1_16.5	297525	297710	hypothetical protein	319	-	-	-	-	-	-	-	-	-	-	-	-	-
scaffold1_16.5	297862	298908	recombinase RecA	320	-	-	-	-	-	-	-	-	-	-	-	-	-
scaffold1_16.5	298905	299453	recombination regulator RecX	321	-	-	-	-	-	-	-	-	-	-	-	-	-
scaffold1_16.5	299479	301185	ribonuclease Y	322	-	-	-	-	-	-	-	-	-	-	-	-	-
scaffold1_16.5	301226	302125	aldose 1-epimerase family protein	323	-	-	-	-	-	-	-	-	-	-	-	-	-
scaffold1_16.5	302289	303830	YfcC family protein	324	-	-	-	-	-	-	-	-	-	-	-	-	-
scaffold1_16.5	303891	305369	tRNA (N6-isopentenyl adenosine(37)-C2)-methylthiotransferase MiaB	325	-	-	-	-	-	-	-	-	-	-	-	-	-
scaffold1_16.5	305520	305720	antitoxin	326	-	-	-	-	-	-	-	-	-	-	-	-	-
scaffold1_16.5	305839	306798	tRNA (adenosine(37)-N6)-dimethylallyltransferase MiaA	327	-	-	-	-	-	-	-	-	-	-	-	-	-
scaffold1_16.5	306803	307624	diaminopimelate epimerase	328	-	-	-	-	-	-	-	-	-	-	-	-	-
scaffold1_16.5	307679	309160	GTPase HflX	329	-	-	-	-	-	-	-	-	-	-	-	-	-
scaffold1_16.5	309150	311198	ATP-dependent DNA helicase	330	-	-	-	-	-	-	-	-	-	-	-	-	-
scaffold1_16.5	311308	311982	LexA family transcriptional regulator	331	-	-	-	-	-	-	-	-	-	-	-	-	-
scaffold1_16.5	312250	312600	hypothetical protein	332	-	-	-	-	-	-	-	-	-	-	-	-	-
scaffold1_16.5	312825	313331	transcriptional repressor NrdR (PPA1025)	333	-2.37557	-2.37635	-2.26535	7.80033e-05	6.9216e-05	0.00015375	-2.10109	-2.10226	-	0.0010357	0.000904391	-	Exp (-2.94)
scaffold1_16.5	313413	316265	vitamin B12-dependent ribonucleotide reductase	334	-	-	-	-	-	-	-	-	-	-	-	-	-
scaffold1_16.5	316430	317362	YbjN domain-containing protein	335	-	-	-	-	-	-	-	-	-	-	-	-	-
scaffold1_16.5	317446	318300	universal stress protein	336	-	-	-	-	-	-	-	-	-	-	-	-	-
scaffold1_16.5	318745	322830	ATP-dependent RNA helicase HrpA	337	-	-	-	-	-	-	-	-	-	-	-	-	-
scaffold1_16.5	322994	323890	thioesterase family protein	338	-2.03771	-	-	0.00038274	-	-	-	-	-	-	-	-	-
scaffold1_16.5	323947	324885	sigma-70 family RNA polymerase sigma factor	339	-	-	-	-	-	-	-	-	-	-	-	-	-
scaffold1_16.5	325232	326764	RNA polymerase sigma factor	340	-	-	-	-	-	-	-	-	-	-	-	-	-
scaffold1_16.5	326835	329399	beta-mannosidase	341	-	-	-	-	-	-	-	-	-	-	-	-	-
scaffold1_16.5	329505	330113	TetR/AcrR family transcriptional regulator	342	-	-	-	-	-	-	-	-	-	-	-	-	-
scaffold1_16.5	330057	331220	alpha/beta hydrolase	343	-	-	-	-	-	-	-	-	-	-	-	-	-
scaffold1_16.5	331407	331544	GNAT family N-acetyltransferase	344	-2.03183	-2.13943	-	1.4692e-06	2.96108e-06	-	-	-	-	-	-	-	-
scaffold1_16.5	331684	332466	hypothetical protein	345	-	-	-	-	-	-	-	-	-	-	-	-	-
scaffold1_16.5	332444	332737	hypothetical protein (PPA1038)	346	2.04056	2.29608	2.41822	0.000770018	0.000635628	0.000141511	-	-	-	-	-	-	Stat (2.08)
scaffold1_16.5	332815	334089	FAD-dependent oxidoreductase	347	-	-	-	-	-	-	-	-	-	-	-	-	-
scaffold1_16.5	334207	334788	GNAT family N-acetyltransferase	348	-	-	-	-	-	-	-	-	-	-	-	-	-
scaffold1_16.5	334865	335095	hypothetical protein	349	-	-	-	-	-	-	-	-	-	-	-	-	-
scaffold1_16.5	335225	337384	type IIA DNA topoisomerase subunit B	350	-	-	-	-	-	-	-	-	-	-	-	-	-
scaffold1_16.5	337730	339049	anaerobic C4-dicarboxylate transporter	351	-	-	-	-	-	-	-	-	-	-	-	-	-
scaffold1_16.5	339102	340445	MFS transporter	352	-	-	-	-	-	-	-	-	-	-	-	-	-
scaffold1_16.5	340635	343169	DNA topoisomerase IV subunit A	353	-	-	-	-	-	-	-	-	-	-	-	-	-
scaffold1_16.5	343233	344099	DUF2183 domain-containing protein	354	-	-	-	-	-	-	-	-	-	-	-	-	-
scaffold1_16.5	344308	344970	phosphodiesterase	355	-	-	-	-	-	-	-	-	-	-	-	-	-
scaffold1_16.5	344967	346094	alkaline phosphatase family protein	356	-	-	-	-	-	-	-	-	-	-	-	-	-
scaffold1_16.5	346091	346747	thymidine kinase	357	-	-	-	-	-	-	-	-	-	-	-	-	-
scaffold1_16.5	346805	347884	DUF3071 domain-containing protein	358	-	-	-	-	-	-	-	-	-	-	-	-	-
scaffold1_16.5	348093	348389	DUF4193 domain-containing protein	359	-	-	-	-	-	-	-	-	-	-	-	-	-
scaffold1_16.5	348459	348758	DUF4235 domain-containing protein	360	-	-	-	-	-	-	-	-	-	-	-	-	-
scaffold1_16.5	348800	349318	DUF3093 domain-containing protein	361	-	-	-	-	-	-	-	-	-	-	-	-	-
scaffold1_16.5	349311	349769	dUTP diphosphatase	362	-	-	-	-	-	-	-	-	-	-	-	-	-
scaffold1_16.5	349813	350547	DUF3710 domain-containing protein	363	-	-	-	-	-	-	-	-	-	-	-	-	-
scaffold1_16.5	350550	350942	OB-fold nucleic acid binding domain-containing protein	364	-	-	-	-	-	-	-	-	-	-	-	-	-
scaffold1_16.5	351023	351682	TrkA family potassium uptake protein	365	-	-	-	-	-	-	-	-	-	-	-	-	-
scaffold1_16.5	351723	352400	TrkA family potassium uptake protein	366	-	-	-	-	-	-	-	-	-	-	-	-	-
scaffold1_16.5	352569	354593	APC family permease	367	-	-	-	-	-	-	-	-	-	-	-	-	-
scaffold1_16.5	354624	355805	class I SAM-dependent RNA methyltransferase	368	-	-	-	-	-	-	-	-	-	-	-	-	-
scaffold1_16.5	356200	358866	aconitate hydratase AcnA (PPA1061)	369	-3.30323	-3.35021	-3.21201	6.36586e-08	4.71149e-08	4.65044e-08	-2.79131	-2.82981	-2.6968	0.00344915	0.00350604	0.00450961	Stat (2.00)
scaffold1_16.5	359196	361070	1-deoxy-D-xylulose-5-phosphate synthase	370	-	-	-	-	-	-	-	-	-	-	-	-	-
scaffold1_16.5	361086	362324	HRDC domain-containing protein	371	-	-	-	-	-	-	-	-	-	-	-	-	-
scaffold1_16.5	362321	362890	DUF3000 domain-containing protein	372	-	-	-	-	-	-	-	-	-	-	-	-	-
scaffold1_16.5	363009	363455	peptide-methionine (R)-S-oxide reductase MsrB	373	-	-	-	-	-	-	-	-	-	-	-	-	-
scaffold1_16.5	363662	364420	cobalamin biosynthesis protein CbiX	374	-	-	-	-	-	-	-	-	-	-	-	-	-
scaffold1_16.5	364684	365352	transcriptional regulator	375	-	-	-	-	-	-	-	-	-	-	-	-	-
scaffold1_16.5	365573	366949	tryptophanase	376	-	-	-	-	-	-	-	-	-	-	-	-	-
scaffold1_16.5	366954	368408	amino acid permease	377	-	-	-	-	-	-	-	-	-	-	-	-	-
scaffold1_16.5	368804	369658	polyphosphate kinase 2 family protein	378	-	-	-	-	-	-	-	-	-	-	-	-	-
scaffold1_16.5	370641	371702	NAD(P)-dependent alcohol dehydrogenase	383	-	-	-	-	-	-	-	-	-	-	-	-	-
scaffold1_16.5	371971	373191	sensor histidine kinase	384	-	-	-	-	-	-	-	-	-	-	-	-	-
scaffold1_16.5	373188	373820	response regulator transcription factor	385	-	-	-	-	-	-	-	-	-	-	-	-	-
scaffold1_16.5	373894	375963	threonine--tRNA ligase	386	-	-	-	-	-	-	-	-	-	-	-	-	-
scaffold1_16.5	375956	376516	HIT domain-containing protein	387	-	-	-	-	-	-	-	-	-	-	-	-	-
scaffold1_16.5	376509	377132	CDP-alcohol phosphatidyltransferase family protein	388	-	-	-	-	-	-	-	-	-	-	-	-	-
scaffold1_16.5	377172	377831	CDP-alcohol phosphatidyltransferase family protein	389	-	-	-	-	-	-	-	-	-	-	-	-	-
scaffold1_16.5	377852	378595	DUF881 domain-containing protein	390	-	-	-	-	-	-	-	-	-	-	-	-	-
scaffold1_16.5	378638	378970	small basic family protein	391	-	-	-	-	-	-	-	-	-	-	-	-	-
scaffold1_16.5	378963	379715	DUF881 domain-containing protein	392	-	-	-	-	-	-	-	-	-	-	-	-	-
scaffold1_16.5	379780	380184	glycine cleavage system protein H	393	-	-	-	-	-	-	-	-	-	-	-	-	-
scaffold1_16.5	380181	380759	zinc-ribbon and FHA domain-containing protein	394	-	-	-	-	-	-	-	-	-	-	-	-	-
scaffold1_16.5	380759	381472	MerR family transcriptional regulator	395	-	-	-	-	-	-	-	-	-	-	-	-	-
scaffold1_16.5	381503	381982	bifunctional nuclease family protein	396	-	-	-	-	-	-	-	-	-	-	-	-	-
scaffold1_16.5	382164	382751	MerR family transcriptional regulator	397	-	-	-	-	-	-	-	-	-	-	-	-	-
scaffold1_16.5	382805	384115	YihY/virulence factor BrkB family protein	398	-	-	-	-	-	-	-	-	-	-	-	-	-
scaffold1_16.5	384346	385497	MFS transporter	399	-	-	-	-	-	-	-	-	-	-	-	-	-
scaffold1_16.5	385578	386777	pyrophosphate--fructose-6-phosphate 1-phosphotransferase	400	-	-	-	-	-	-	-	-	-	-	-	-	-
scaffold1_16.5	387055	387375	hypothetical protein	401	-	-	-	-	-	-	-	-	-	-	-	-	-
scaffold1_16.5	387402	388022	threonylcarbamoyl-AMP synthase	402	-	-	-	-	-	-	-	-	-	-	-	-	-
scaffold1_16.5	388082	388771	5'-methylthioadenosine/adenosylhomocysteine nucleosidase	403	-	-	-	-	-	-	-	-	-	-	-	-	-
scaffold1_16.5	388780	389691	NAD(+)/NADH kinase	404	-	-	-	-	-	-	-	-	-	-	-	-	-
scaffold1_16.5	389736	390386	YigZ family protein	405	-	-	-	-	-	-	-	-	-	-	-	-	-
scaffold1_16.5	390383	392137	FUSC family protein	406	-	-	-	-	-	-	-	-	-	-	-	-	-
scaffold1_16.5	392339	392901	Hsp70 family protein	407	-	-	-	-	-	-	-	-	-	-	-	-	-
scaffold1_16.5	392985	394001	PAC2 family protein	408	-	-	-	-	-	-	-	-	-	-	-	-	-
scaffold1_16.5	394112	394318	hypothetical protein	409	-	-	-	-	-	-	-	-	-	-	-	-	-
scaffold1_16.5	394389	394892	peptidylprolyl isomerase	410	-	-	-	-	-	-	-	-	-	-	-	-	-
scaffold1_16.5	394896	395714	alpha/beta fold hydrolase	411	-	-	-	-	-	-	-	-	-	-	-	-	-
scaffold1_16.5	396116	396859	endonuclease NucS	412	-	-	-	-	-	-	-	-	-	-	-	-	-
scaffold1_16.5	396922	398259	DivIVA domain-containing protein	413	-	-	-	-	-	-	-	-	-	-	-	-	-
scaffold1_16.5	398393	398851	VOC family protein	414	-	-	-	-	-	-	-	-	-	-	-	-	-
scaffold1_16.5	399486	401117	alpha-D-glucose phosphate-specific phosphoglucomutase	415	-	-	-	-	-	-	-	-	-	-	-	-	-
scaffold1_16.5	401241	402182	tetratricopeptide repeat protein	416	-	-	-	-	-	-	-	-	-	-	-	-	-
scaffold1_16.5	402368	403123	beta-phosphoglucomutase family hydrolase	417	-	-	-	-	-	-	-	-	-	-	-	-	-
scaffold1_16.5	403120	405627	glycoside hydrolase family 65 protein	418	-	-	-	-	-	-	-	-	-	-	-	-	-
scaffold1_16.5	405724	407769	PTS glucose transporter subunit IIA	419	-	-	-	-	-	-	-	-	-	-	-	-	-
scaffold1_16.5	408039	408833	NUDIX hydrolase	420	-	-	-	-	-	-	-	-	-	-	-	-	-
scaffold1_16.5	408857	410791	1,4-alpha-glucan branching protein GlgB	421	-	-	-	-	-	-	-	-	-	-	-	-	-
scaffold1_16.5	410870	412168	phosphotransferase	422	-	-	-	-	-	-	-	-	-	-	-	-	-
scaffold1_16.5	412165	413937	maltose alpha-D-glucosyltransferase	423	-	-	-	-	-	-	-	-	-	-	-	-	-
scaffold1_16.5	413934	416162	alpha-1,4-glucan--maltose-1-phosphate maltosyltransferase	424	-	-	-	-	-	-	-	-	-	-	-	-	-
scaffold1_16.5	416312	418432	glycogen debranching protein GlgX	425	-	-	-	-	-	-	-	-	-	-	-	-	-
scaffold1_16.5	418508	419713	cysteine desulfurase	426	-	-	-	-	-	-	-	-	-	-	-	-	-
scaffold1_16.5	419823	420905	tRNA 2-thiouridine(34) synthase MnmA	427	-	-	-	-	-	-	-	-	-	-	-	-	-
scaffold1_16.5	420902	421888	methionine synthase	428	-	-	-	-	-	-	-	-	-	-	-	-	-
scaffold1_16.5	421899	422111	hypothetical protein	429	-	-	-	-	-	-	-	-	-	-	-	-	-
scaffold1_16.5	422137	422649	hypothetical protein	430	-	-	-	-	-	-	-	-	-	-	-	-	-
scaffold1_16.5	422656	423267	amino acid-binding protein	431	-	-	-	-	-	-	-	-	-	-	-	-	-
scaffold1_16.5	423409	423732	Asp-tRNA(Asn)/Glu-tRNA(Gln) amidotransferase subunit GatC	432	-	-	-	-	-	-	-	-	-	-	-	-	-
scaffold1_16.5	423729	425234	Asp-tRNA(Asn)/Glu-tRNA(Gln) amidotransferase subunit GatA	433	-	-	-	-	-	-	-	-	-	-	-	-	-
scaffold1_16.5	425231	426724	Asp-tRNA(Asn)/Glu-tRNA(Gln) amidotransferase subunit GatB	434	-	-	-	-	-	-	-	-	-	-	-	-	-
scaffold1_16.5	426747	427382	TIGR03085 family protein	435	-	-	-	-	-	-	-	-	-	-	-	-	-
scaffold1_16.5	427471	427848	phosphoribosyl-AMP cyclohydrolase	436	-	-	-	-	-	-	-	-	-	-	-	-	-
scaffold1_16.5	427845	428162	hypothetical protein	437	-	-	-	-	-	-	-	-	-	-	-	-	-
scaffold1_16.5	428210	428818	Trp biosynthesis-associated membrane protein	438	-	-	-	-	-	-	-	-	-	-	-	-	-
scaffold1_16.5	428965	429180	hypothetical protein	439	-	-	-	-	-	-	-	-	-	-	-	-	-
scaffold1_16.5	429181	429981	indole-3-glycerol phosphate synthase TrpC	440	-	-	-	-	-	-	-	-	-	-	-	-	-
scaffold1_16.5	429994	431265	tryptophan synthase subunit beta	441	-	-	-	-	-	-	-	-	-	-	-	-	-
scaffold1_16.5	431262	432095	tryptophan synthase subunit alpha	442	-	-	-	-	-	-	-	-	-	-	-	-	-
scaffold1_16.5	432092	432931	prolipoprotein diacylglyceryl transferase	443	-	-	-	-	-	-	-	-	-	-	-	-	-
scaffold1_16.5	433053	437570	glutamate synthase large subunit	444	-	-	-	-	-	-	-	-	-	-	-	-	-
scaffold1_16.5	437563	439035	glutamate synthase subunit beta	445	-	-	-	-	-	-	-	-	-	-	-	-	-
scaffold1_16.5	439093	439401	hypothetical protein	446	-	-	-	-	-	-	-	-	-	-	-	-	-
scaffold1_16.5	439411	441525	penicillin binding protein PBP4B	447	2.08217	-	2.08475	0.00012953	-	6.82501e-05	2.18946	-	2.19861	0.00022618	-	0.000179345	-
scaffold1_16.5	441704	442351	DUF308 domain-containing protein	448	-	-	-	-	-	-	-	-	-	-	-	-	-
scaffold1_16.5	442361	443242	MurR/RpiR family transcriptional regulator	449	-	-	-	-	-	-	-	-	-	-	-	-	-
scaffold1_16.5	443359	444273	N-acetylmuramic acid 6-phosphate etherase	450	-	-	-	-	-	-	-	-	-	-	-	-	-
scaffold1_16.5	444251	445810	PTS transporter subunit EIIC	451	-	-	-	-	-	-	-	-	-	-	-	-	-
scaffold1_16.5	445814	446260	hypothetical protein	452	-	-	-	-	-	-	-	-	-	-	-	-	-
scaffold1_16.5	446220	447185	N-acetylglucosamine kinase	453	-	-	-	-	-	-	-	-	-	-	-	-	-
scaffold1_16.5	447182	448192	Tat (twin-arginine translocation) pathway signal sequence	454	-	-	-	-	-	-	-	-	-	-	-	-	-
scaffold1_16.5	448189	449619	glycoside hydrolase family 1 protein	455	-	-	-	-	-	-	-	-	-	-	-	-	-
scaffold1_16.5	449647	449958	PTS sugar transporter subunit IIB	456	-	-	-	-	-	-	-	-	-	-	-	-	-
scaffold1_16.5	449955	451233	PTS sugar transporter subunit IIC	457	-	-	-	-	-	-	-	-	-	-	-	-	-
scaffold1_16.5	451230	451595	PTS lactose/cellobiose transporter subunit IIA	458	-	-	-	-	-	-	-	-	-	-	-	-	-
scaffold1_16.5	452229	452428	hypothetical protein	459	-	-	-	-	-	-	-	-	-	-	-	-	-
scaffold1_16.5	452490	456062	DNA polymerase III subunit alpha	460	-	-	-	-	-	-	-	-	-	-	-	-	-
scaffold1_16.5	456083	456613	hypothetical protein	461	-	-	-	-	-	-	-	-	-	-	-	-	-
scaffold1_16.5	456618	457937	histidinol dehydrogenase	462	-	-	-	-	-	-	-	-	-	-	-	-	-
scaffold1_16.5	457970	459100	histidinol-phosphate transaminase	463	-	-	-	-	-	-	-	-	-	-	-	-	-
scaffold1_16.5	459097	459717	imidazoleglycerol-phosphate dehydratase HisB	464	-	-	-	-	-	-	-	-	-	-	-	-	-
scaffold1_16.5	459710	460327	imidazole glycerol phosphate synthase subunit HisH	465	-	-	-	-	-	-	-	-	-	-	-	-	-
scaffold1_16.5	460340	461107	bifunctional 1-(5-phosphoribosyl)-5-((5- phosphoribosylamino)methylideneamino)imidazole-4- carboxamide isomerase/phosphoribosylanthranilate isomerase PriA	466	-	-	-	-	-	-	-	-	-	-	-	-	-
scaffold1_16.5	461257	462051	YebC/PmpR family DNA-binding transcriptional regulator	467	-	-	-	-	-	-	-	-	-	-	-	-	-
scaffold1_16.5	462093	462638	crossover junction endodeoxyribonuclease RuvC	468	-	-	-	-	-	-	-	-	-	-	-	-	-
scaffold1_16.5	462635	463240	Holliday junction branch migration protein RuvA	469	-	-	-	-	-	-	-	-	-	-	-	-	-
scaffold1_16.5	463288	464316	Holliday junction branch migration DNA helicase RuvB	470	-	-	-	-	-	-	-	-	-	-	-	-	-
scaffold1_16.5	464341	464808	preprotein translocase subunit YajC	471	-	-	-	-	-	-	-	-	-	-	-	-	-
scaffold1_16.5	464881	466539	protein translocase subunit SecD	472	-	-	-	-	-	-	-	-	-	-	-	-	-
scaffold1_16.5	466541	467728	protein translocase subunit SecF	473	-	-	-	-	-	-	-	-	-	-	-	-	-
scaffold1_16.5	467725	468258	adenine phosphoribosyltransferase	474	-	-	-	-	-	-	-	-	-	-	-	-	-
scaffold1_16.5	468261	469355	potassium channel family protein	475	-	-	-	-	-	-	-	-	-	-	-	-	-
scaffold1_16.5	469485	471809	bifunctional (p)ppGpp synthetase/guanosine-3',5'-bis(diphosphate) 3'-pyrophosphohydrolase	476	-	-	-	-	-	-	-	-	-	-	-	-	-
scaffold1_16.5	471874	473172	DUF349 domain-containing protein	477	-	-	-	-	-	-	-	-	-	-	-	-	-
scaffold1_16.5	473150	473821	MBL fold metallo-hydrolase	478	-	-	-	-	-	-	-	-	-	-	-	-	-
scaffold1_16.5	473921	475285	histidine--tRNA ligase	479	-	-	-	-	-	-	-	-	-	-	-	-	-
scaffold1_16.5	475341	476033	DUF998 domain-containing protein	480	-	-	-	-	-	-	-	-	-	-	-	-	-
scaffold1_16.5	476026	476589	GNAT family N-acetyltransferase	481	-	-	-	-	-	-	-	-	-	-	-	-	-
scaffold1_16.5	476623	481056	2-hydroxyacyl-CoA dehydratase	482	-	-	-	-	-	-	-	-	-	-	-	-	-
scaffold1_16.5	481212	481784	TetR family transcriptional regulator	483	-	-	-	-	-	-	-	-	-	-	-	-	-
scaffold1_16.5	481904	482974	glycosyltransferase family 1 protein	484	-	-	-	-	-	-	-	-	-	-	-	-	-
scaffold1_16.5	483114	484934	aspartate--tRNA ligase	485	-	-	-	-	-	-	-	-	-	-	-	-	-
scaffold1_16.5	485043	485437	AAA family ATPase	486	-	-	-	-	-	-	-	-	-	-	-	-	-
scaffold1_16.5	485565	486411	replication-associated recombination protein A	487	-	-	-	-	-	-	-	-	-	-	-	-	-
scaffold1_16.5	486408	486866	DUF948 domain-containing protein	488	-	-	-	-	-	-	-	-	-	-	-	-	-
scaffold1_16.5	487011	489689	alanine--tRNA ligase	489	-	-	-	-	-	-	-	-	-	-	-	-	-
scaffold1_16.5	489725	490168	Holliday junction resolvase RuvX	490	-	-	-	-	-	-	-	-	-	-	-	-	-
scaffold1_16.5	490165	491274	endolytic transglycosylase MltG	491	-	-	-	-	-	-	-	-	-	-	-	-	-
scaffold1_16.5	491306	492112	shikimate dehydrogenase	492	-	-	-	-	-	-	-	-	-	-	-	-	-
scaffold1_16.5	492126	493322	chorismate synthase	493	-	-	-	-	-	-	-	-	-	-	-	-	-
scaffold1_16.5	493319	493828	shikimate kinase	494	-	-	-	-	-	-	-	-	-	-	-	-	-
scaffold1_16.5	493825	494910	3-dehydroquinate synthase	495	-	-	-	-	-	-	-	-	-	-	-	-	-
scaffold1_16.5	495053	496072	CapA family protein	496	-	-	-	-	-	-	-	-	-	-	-	-	-
scaffold1_16.5	496080	496298	hypothetical protein	497	-	-	-	-	-	-	-	-	-	-	-	-	-
scaffold1_16.5	496295	497245	polyphosphate kinase 2	498	-	-	-	-	-	-	-	-	-	-	-	-	-
scaffold1_16.5	497522	498091	elongation factor P	499	-	-	-	-	-	-	-	-	-	-	-	-	-
scaffold1_16.5	498088	498873	transcription antitermination factor NusB	500	-	-	-	-	-	-	-	-	-	-	-	-	-
scaffold1_16.5	498968	499288	30S ribosomal protein S13	501	-	-	-	-	-	-	-	-	-	-	-	-	-
scaffold1_16.5	499344	499943	guanylate kinase	502	-	-	-	-	-	-	-	-	-	-	-	-	-
scaffold1_16.5	499964	500311	DNA-directed RNA polymerase subunit omega	503	-	-	-	-	-	-	-	-	-	-	-	-	-
scaffold1_16.5	500324	501556	bifunctional phosphopantothenoylcysteine decarboxylase/phosphopantothenate--cysteine ligase CoaBC	504	-	-	-	-	-	-	-	-	-	-	-	-	-
scaffold1_16.5	501596	502789	methionine adenosyltransferase	505	-	-	-	-	-	-	-	-	-	-	-	-	-
scaffold1_16.5	502828	504846	primosomal protein N'	506	-	-	-	-	-	-	-	-	-	-	-	-	-
scaffold1_16.5	504865	505812	methionyl-tRNA formyltransferase	507	-	-	-	-	-	-	-	-	-	-	-	-	-
scaffold1_16.5	505809	507185	rRNA cytosine-C5-methylase	508	-	-	-	-	-	-	-	-	-	-	-	-	-
scaffold1_16.5	507325	508095	hypothetical protein	509	-	-	-	-	-	-	-	-	-	-	-	-	-
scaffold1_16.5	508376	509221	CAMP5 factor family pore-forming toxin	510	2.1448	2.16238	2.4479	1.72393e-05	1.57327e-05	9.79243e-06	2.29486	2.32623	2.65754	7.17e-05	9.13e-05	9.53e-05	-
scaffold1_16.5	509401	510072	ribulose-phosphate 3-epimerase	511	-	-	-	-	-	-	-	-	-	-	-	-	-
scaffold1_16.5	510089	510982	PAC2 family protein	512	-	-	-	-	-	-	-	-	-	-	-	-	-
scaffold1_16.5	510979	511191	hypothetical protein	513	-	-	-	-	-	-	-	-2.29827	-2.20215	-	0.0168389	0.0159998	-
scaffold1_16.5	511380	513017	HAD-IA family hydrolase	514	-	-	-	-	-	-	-	-	-	-	-	-	-
scaffold1_16.5	513092	513481	DUF3054 domain-containing protein	515	-	-	-	-	-	-	-	-	-	-	-	-	-
scaffold1_16.5	513478	515664	YhgE/Pip domain-containing protein	516	-	-	-	-	-	-	-	-	-	-	-	-	-
scaffold1_16.5	515668	516573	ATP-binding cassette domain-containing protein	517	-	-	-	-	-	-	-	-	-	-	-	-	-
scaffold1_16.5	516573	517193	TetR/AcrR family transcriptional regulator	518	-	-	-	-	-	-	-	-	-	-	-	-	-
scaffold1_16.5	517339	518175	proteasome subunit beta	519	-	-	-	-	-	-	-	-	-	-	-	-	-
scaffold1_16.5	518665	519936	prephenate dehydrogenase	520	-	-	-	-	-	-	-	-	-	-	-	-	-
scaffold1_16.5	519999	520670	(d)CMP kinase	521	-	-	-	-	-	-	-	-	-	-	-	-	-
scaffold1_16.5	520735	522105	ribosome biogenesis GTPase Der	522	-	-	-	-	-	-	-	-	-	-	-	-	-
scaffold1_16.5	522733	523647	ribokinase	524	-	-	-	-	-	-	-	-	-	-	-	-	-
scaffold1_16.5	523661	524722	aldose 1-epimerase family protein	525	-	-	-	-	-	-	-	-	-	-	-	-	-
scaffold1_16.5	524709	526142	L-fucose:H+ symporter permease	526	-	-	-	-	-	-	-	-	-	-	-	-	-
scaffold1_16.5	526139	526792	deoxyribose-phosphate aldolase	527	-	-	-	-	-	-	-	-	-	-	-	-	-
scaffold1_16.5	526894	527805	sugar-binding protein	528	-	-	-	-	-	-	-	-	-	-	-	-	-
scaffold1_16.5	528021	528869	HAD family hydrolase	529	-	-	-	-	-	-	-	-	-	-	-	-	-
scaffold1_16.5	528880	530097	acetyl-CoA hydrolase	530	-	-	-	-	-	-	-	-	-	-	-	-	-
scaffold1_16.5	530182	530466	polyhydroxyalkanoate synthase	531	-	-2.09833	-2.25337	-	6.63137e-05	1.69716e-05	-	-	-	-	-	-	-
scaffold1_16.5	530770	531390	methyltransferase domain-containing protein	532	-	-	-	-	-	-	-	-	-	-	-	-	-
scaffold1_16.5	531387	531878	AsnC family transcriptional regulator	533	-	-	-	-	-	-	-	-	-	-	-	-	-
scaffold1_16.5	531875	533464	apolipoprotein N-acyltransferase	534	-	-	-	-	-	-	-	-	-	-	-	-	-
scaffold1_16.5	533445	534263	polyprenol monophosphomannose synthase	535	-	-	-	-	-	-	-	-	-	-	-	-	-
scaffold1_16.5	534318	534650	RNA polymerase-binding protein RbpA	536	-	-	-	-	-	-	-	-	-	-	-	-	-
scaffold1_16.5	534812	535606	glycerophosphodiester phosphodiesterase	537	-	-	-	-	-	-	-	-	-	-	-	-	-
scaffold1_16.5	535673	536551	pyridoxal kinase	538	-	-	-	-	-	-	-	-	-	-	-	-	-
scaffold1_16.5	536488	538014	UDP-N-acetylglucosamine 1-carboxyvinyltransferase	539	-	-	-	-	-	-	-	-	-	-	-	-	-
scaffold1_16.5	538164	539567	dihydrolipoyl dehydrogenase	540	-	-	-	-	-	-	-	-	-	-	-	-	-
scaffold1_16.5	539662	540576	cation transporter	541	-	-	-	-	-	-	-	-	-	-	-	-	-
scaffold1_16.5	540570	540989	winged helix-turn-helix transcriptional regulator	542	-	-	-	-	-	-	-	-	-	-	-	-	-
scaffold1_16.5	541205	541939	hypothetical protein	543	-	-	-	-	-	-	-	-	-	-	-	-	-
scaffold1_16.5	542104	542889	CAMP factor pore-forming toxin 4	544	-	-	-	-	-	-	-	-	-	-	-	-	-
scaffold1_16.5	543390	543818	aminoacyl-tRNA hydrolase	545	-	-	-	-	-	-	-	-	-	-	-	-	-
scaffold1_16.5	544009	545205	MFS transporter	546	-	-	-	-	-	-	-	-	-	-	-	-	-
scaffold1_16.5	545208	545552	MarR family transcriptional regulator	547	-	-	-	-	-	-	-	-	-	-	-	-	-
scaffold1_16.5	545761	546028	hypothetical protein	548	-	-	-	-	-	-	-	-	-	-	-	-	-
scaffold1_16.5	546031	546867	uracil-DNA glycosylase	549	-	-	-	-	-	-	-	-	-	-	-	-	-
scaffold1_16.5	547030	547695	cob(I)yrinic acid a,c-diamide adenosyltransferase	550	-	-	-	-	-	-	-	-	-	-	-	-	-
scaffold1_16.5	547696	548208	DUF2550 domain-containing protein	551	-	-	-	-	-	-	-	-	-	-	-	-	-
scaffold1_16.5	548323	548763	F0F1 ATP synthase subunit epsilon	552	-	-	-	-	-	-	-	-	-	-	-	-	-
scaffold1_16.5	548769	550223	F0F1 ATP synthase subunit beta	553	-	-	-	-	-	-	-	-	-	-	-	-	-
scaffold1_16.5	550235	551179	F0F1 ATP synthase subunit gamma	554	-	-	-	-	-	-	-	-	-	-	-	-	-
scaffold1_16.5	551183	552820	F0F1 ATP synthase subunit alpha	555	-	-	-	-	-	-	-	-	-	-	-	-	-
scaffold1_16.5	552874	553665	F0F1 ATP synthase subunit delta	556	-	-	-	-	-	-	-	-	-	-	-	-	-
scaffold1_16.5	553662	554216	F0F1 ATP synthase subunit B	557	-	-	-	-	-	-	-	-	-	-	-	-	-
scaffold1_16.5	554227	554448	ATP synthase F0 subunit C	558	-	-	-	-	-	-	-	-	-	-	-	-	-
scaffold1_16.5	554538	555314	F0F1 ATP synthase subunit A	559	-	-	-	-	-	-	-	-	-	-	-	-	-
scaffold1_16.5	555311	555589	AtpZ/AtpI family protein	560	-	-	-	-	-	-	-	-	-	-	-	-	-
scaffold1_16.5	555604	556089	cyanate permease	561	-	-	-	-	-	-	-	-	-	-	-	-	-
scaffold1_16.5	556249	557352	undecaprenyl/decaprenyl-phosphate alpha-N-acetylglucosaminyl 1-phosphate transferase	562	-	-	-	-	-	-	-	-	-	-	-	-	-
scaffold1_16.5	557361	558233	threonylcarbamoyl-AMP synthase	563	-	-	-	-	-	-	-	-	-	-	-	-	-
scaffold1_16.5	558217	559092	peptide chain release factor N(5)-glutamine methyltransferase	564	-	-	-	-	-	-	-	-	-	-	-	-	-
scaffold1_16.5	559092	560177	peptide chain release factor 1	565	-	-	-	-	-	-	-	-	-	-	-	-	-
scaffold1_16.5	560297	560506	50S ribosomal protein L31	566	-	-	-	-	-	-	-	-	-	-	-	-	-
scaffold1_16.5	560623	562524	transcription termination factor Rho	567	-	-	-	-	-	-	-	-	-	-	-	-	-
scaffold1_16.5	562823	563713	homoserine kinase	568	-	-	-	-	-	-	-	-	-	-	-	-	-
scaffold1_16.5	563724	564800	threonine synthase	569	-	-	-	-	-	-	-	-	-	-	-	-	-
scaffold1_16.5	564797	566122	homoserine dehydrogenase	570	-	-	-	-	-	-	-	-	-	-	-	-	-
scaffold1_16.5	566193	567623	diaminopimelate decarboxylase	571	-	-	-	-	-	-	-	-	-	-	-	-	-
scaffold1_16.5	567970	569187	DUF2029 domain-containing protein	573	-	-	-	-	-	-	-	-	-	-	-	-	-
scaffold1_16.5	569374	573084	multifunctional oxoglutarate decarboxylase/oxoglutarate dehydrogenase thiamine pyrophosphate-binding subunit/dihydrolipoyllysine-residue succinyltransferase subunit	574	-	-	-	-	-	-	-	-	-	-	-	-	-
scaffold1_16.5	573140	573328	hypothetical protein	575	-	-	-	-	-	-	-	-	-	-	-	-	-
scaffold1_16.5	573380	573778	hypothetical protein	576	2.04194	-	-	3.53937e-06	-	-	-	-	-	-	-	-	-
scaffold1_16.5	574060	574311	WhiB family transcriptional regulator	577	-	-	-	-	-	-	-	-	-	-	-	-	-
scaffold1_16.5	574341	575816	sensor histidine kinase	578	-	-	-	-	-	-	-	-	-	-	-	-	-
scaffold1_16.5	576161	576427	mycothiol system anti-sigma-R factor (PPA2382)	579	-2.20033	-2.0486	-2.00711	1.35995e-06	6.89544e-06	4.80528e-06	-2.68404	-3.2017	-2.88701	9.97e-05	0.000779082	0.000633335	Stat (2.19)
scaffold1_16.5	576424	577128	sigma-70 family RNA polymerase sigma factor	580	-	-	-	-	-	-	-2.12816	-2.32763	-2.14049	0.000170377	0.000377109	0.000632794	-
scaffold1_16.5	577319	577951	DoxX family membrane protein	581	-	-	-	-	-	-	-	-	-	-	-	-	-
scaffold1_16.5	577941	579230	3-phosphoshikimate 1-carboxyvinyltransferase	582	-	-	-	-	-	-	-	-	-	-	-	-	-
scaffold1_16.5	579232	580233	ribosome small subunit-dependent GTPase A	583	-	-	-	-	-	-	-	-	-	-	-	-	-
scaffold1_16.5	580254	580918	hypothetical protein	584	-	-	-	-	-	-	-	-	-	-	-	-	-
scaffold1_16.5	581295	582083	histidinol phosphatase	585	-	-	-	-	-	-	-	-	-	-	-	-	-
scaffold1_16.5	582127	583317	phosphoglycerate dehydrogenase	586	-	-	-	-	-	-	-	-	-	-	-	-	-
scaffold1_16.5	583364	584149	ABC transporter ATP-binding protein	587	-	-	-	-	-	-	-	-	-	-	-	-	-
scaffold1_16.5	584149	584958	ABC transporter ATP-binding protein	588	-	-	-	-	-	-	-	-	-	-	-	-	-
scaffold1_16.5	584958	585770	ABC transporter permease	589	-	-	-	-	-	-	-	-	-	-	-	-	-
scaffold1_16.5	585767	586744	ABC transporter permease	590	-	-	-	-	-	-	-	-	-	-	-	-	-
scaffold1_16.5	586741	588228	ABC transporter substrate-binding protein	591	-	-	-	-	-	-	-	-	-	-	-	-	-
scaffold1_16.5	588457	588729	transcriptional regulator	593	-	-	-	-	-	-	-	-	-	-	-	-	-
scaffold1_16.5	588769	588924	helix-turn-helix domain-containing protein	594	-	-	-	-	-	-	-	-	-	-	-	-	-
scaffold1_16.5	588921	589475	hypothetical protein	595	-	-	-	-	-	-	-	-	-	-	-	-	-
scaffold1_16.5	590114	590509	SreG protein-coupled chemoreceptor family protein	596	-	-	-	-	-	-	-	-	-	-	-	-	-
scaffold1_16.5	590855	591268	XRE family transcriptional regulator	597	-2.04352	-2.13345	-2.26933	0.000239966	0.00031971	0.000222197	-	-	-	-	-	-	-
scaffold1_16.5	591469	591726	hypothetical protein	598	-	-	-	-	-	-	-	-	-	-	-	-	-
scaffold1_16.5	591723	592307	ParA family protein	599	-	-2.17714	-2.16748	-	3.75742e-06	1.94808e-06	-	-	-	-	-	-	-
scaffold1_16.5	592681	593502	DUF929 family protein	600	-	-	-	-	-	-	-	-	-	-	-	-	-
scaffold1_16.5	593662	593874	hypothetical protein	601	-	-	-	-	-	-	-	-	-	-	-	-	-
scaffold1_16.5	593915	594153	hypothetical protein	602	-	-	-	-	-	-	-	-	-	-	-	-	-
scaffold1_16.5	594212	594337	toxin-antitoxin system toxin subunit	603	-	-	-	-	-	-	-	-	-	-	-	-	-
scaffold1_16.5	594801	595952	MFS transporter	604	-	-	-	-	-	-	-	-	-	-	-	-	-
scaffold1_16.5	596610	597917	ATP-grasp domain-containing protein	605	-	-	-	-	-	-	-	-	-	-	-	-	-
scaffold1_16.5	597904	598617	thioesterase	606	-	-	-	-	-	-	-	-	-	-	-	-	-
scaffold1_16.5	598614	600065	non-ribosomal peptide synthetase	607	-	-	-	-	-	-	-	-	-	-	-	-	-
scaffold1_16.5	600376	603672	non-ribosomal peptide synthetase	608	-	-	-	-	-	-	-	-	-	-	-	-	-
scaffold1_16.5	603680	604669	2,3-diaminopropionate biosynthesis protein SbnB	609	-	-	-	-	-	-	-	-	-	-	-	-	-
scaffold1_16.5	604670	605671	2,3-diaminopropionate biosynthesis protein SbnA	610	-	-	-	-	-	-	-	-	-	-	-	-	-
scaffold1_16.5	605862	606686	4'-phosphopantetheinyl transferase superfamily protein	611	-	-	-	-	-	-	-	-	-	-	-	-	-
scaffold1_16.5	606786	606985	hypothetical protein	612	-	-	-	-	-	-	-	-	-	-	-	-	-
scaffold1_16.5	606952	607161	hypothetical protein	613	-	-	-	-	-	-	-	-	-	-	-	-	-
scaffold1_16.5	608401	609198	helix-turn-helix domain-containing protein	614	2.18016	-	-	5.16331e-05	-	-	-	-	-	-	-	-	-
scaffold1_16.5	609191	610897	hypothetical protein	615	4.38696	-	-	3.53937e-06	-	-	4.08946	-	-	2.06e-05	-	-	-
scaffold1_16.5	610894	611415	hypothetical protein	616	2.27627	2.29362	2.20733	0.000214974	0.000255999	0.000120938	-	-	-	-	-	-	-
scaffold1_16.5	611485	612045	GNAT family N-acetyltransferase	617	-	-	-	-	-	-	-	-	-	-	-	-	-
scaffold1_16.5	612042	612656	hypothetical protein	618	2.25869	-	-	0.000528148	-	-	-	-	-	-	-	-	-
scaffold1_16.5	612685	612933	hypothetical protein	619	-	-	-	-	-	-	-	-2.41705	-2.37634	-	0.0444573	0.0189906	-
scaffold1_16.5	612950	613531	hypothetical protein	620	-	-	-	-	-	-	-	-2.50341	-	-	0.0418472	-	-
scaffold1_16.5	613595	614092	hypothetical protein	621	-	-	-	-	-	-	-	-	-	-	-	-	-
scaffold1_16.5	614296	614886	hypothetical protein	622	-	-	-	-	-	-	-	-	-	-	-	-	-
scaffold1_16.5	615794	615953	amidase	623	-3.50394	-3.90752	-3.38953	2.30354e-06	1.00552e-06	8.8674e-06	-3.04667	-3.47435	-2.87927	0.00198426	0.000775014	0.005349	-
scaffold1_16.5	616094	616455	CopG family transcriptional regulator	624	-3.67433	-3.88953	-3.69622	1.3451e-07	1.50517e-07	1.76707e-07	-3.34149	-3.53351	-3.35617	9.97e-05	0.000131186	0.000129023	-
scaffold1_16.5	616743	617195	hypothetical protein	625	-	-	-	-	-	-	-	-	-	-	-	-	-
scaffold1_16.5	617586	618071	universal stress protein	626	-	-	-	-	-	-	-	-	-	-	-	-	-
scaffold1_16.5	618247	618810	hypothetical protein	627	-	-	-	-	-	-	-	-	-	-	-	-	-
scaffold1_16.5	618807	619955	PDZ domain-containing protein	628	-	-	-	-	-	-	-	-	-	-	-	-	-
scaffold1_16.5	620042	621403	zinc-dependent metalloprotease	629	-	-	-	-	-	-	-	-	-	-	-	-	-
scaffold1_16.5	621391	622017	M48 family metallopeptidase	630	-	-	-	-	-	-	-	-	-	-	-	-	-
scaffold1_16.5	622202	623101	hypothetical protein	631	-	-	-	-	-	-	-	-	-	-	-	-	-
scaffold1_16.5	623047	625167	ATP-dependent DNA helicase UvrD2	632	-	-	-	-	-	-	-	-	-	-	-	-	-
scaffold1_16.5	625292	628441	exodeoxyribonuclease V subunit gamma	633	-	-	-	-	-	-	-	-	-	-	-	-	-
scaffold1_16.5	628438	631674	UvrD-helicase domain-containing protein	634	-	-	-	-	-	-	-	-	-	-	-	-	-
scaffold1_16.5	631667	633553	exodeoxyribonuclease V subunit alpha	635	-	-	-	-	-	-	-	-	-	-	-	-	-
scaffold1_16.5	633584	634486	NAD(+) diphosphatase	636	-	-	-	-	-	-	-	-	-	-	-	-	-
scaffold1_16.5	634523	637738	ATP-dependent helicase	637	-	-	-	-	-	-	-	-	-	-	-	-	-
scaffold1_16.5	637735	640920	ATP-dependent helicase	638	-	-	-	-	-	-	-	-	-	-	-	-	-
scaffold1_16.5	641187	642044	protein serine/threonine phosphatase 2C family protein	639	-	-	-	-	-	-	-	-	-	-	-	-	-
scaffold1_16.5	642066	642293	DUF3107 domain-containing protein	640	-	-	-	-	-	-	-	-	-	-	-	-	-
scaffold1_16.5	642334	642900	hypothetical protein	641	-	-	-	-	-	-	-	-	-	-	-	-	-
scaffold1_16.5	643031	644716	DEAD/DEAH box helicase	642	-	-	-	-	-	-	-	-	-	-	-	-	-
scaffold1_16.5	644855	646366	amino acid permease	643	-	-	-	-	-	-	-	-	-	-	-	-	-
scaffold1_16.5	646430	647521	tryptophan--tRNA ligase	644	-	-	-	-	-	-	-	-	-	-	-	-	-
scaffold1_16.5	647666	648520	PHP domain-containing protein	645	-	-	-	-	-	-	-	-	-	-	-	-	-
scaffold1_16.5	648523	653194	NAD-glutamate dehydrogenase	646	-	-	-	-	-	-	-	-	-	-	-	-	-
scaffold1_16.5	653286	653759	DUF2505 domain-containing protein	647	-	-	-	-	-	-	-	-	-	-	-	-	-
scaffold1_16.5	653792	654325	hypothetical protein	648	-	-	-	-	-	-	-	-	-	-	-	-	-
scaffold1_16.5	654470	654994	hypothetical protein	649	-	-	-	-	-	-	-	-	-	-	-	-	-
scaffold1_16.5	655037	657733	preprotein translocase subunit SecA	650	-	-	-	-	-	-	-	-	-	-	-	-	-
scaffold1_16.5	657928	658575	ribosome-associated translation inhibitor RaiA	651	-	-	-	-	-	-	-	-	-	-	-	-	-
scaffold1_16.5	658767	659261	ComF family protein	652	-	-	-	-	-	-	-	-	-	-	-	-	-
scaffold1_16.5	659456	661144	GerMN domain-containing protein	653	-	-	-	-	-	-	-	-	-	-	-	-	-
scaffold1_16.5	661228	662706	HAMP domain-containing histidine kinase	654	-	-	-	-	-	-	-	-	-	-	-	-	-
scaffold1_16.5	662823	663533	response regulator transcription factor	655	-	-	-	-	-	-	-	-	-	-	-	-	-
scaffold1_16.5	663598	664176	YqgE/AlgH family protein	656	-	-	-	-	-	-	-	-	-	-	-	-	-
scaffold1_16.5	664677	665534	CAMP factor pore-forming toxin 1	657	-	-	-	-	-	-	-	-	-	-	-	-	-
scaffold1_16.5	665561	665991	hypothetical protein	658	-	-	-	-	-	-	-	-	-	-	-	-	-
scaffold1_16.5	665930	666314	hypothetical protein	659	-	-	-	-	-	-	-	-	-	-	-	-	-
scaffold1_16.5	666946	667380	phage antirepressor KilAC domain-containing protein	660	-	-	-	-	-	-	-	-	-	-	-	-	-
scaffold1_16.5	667424	667624	ribbon-helix-helix protein, CopG family	661	-	-	-	-	-	-	-	-	-	-	-	-	-
scaffold1_16.5	667728	668036	dihydrolipoyllysine acetyltransferase	662	-	-	-	-	-	-	-	-	-	-	-	-	-
scaffold1_16.5	668118	668268	cytidine deaminase	663	-	-	-	-	-	-	-	-	-	-	-	-	-
scaffold1_16.5	668334	668873	ClbS/DfsB family four-helix bundle protein	664	-	-	-	-	-	-	-	-	-	-	-	-	-
scaffold1_16.5	669199	669516	restriction endonuclease	665	-	-	-	-	-	-	-	-	-	-	-	-	-
scaffold1_16.5	669539	669757	type III restriction endonuclease	666	-	-	-	-	-	-	-	-	-	-	-	-	-
scaffold1_16.5	670782	671117	PadR family transcriptional regulator	667	-	-	-	-	-	-	-	-	-	-	-	-	-
scaffold1_16.5	671114	671872	hypothetical protein	668	-	-	-	-	-	-	-	-	-	-	-	-	-
scaffold1_16.5	671850	672149	PLDc N-terminal domain-containing protein	669	-	-	-	-	-	-	-	-	-	-	-	-	-
scaffold1_16.5	672146	673088	ABC transporter ATP-binding protein	670	-	-	-	-	-	-	-	-	-	-	-	-	-
scaffold1_16.5	673085	673849	ABC transporter permease subunit	671	-	-	-	-	-	-	-	-	-	-	-	-	-
scaffold1_16.5	674424	675026	DUF1707 and DUF4870 domain-containing protein	673	-3.34683	-3.27463	-3.2104	9.39809e-05	8.30812e-05	0.000106225	-2.84321	-2.77964	-2.71112	0.00654878	0.00585906	0.00795996	-
scaffold1_16.5	675125	675649	DUF1707 domain-containing protein	674	-	-	-	-	-	-	-	-	-	-	-	-	-
scaffold1_16.5	675646	677106	argininosuccinate lyase	675	-	-	-	-	-	-	-	-	-	-	-	-	-
scaffold1_16.5	677194	678408	acetylornithine transaminase (PPA1347)	676	2.47779	2.6954	2.74427	0.00027071	0.000331364	0.000177458	-	-	-	-	-	-	Stat (2.06)
scaffold1_16.5	678401	679333	acetylglutamate kinase (PPA1348)	677	3.05077	3.19856	3.27404	0.000280663	0.000275267	0.000130893	2.52548	2.31474	2.5411	0.00156678	0.0064173	0.00244261	Stat (2.14)
scaffold1_16.5	679330	680496	bifunctional glutamate N-acetyltransferase/amino-acid acetyltransferase ArgJ	678	-	-	-	-	-	-	-	-	-	-	-	-	-
scaffold1_16.5	680508	681561	N-acetyl-gamma-glutamyl-phosphate reductase	679	2.57945	2.38808	2.70391	0.000224051	0.000325852	0.000133298	2.76115	2.56776	2.8792	0.000280041	0.000378199	0.000235403	-
scaffold1_16.5	681660	682142	SsrA-binding protein SmpB	680	-	-	-	-	-	-	-	-	-	-	-	-	-
scaffold1_16.5	682188	683039	ABC transporter permease	681	-	-	-	-	-	-	-	-	-	-	-	-	-
scaffold1_16.5	683124	683810	cell division ATP-binding protein FtsE	682	-	-	-	-	-	-	-	-	-	-	-	-	-
scaffold1_16.5	683822	684928	peptide chain release factor 2	683	-	-	-	-	-	-	-	-	-	-	-	-	-
scaffold1_16.5	685174	685932	DUF805 domain-containing protein	685	-	-	-	-	-	-	-	-	-	-	-	-	-
scaffold1_16.5	685987	688353	DNA translocase FtsK 4TM domain-containing protein	686	-	-	-	-	-	-	-	-	-	-	-	-	-
scaffold1_16.5	688373	688663	amidase	687	-	-	-	-	-	-	-	-	-	-	-	-	-
scaffold1_16.5	688678	689640	thiamine-phosphate kinase	688	-	-	-	-	-	-	-	-	-	-	-	-	-
scaffold1_16.5	689683	690138	DUF3515 domain-containing protein	689	-	-	-	-	-	-	-	-	-	-	-	-	-
scaffold1_16.5	690151	691248	D-alanine--D-alanine ligase	690	-	-	-	-	-	-	-	-	-	-	-	-	-
scaffold1_16.5	691297	692019	1-acyl-sn-glycerol-3-phosphate acyltransferase	691	-	-	-	-	-	-	-	-	-	-	-	-	-
scaffold1_16.5	692172	692663	3-isopropylmalate dehydratase	692	-	-	-	-	-	-	-	-	-2.05252	-	-	0.00513342	-
scaffold1_16.5	692630	692872	isopropylmalate isomerase	693	-	-	-	-	-	-	-	-	-	-	-	-	-
scaffold1_16.5	692859	693047	hypothetical protein	694	-	-	-	-	-	-	-	-	-	-	-	-	-
scaffold1_16.5	693120	693431	2-methylmalate dehydratase	695	-	-	2.01858	-	-	0.000137229	-	-	-	-	-	-	-
scaffold1_16.5	693652	694371	IclR family transcriptional regulator	696	-	-	-	-	-	-	-	-	-	-	-	-	-
scaffold1_16.5	694872	695816	CPBP family intramembrane metalloprotease	699	-	-	-	-	-	-	-	-	-	-	-	-	-
scaffold1_16.5	695816	696616	fumarylacetoacetate hydrolase family protein	700	-	-	-	-	-	-	-	-	-	-	-	-	-
scaffold1_16.5	696697	697986	thymidine phosphorylase	701	-	-	-	-	-	-	-	-	-	-	-	-	-
scaffold1_16.5	698026	699117	branched-chain amino acid aminotransferase	702	-	-	-	-	-	-	-	-	-	-	-	-	-
scaffold1_16.5	699205	700263	3-isopropylmalate dehydrogenase	703	-	-	-	-	-	-	-	-	-	-	-	-	-
scaffold1_16.5	700330	700908	SAM-dependent methyltransferase	704	-	-	-	-	-	-	-	-	-	-	-	-	-
scaffold1_16.5	700975	702003	ketol-acid reductoisomerase	705	-	-	-	-	-	-	-	-	-	-	-	-	-
scaffold1_16.5	702056	702604	thiamine pyrophosphate-binding protein	706	-	-	-	-	-	-	-	-	-	-	-	-	-
scaffold1_16.5	702787	703197	HIT domain-containing protein	707	-	-	-	-	-	-	-	-	-	-	-	-	-
scaffold1_16.5	703242	704003	imidazole glycerol phosphate synthase subunit HisF	708	-	-	-	-	-	-	-	-	-	-	-	-	-
scaffold1_16.5	704055	706808	DEAD/DEAH box helicase	709	-	-	-	-	-	-	-	-	-	-	-	-	-
scaffold1_16.5	706838	707005	gamma-glutamyl transferase	710	-	-	-	-	-	-	-	-	-	-	-	-	-
scaffold1_16.5	707002	707871	twin-arginine translocase subunit TatC	711	-	-	-	-	-	-	-	-	-	-	-	-	-
scaffold1_16.5	707875	708108	twin-arginine translocase TatA/TatE family subunit	712	-	-	-	-	-	-	-	-	-	-	-	-	-
scaffold1_16.5	708203	708406	hypothetical protein	713	-	-	-	-	-	-	-	-	-	-	-	-	-
scaffold1_16.5	708406	709374	WYL domain-containing protein	714	-	-	-	-	-	-	-	-	-	-	-	-	-
scaffold1_16.5	709371	710333	WYL domain-containing protein	715	-	-	-	-	-	-	-	-	-	-	-	-	-
scaffold1_16.5	710421	711422	tRNA glutamyl-Q(34) synthetase GluQRS	716	-	-	-	-	-	-	-	-	-	-	-	-	-
scaffold1_16.5	711465	712304	FKBP-type peptidyl-prolyl cis-trans isomerase	717	-	-	-	-	-	-	-	-	-	-	-	-	-
scaffold1_16.5	712297	712620	hypothetical protein	718	-	-	-	-	-	-	-	-	-	-	-	-	-
scaffold1_16.5	712549	713286	rRNA pseudouridine synthase	719	-	-	-	-	-	-	-	-	-	-	-	-	-
scaffold1_16.5	713304	713669	hypothetical protein	720	-	-	-	-	-	-	-	-	-	-	-	-	-
scaffold1_16.5	713654	714571	ParA family protein	721	-	-	-	-	-	-	-	-	-	-	-	-	-
scaffold1_16.5	714663	715583	site-specific tyrosine recombinase XerD	722	-	-	-	-	-	-	-	-	-	-	-	-	-
scaffold1_16.5	715580	716239	NUDIX hydrolase	723	-	-	-	-	-	-	-	-	-	-	-	-	-
scaffold1_16.5	716236	717924	CTP synthase	724	-	-	-	-	-	-	-	-	-	-	-	-	-
scaffold1_16.5	717944	718243	hypothetical protein	725	-	-	-	-	-	-	-	-	-	-	-	-	-
scaffold1_16.5	718310	718456	hypothetical protein	726	3.01381	-	-	0.00298778	-	-	-	-	-	-	-	-	-
scaffold1_16.5	718453	718674	hypothetical protein	727	3.41466	-	-	0.000205413	-	-	-	-	-	-	-	-	-
scaffold1_16.5	718690	720369	DNA repair protein RecN	728	-	-	-	-	-	-	-	-	-	-	-	-	-
scaffold1_16.5	720366	721301	NAD kinase	729	-	-	-	-	-	-	-	-	-	-	-	-	-
scaffold1_16.5	721341	722132	TlyA family RNA methyltransferase	730	-2.13159	-2.18878	-	1.33366e-06	1.5039e-06	-	-2.22682	-2.33191	-2.12782	1.66e-05	3.0738e-05	5.12e-05	-
scaffold1_16.5	722388	723020	energy-coupling factor transporter transmembrane protein EcfT	731	-3.75916	-4.01157	-3.988	6.75299e-08	6.44451e-08	6.86264e-08	-3.64337	-3.92705	-3.90327	3.11e-06	6.2e-06	5.12e-06	-
scaffold1_16.5	723027	723812	ABC transporter ATP-binding protein	732	-4.41003	-4.74028	-4.39273	1.01103e-07	6.44451e-08	7.52431e-08	-4.14864	-4.45838	-4.15476	1.37e-05	1.45e-05	1.62e-05	-
scaffold1_16.5	723809	724393	biotin transporter BioY	733	-3.18605	-3.98772	-3.68942	7.98626e-08	4.71149e-08	4.65044e-08	-3.07286	-3.7504	-3.47124	3.66e-06	1.42e-05	1.62e-05	-
scaffold1_16.5	724449	725447	HAD-IIA family hydrolase	734	-2.74685	-2.74486	-2.64477	4.05687e-07	4.76078e-07	3.85733e-07	-2.58717	-2.60598	-2.50792	1.56e-05	1.5846e-05	2.57e-05	-
scaffold1_16.5	725444	726562	tetratricopeptide repeat protein	735	-2.24893	-2.2678	-2.0026	2.30354e-06	1.54565e-06	3.50104e-06	-2.08807	-2.09656	-	5.59e-05	7.21e-05	-	-
scaffold2_19.7	233	1243	Lrp/AsnC family transcriptional regulator	736	-	-	-	-	-	-	-	-	-	-	-	-	-
scaffold2_19.7	1537	2580	Gfo/Idh/MocA family oxidoreductase	737	-	-	-	-	-	-	-	-	-	-	-	-	-
scaffold2_19.7	2592	2939	hypothetical protein	738	-	-	-	-	-	-	-	-	-	-	-	-	-
scaffold2_19.7	2936	4357	PLP-dependent lyase/thiolase	739	-	-	-	-	-	-	-	-	-	-	-	-	-
scaffold2_19.7	4354	4779	ornithine aminomutase	740	-	-	-	-	-	-	-	-	-	-	-	-	-
scaffold2_19.7	4776	7094	cobalamin-dependent protein	741	-	-	-	-	-	-	-	-	-	-	-	-	-
scaffold2_19.7	7100	8530	glutamate mutase L	742	-	-	-	-	-	-	-	-	-	-	-	-	-
scaffold2_19.7	8527	9615	alanine/ornithine racemase family PLP-dependent enzyme	743	-	-	-	-	-	-	-	-	-	-	-	-	-
scaffold2_19.7	9714	11129	amino acid permease	744	-	-	-	-	-	-	-	-	-	-	-	-	-
scaffold2_19.7	11487	13007	amino acid permease	745	-	-	-	-	-	-	-	-	-	-	-	-	-
scaffold2_19.7	13234	14361	alanine racemase	746	-	-	-	-	-	-	-	-	-	-	-	-	-
scaffold2_19.7	14571	15995	phosphoglucomutase/phosphomannomutase family protein	747	-	-	-	-	-	-	-	-	-	-	-	-	-
scaffold2_19.7	16111	17301	galactokinase	748	-	-	-	-	-	-	-	-	-	-	-	-	-
scaffold2_19.7	17298	18134	nucleotidyltransferase family protein	749	-	-	-	-	-	-	-	-	-	-	-	-	-
scaffold2_19.7	18260	19087	hypothetical protein	750	-	-	-	-	-	-	-	-	-	-	-	-	-
scaffold2_19.7	19093	19272	hypothetical protein	751	-	-	-	-	-	-	-	-	-	-	-	-	-
scaffold2_19.7	19302	20183	DUF559 domain-containing protein	752	-	-	-	-	-	-	-	-	-	-	-	-	-
scaffold2_19.7	20433	21839	class II fumarate hydratase	753	-	-	-	-	-	-	-	-	-	-	-	-	-
scaffold2_19.7	22001	22912	carbohydrate ABC transporter permease	754	-	-	-	-	-	-	-	-	-	-	-	-	-
scaffold2_19.7	22914	23807	sugar ABC transporter permease	755	-	-	-	-	-	-	-	-	-	-	-	-	-
scaffold2_19.7	24045	25354	extracellular solute-binding protein	756	-	-	-	-	-	-	-	-	-	-	-	-	-
scaffold2_19.7	25602	26582	LacI family DNA-binding transcriptional regulator	757	-	-	-	-	-	-	-	-	-	-	-	-	-
scaffold2_19.7	26591	27283	suppressor of fused domain protein	758	-	-	-	-	-	-	-	-	-	-	-	-	-
scaffold2_19.7	27409	28266	mechanosensitive ion channel	759	-	-	-	-	-	-	-	-	-	-	-	-	-
scaffold2_19.7	28436	29689	glycerate kinase	760	-	-	-	-	-	-	-	-	-	-	-	-	-
scaffold2_19.7	29695	29949	hypothetical protein	761	-	-	-	-	-	-	-	-	-	-	-	-	-
scaffold2_19.7	30031	31554	CCA tRNA nucleotidyltransferase	762	-	-	-	-	-	-	-	-	-	-	-	-	-
scaffold2_19.7	31551	31817	DNA-binding protein	763	-	-	-	-	-	-	-	-	-	-	-	-	-
scaffold2_19.7	31816	33738	hypothetical protein	764	-	-	-	-	-	-	-	-	-	-	-	-	-
scaffold2_19.7	33872	35617	serine/threonine protein kinase	765	-	-	-	-	-	-	-	-	-	-	-	-	-
scaffold2_19.7	35971	37518	glycerol kinase GlpK	766	-	-	-	-	-	-	-	-	-	-	-	-	-
scaffold2_19.7	37579	38331	aquaporin family protein	767	-	-	-	-	-	-	-	-	-	-	-	-	-
scaffold2_19.7	38520	39467	helix-turn-helix domain-containing protein	768	-	-	-	-	-	-	-	-	-	-	-	-	-
scaffold2_19.7	39538	40563	trypsin-like peptidase domain-containing protein	769	-2.4947	-2.52328	-2.23664	2.99498e-05	1.70136e-05	2.97608e-05	-2.22716	-2.22785	-	0.00055222	0.000547288	-	-
scaffold2_19.7	41164	41400	hypothetical protein	770	-	-	-	-	-	-	-	-	-	-	-	-	-
scaffold2_19.7	41570	41829	LacI family DNA-binding transcriptional regulator	771	-	-	-	-	-	-	-	-	-	-	-	-	-
scaffold2_19.7	41886	42938	thioredoxin-disulfide reductase	772	-2.75843	-2.69714	-2.58361	8.25076e-07	6.72011e-07	2.44083e-06	-2.78306	-2.65776	-2.60128	4.26e-06	1.42e-05	2.57e-05	-
scaffold2_19.7	43281	43481	hypothetical protein	773	-2.11697	-	-	5.70994e-06	-	-	-	-	-	-	-	-	-
scaffold2_19.7	43529	44374	RluA family pseudouridine synthase	774	-	-	-	-	-	-	-	-	-	-	-	-	-
scaffold2_19.7	44818	45990	MFS transporter	775	-	-	-	-	-	-	-	-	-	-	-	-	-
scaffold2_19.7	45992	46921	alpha/beta hydrolase	776	-	-	-	-	-	-	-	-	-	-	-	-	-
scaffold2_19.7	47044	47481	OsmC family protein	777	-	-	-	-	-	-	-	-	-	-	-	-	-
scaffold2_19.7	47490	47816	thioredoxin	778	-	-	-	-	-	-	-	-	-	-	-	-	-
scaffold2_19.7	48057	49125	glycerol-3-phosphate dehydrogenase	779	-	-	-	-	-	-	-	-	-	-	-	-	-
scaffold2_19.7	49258	50232	TetR family transcriptional regulator	780	-	-	-	-	-	-	-	-	-	-	-	-	-
scaffold2_19.7	50252	52309	transketolase	781	-	-	-	-	-	-	-	-	-	-	-	-	-
scaffold2_19.7	52446	54155	ribulokinase	782	-	-	-	-	-	-	-	-	-	-	-	-	-
scaffold2_19.7	54228	55592	sn-glycerol-1-phosphate dehydrogenase	783	-	-	-	-	-	-	-	-	-	-	-	-	-
scaffold2_19.7	55576	57180	xylulose kinase	784	-	-	-	-	-	-	-	-	-	-	-	-	-
scaffold2_19.7	57237	58094	HAD-IIA family hydrolase	785	-	-	-	-	-	-	-	-	-	-	-	-	-
scaffold2_19.7	58117	59196	hypothetical protein	786	-	-	-	-	-	-	-	-	-	-	-	-	-
scaffold2_19.7	59342	59824	RpiB/LacA/LacB family sugar-phosphate isomerase (PPA2324)	787	-2.07621	-2.11626	-2.02484	3.53937e-06	4.47392e-06	4.44161e-06	-	-	-	-	-	-	Exp (-2.82)
scaffold2_19.7	60040	60708	L-ribulose-5-phosphate 4-epimerase	788	-	-	-	-	-	-	-	-	-	-	-	-	-
scaffold2_19.7	60768	61334	glycerol-3-phosphate responsive antiterminator	789	-	-	-	-	-	-	-	-	-	-	-	-	-
scaffold2_19.7	61400	62050	class II aldolase/adducin family protein	790	-	-	-	-	-	-	-	-	-	-	-	-	-
scaffold2_19.7	62065	63114	2-hydroxyacid dehydrogenase	791	-	-	-	-	-	-	-	-	-	-	-	-	-
scaffold2_19.7	63101	63808	carbohydrate kinase	792	-	-	-	-	-	-	-	-	-	-	-	-	-
scaffold2_19.7	63867	64520	carbohydrate kinase	793	-	-	-	-	-	-	-	-	-	-	-	-	-
scaffold2_19.7	64750	65556	DeoR/GlpR transcriptional regulator	794	-	-	-	-	-	-	-	-	-	-	-	-	-
scaffold2_19.7	65612	65800	hypothetical protein	795	-	-	-	-	-	-	-	-	-	-	-	-	-
scaffold2_19.7	65819	66892	mannonate dehydratase	796	-	-	-	-	-	-	-	-	-	-	-	-	-
scaffold2_19.7	66895	68484	mannitol dehydrogenase family protein	797	-	-	-	-	-	-	-	-	-	-	-	-	-
scaffold2_19.7	68500	69912	glucuronate isomerase	798	-	-	-	-	-	-	-	-	-	-	-	-	-
scaffold2_19.7	69977	70984	LacI family DNA-binding transcriptional regulator	799	-	-	-	-	-	-	-	-	-	-	-	-	-
scaffold2_19.7	71161	72585	MFS transporter	800	-	-	-	-	-	-	-	-	-	-	-	-	-
scaffold2_19.7	72605	75096	glucosidase	801	-	-	-	-	-	-	-	-	-	-	-	-	-
scaffold2_19.7	75129	76909	beta-glucuronidase	802	-	-	-	-	-	-	-	-	-	-	-	-	-
scaffold2_19.7	77034	80414	hypothetical protein	803	-	-	-	-	-	-	-	-	-	-	-	-	-
scaffold2_19.7	80685	81386	(2Fe-2S)-binding protein	804	-	-	-	-	-	-	-	-	-	-	-	-	-
scaffold2_19.7	81332	82018	hypothetical protein	805	-	-	-	-	-	-	-	-	-	-	-	-	-
scaffold2_19.7	82213	83559	PLP-dependent aminotransferase family protein	806	-	-	-	-	-	-	-	-	-	-	-	-	-
scaffold2_19.7	83890	84838	D-alanine--D-alanine ligase	807	-	-	-	-	-	-	-	-	-	-	-	-	-
scaffold2_19.7	84831	85547	SURF1 family protein	808	-	-	-	-	-	-	-	-	-	-	-	-	-
scaffold2_19.7	85544	86116	DUF3817 domain-containing protein	809	-	-	-	-	-	-	-	-	-	-	-	-	-
scaffold2_19.7	86375	87301	ParB/RepB/Spo0J family partition protein	810	-	-	-	-	-	-	-	-	-	-	-	-	-
scaffold2_19.7	87298	88290	ParA family protein	811	-	-	-	-	-	-	-	-	-	-	-	-	-
scaffold2_19.7	88346	88537	hypothetical protein	812	-	-	-	-	-	-	-	-	-	-	-	-	-
scaffold2_19.7	88671	88899	hypothetical protein	813	-	-	-	-	-	-	-	-	-	-	-	-	-
scaffold2_19.7	89488	89855	hypothetical protein	814	-	-	-	-	-	-	-	-	-	-	-	-	-
scaffold2_19.7	89864	90082	hypothetical protein	815	-	-	-	-	-	-	-	-	-	-	-	-	-
scaffold2_19.7	90112	90747	16S rRNA (guanine(527)-N(7))-methyltransferase RsmG	816	-	-	-	-	-	-	-	-	-	-	-	-	-
scaffold2_19.7	91455	91826	hypothetical protein	817	-	-	-	-	-	-	-	-	-	-	-	-	-
scaffold2_19.7	92107	92547	hypothetical protein	818	-	-	-	-	-	-	-	-	-	-	-	-	-
scaffold2_19.7	92785	93813	alanine racemase	819	-	-	-	-	-	-	-	-	-	-	-	-	-
scaffold2_19.7	93815	94906	peptidoglycan bridge formation glycyltransferase FemA/FemB family protein	820	-	-	-	-	-	-	-	-	-	-	-	-	-
scaffold2_19.7	94951	95148	hypothetical protein	821	-	-	-	-	-	-	-	-	-	-	-	-	-
scaffold2_19.7	95152	95763	protein jag	822	-	-	-	-	-	-	-	-	-	-	-	-	-
scaffold2_19.7	95816	96895	membrane protein insertase YidC	823	-	-	-	-	-	-	-	-	-	-	-	-	-
scaffold2_19.7	96895	97371	membrane protein insertion efficiency factor YidD	824	-	-	-	-	-	-	-	-	-	-	-	-	-
scaffold2_19.7	97368	97814	ribonuclease P protein component	825	-	-	-	-	-	-	-	-	-	-	-	-	-
scaffold2_19.7	97821	97955	50S ribosomal protein L34	826	-	-	-	-	-	-	-	-	-	-	-	-	-
scaffold2_19.7	98315	99817	chromosomal replication initiator protein DnaA	827	-	-	-	-	-	-	-	-	-	-	-	-	-
scaffold2_19.7	100290	101450	DNA polymerase III subunit beta	828	-	-	-	-	-	-	-	-	-	-	-	-	-
scaffold2_19.7	101587	102240	hypothetical protein	829	-	-	-	-	-	-	-	-	-	-	-	-	-
scaffold2_19.7	102277	103482	DNA replication/repair protein RecF	830	-	-	-	-	-	-	-	-	-	-	-	-	-
scaffold2_19.7	103475	104068	DUF721 domain-containing protein	831	-	-	-	-	-	-	-	-	-	-	-	-	-
scaffold2_19.7	104144	104341	ABC transporter permease	832	-2.38659	-2.24323	-2.25125	7.65769e-06	1.06423e-05	2.0882e-05	-2.44539	-2.3985	-2.32783	7.17e-05	0.000132238	0.000134145	-
scaffold2_19.7	104706	105893	mannose-6-phosphate isomerase, class I	833	-	-	-	-	-	-	-	-	-	-	-	-	-
scaffold2_19.7	106150	108207	DNA topoisomerase (ATP-hydrolyzing) subunit B	834	-	-	-	-	-	-	-	-	-	-	-	-	-
scaffold2_19.7	108249	110924	DNA gyrase subunit A	835	-	-	-	-	-	-	-	-	-	-	-	-	-
scaffold2_19.7	110917	111549	DUF3566 domain-containing protein	836	-	-	-	-	-	-	-	-	-	-	-	-	-
scaffold2_19.7	111648	112643	lactate dehydrogenase	837	-	-	-	-	-	-	-	-	-	-	-	-	-
scaffold2_19.7	113306	114313	LacI family DNA-binding transcriptional regulator	838	-	-	-	-	-	-	-	-	-	-	-	-	-
scaffold2_19.7	114310	115815	sugar ABC transporter ATP-binding protein	839	-	-	-	-	-	-	-	-	-	-	-	-	-
scaffold2_19.7	115872	116873	ABC transporter permease	840	-	-	-	-	-	-	-	-	-	-	-	-	-
scaffold2_19.7	116922	117862	substrate-binding domain-containing protein	841	-	-	-	-	-	-	-	-	-	-	-	-	-
scaffold2_19.7	117859	118788	ribokinase	842	-	-	-	-	-	-	-	-	-	-	-	-	-
scaffold2_19.7	118785	119168	D-ribose pyranase	843	-	-	-	-	-	-	-	-	-	-	-	-	-
scaffold2_19.7	119912	120232	NYN domain-containing protein	845	-	-	-	-	-	-	-	-	-	-	-	-	-
scaffold2_19.7	120631	121044	hypothetical protein	846	-	-	-	-	-	-	-	-	-	-	-	-	-
scaffold2_19.7	121133	122166	glycerol-3-phosphate dehydrogenase	847	-	-	-	-	-	-	-	-	-	-	-	-	-
scaffold2_19.7	122267	123835	FGGY-family carbohydrate kinase	848	-	-	-	-	-	-	-2.42666	-2.49713	-2.4173	0.0070145	0.00610043	0.0102348	-
scaffold2_19.7	124018	124494	PTS sugar transporter subunit IIA	849	-	-	-	-	-	-	-	-2.25277	-	-	0.0464582	-	-
scaffold2_19.7	124552	125808	PTS galactitol transporter subunit IIC	850	-	-	-	-	-	-	-	-	-	-	-	-	-
scaffold2_19.7	125829	126131	PTS sugar transporter subunit IIB	851	-	-	-	-	-	-	-	-	-	-	-	-	-
scaffold2_19.7	126121	127194	alcohol dehydrogenase catalytic domain-containing protein	852	-	-	-	-	-	-	-	-2.04599	-	-	0.00181093	-	-
scaffold2_19.7	127442	129361	PTS sugar transporter subunit IIA	853	-2.70579	-2.77597	-2.55327	1.82858e-05	1.64043e-05	2.32651e-05	-2.35806	-2.40566	-2.1975	0.000963937	0.00101448	0.00160312	-
scaffold2_19.7	130801	131142	hypothetical protein	854	-	-	-	-	-	-	-	-	-	-	-	-	-
scaffold2_19.7	131496	132139	HAD-IA family hydrolase	855	-	-	-	-	-	-	-	-	-	-	-	-	-
scaffold2_19.7	132272	133030	DeoR/GlpR transcriptional regulator	856	-	-	-	-	-	-	-	-	-	-	-	-	-
scaffold2_19.7	133171	133603	hypothetical protein	857	-	-	-	-	-	-	-	-	-	-	-	-	-
scaffold2_19.7	133648	134382	hypothetical protein	858	-	-	-	-	-	-	-	-	-	-	-	-	-
scaffold2_19.7	134376	134636	hypothetical protein	859	-	-	-	-	-	-	-	-	-	-	-	-	-
scaffold2_19.7	135123	135497	aminotransferase class I/II-fold pyridoxal phosphate-dependent enzyme	860	-	-	-	-	-	-	-	-	-	-	-	-	-
scaffold2_19.7	135464	136108	aminotransferase class I/II-fold pyridoxal phosphate-dependent enzyme	861	-	-	-	-	-	-	-	-	-	-	-	-	-
scaffold2_19.7	136112	136990	patatin family protein	862	-	-	-	-	-	-	-	-	-	-	-	-	-
scaffold2_19.7	137042	137608	GNAT family N-acetyltransferase	863	-	-	-	-	-	-	-	-	-	-	-	-	-
scaffold2_19.7	137622	138281	hypothetical protein	864	-	-	-	-	-	-	-	-	-	-	-	-	-
scaffold2_19.7	138699	139172	flagellar biosynthesis protein FlgA	865	-	-	-	-	-	-	-	-	-	-	-	-	-
scaffold2_19.7	139172	139990	hypothetical protein	866	-	-	-	-	-	-	-	-	-	-	-	-	-
scaffold2_19.7	140284	141480	CpaF family protein	867	-	-	-	-	-	-	-	-	-	-	-	-	-
scaffold2_19.7	141471	142352	type II secretion system F family protein	868	-	-	-	-	-	-	-	-	-	-	-	-	-
scaffold2_19.7	142345	143247	hypothetical protein	869	-	-	-	-	-	-	-	-	-	-	-	-	-
scaffold2_19.7	143317	143529	hypothetical protein	870	-	-	-	-	-	-	-	-	-	-	-	-	-
scaffold2_19.7	143526	143906	pilus assembly protein	871	-	-	-	-	-	-	-	-	-	-	-	-	-
scaffold2_19.7	143903	144412	hypothetical protein	872	-	-	-	-	-	-	-	-	-	-	-	-	-
scaffold2_19.7	144409	147171	LysM peptidoglycan-binding domain-containing protein	873	-	-	-	-	-	-	-	-	-	-	-	-	-
scaffold2_19.7	147218	148615	MFS transporter	874	-	-	-	-	-	-	-	-	-	-	-	-	-
scaffold2_19.7	148885	150633	formate--tetrahydrofolate ligase	875	-	-	-	-	-	-	-	-	-	-	-	-	-
scaffold2_19.7	150739	151152	hypothetical protein	876	-	-	-	-	-	-	-	-	-	-	-	-	-
scaffold2_19.7	151149	151637	hypothetical protein	877	-	-	-	-	-	-	-	-	-	-	-	-	-
scaffold2_19.7	151696	152367	hypothetical protein	878	-	-	-	-	-	-	-	-	-	-	-	-	-
scaffold2_19.7	152565	155036	FtsX-like permease family protein	879	-	-	-	-	-	-	-	-	-	-	-	-	-
scaffold2_19.7	155036	156070	ABC transporter ATP-binding protein	880	-	-	-	-	-	-	-	-	-	-	-	-	-
scaffold2_19.7	156178	156834	response regulator transcription factor	881	-	-	-	-	-	-	-	-	-	-	-	-	-
scaffold2_19.7	156853	157401	hypothetical protein	882	-	-	-	-	-	-	-	-	-	-	-	-	-
scaffold2_19.7	157537	158367	carbohydrate ABC transporter permease	883	-	-	-	-	-	-	-	-	-	-	-	-	-
scaffold2_19.7	158367	159260	sugar ABC transporter permease	884	-	-	-	-	-	-	-	-	-	-	-	-	-
scaffold2_19.7	159345	160649	extracellular solute-binding protein	885	-	-	-	-	-	-	-	-	-	-	-	-	-
scaffold2_19.7	160996	161754	DeoR/GlpR transcriptional regulator	886	-	-	-	-	-	-	-	-	-	-	-	-	-
scaffold2_19.7	161751	163139	6-phospho-beta-glucosidase	887	-	-	-	-	-	-	-	-	-	-	-	-	-
scaffold2_19.7	163132	166260	alpha-mannosidase	888	-	-	-	-	-	-	-	-	-	-	-	-	-
scaffold2_19.7	166257	167312	alkaline phosphatase family protein	889	-	-	-	-	-	-	-	-	-	-	-	-	-
scaffold2_19.7	167306	167950	HAD family phosphatase	890	-	-	-	-	-	-	-	-	-	-	-	-	-
scaffold2_19.7	167947	169242	glycoside hydrolase family 125 protein	891	-	-	-	-	-	-	-	-	-	-	-	-	-
scaffold2_19.7	169226	170764	beta-N-acetylhexosaminidase	892	-	-	-	-	-	-	-	-	-	-	-	-	-
scaffold2_19.7	170831	171805	carbohydrate kinase family protein	893	2.04928	2.14007	2.19909	3.57401e-06	3.39006e-06	4.83857e-06	-	-	-	-	-	-	-
scaffold2_19.7	171824	173194	sensor histidine kinase	894	-	-	-	-	-	-	-	-	-	-	-	-	-
scaffold2_19.7	173302	174363	UDP-glucose 4-epimerase GalE	895	-	-	-	-	-	-	-	-	-	-	-	-	-
scaffold2_19.7	174436	175068	TetR/AcrR family transcriptional regulator	896	-	-	-	-	-	-	-	-	-	-	-	-	-
scaffold2_19.7	175185	177917	MMPL family transporter	897	-	-	-	-	-	-	-	-	-	-	-	-	-
scaffold2_19.7	177914	180283	YhgE/Pip family protein	898	-	-	-	-	-	-	-	-	-	-	-	-	-
scaffold2_19.7	180305	180460	hypothetical protein	899	-	-	-	-	-	-	-	-	-	-	-	-	-
scaffold2_19.7	180469	181923	FtsX-like permease family protein	900	-	-	-	-	-	-	-	-	-	-	-	-	-
scaffold2_19.7	181917	182669	ABC transporter ATP-binding protein	901	-	-	-	-	-	-	-	-	-	-	-	-	-
scaffold2_19.7	182813	184270	NAD-dependent succinate-semialdehyde dehydrogenase	902	-	-	-	-	-	-	-	-	-	-	-	-	-
scaffold2_19.7	184315	185601	chloride channel protein	903	-	-	-	-	-	-	-	-	-	-	-	-	-
scaffold2_19.7	185656	188022	glycogen/starch/alpha-glucan phosphorylase	904	-	-	-	-	-	-	-	-	-	-	-	-	-
scaffold2_19.7	188087	188479	hypothetical protein	905	-	-	-	-	-	-	-	-	-	-	-	-	-
scaffold2_19.7	188476	189099	sigma-70 family RNA polymerase sigma factor	906	-	-	-	-	-	-	-	-	-	-	-	-	-
scaffold2_19.7	189298	191514	1,3-beta-galactosyl-N-acetylhexosamine phosphorylase	907	-	-	-	-	-	-	-	-	-	-	-	-	-
scaffold2_19.7	191670	192836	ROK family transcriptional regulator	908	-	-	-	-	-	-	-	-	-	-	-	-	-
scaffold2_19.7	193277	194596	carbohydrate ABC transporter substrate-binding protein	909	-	-	-	-	-	-	-	-	-	-	-	-	-
scaffold2_19.7	194697	195578	sugar ABC transporter permease	910	-	-	-	-	-	-	-	-	-	-	-	-	-
scaffold2_19.7	195575	196456	carbohydrate ABC transporter permease	911	-	-	-	-	-	-	-	-	-	-	-	-	-
scaffold2_19.7	196473	196649	hypothetical protein	912	-	-	-	-	-	-	-	-	-	-	-	-	-
scaffold2_19.7	196699	197715	substrate-binding domain-containing protein	913	-	-	-	-	-	-	-	-	-	-	-	-	-
scaffold2_19.7	197705	199906	glycoside hydrolase N-terminal domain-containing protein	914	-	-	-	-	-	-	-	-	-	-	-	-	-
scaffold2_19.7	199845	200444	RICIN domain-containing protein	915	-	-	-	-	-	-	-	-	-	-	-	-	-
scaffold2_19.7	200441	201319	hypothetical protein	916	-	-	-	-	-	-	-	-	-	-	-	-	-
scaffold2_19.7	201496	201867	hypothetical protein	917	-	-	-	-	-	-	-	-	-	-	-	-	-
scaffold2_19.7	202207	202386	acetyltransferase	918	-	-	-	-	-	-	-	-	-	-	-	-	-
scaffold2_19.7	202392	203624	6-phosphofructokinase	919	-	-	-	-	-	-	-	-	-	-	-	-	-
scaffold2_19.7	203662	204243	type IV toxin-antitoxin system AbiEi family antitoxin domain-containing protein	920	-	-	-	-	-	-	-	-	-	-	-	-	-
scaffold2_19.7	204240	206993	multicopper oxidase domain-containing protein	921	-	-	-	-	-	-	-	-	-	-	-	-	-
scaffold2_19.7	206986	208080	hypothetical protein	922	-	-	-	-	-	-	-	-	-	-	-	-	-
scaffold2_19.7	208549	210021	aspartate ammonia-lyase	923	-	-	-	-	-	-	-	-	-	-	-	-	-
scaffold2_19.7	210028	211326	anaerobic C4-dicarboxylate transporter	924	-	-	-	-	-	-	-	-	-	-	-	-	-
scaffold2_19.7	211427	211681	N-acetyltransferase	925	-	-	-	-	-	-	-	-	-	-	-	-	-
scaffold2_19.7	211820	213271	catalase	926	-	-	-	-	-	-	-	-	-	-	-	-	-
scaffold2_19.7	213309	215054	ABC transporter ATP-binding protein	927	-	-	-	-	-	-	-	-	-	-	-	-	-
scaffold2_19.7	215051	216679	ABC transporter ATP-binding protein	928	-	-	-	-	-	-	-	-	-	-	-	-	-
scaffold2_19.7	216814	217800	ATP-binding protein	929	-	-	-	-	-	-	-	-	-	-	-	-	-
scaffold2_19.7	217802	219709	magnesium chelatase subunit D family protein	930	-	-	-	-	-	-	-	-	-	-	-	-	-
scaffold2_19.7	219709	223614	cobaltochelatase subunit CobN	931	-	2.13328	2.13308	-	6.47117e-06	1.31922e-05	-	-	-	-	-	-	-
scaffold2_19.7	223611	224705	radical SAM protein	932	2.63715	2.84021	2.86619	1.97479e-06	2.05567e-06	1.99353e-06	-	-	-	-	-	-	-
scaffold2_19.7	224702	225703	ABC transporter ATP-binding protein	933	2.07326	2.16575	2.24644	1.58332e-05	6.12131e-06	8.32066e-06	-	-	-	-	-	-	-
scaffold2_19.7	225700	226839	iron ABC transporter permease	934	-	-	-	-	-	-	-	-	-	-	-	-	-
scaffold2_19.7	226922	228148	ABC transporter substrate-binding protein	935	-	-	-	-	-	-	-	2.0454	2.04285	-	6.77e-05	5.75e-05	-
scaffold2_19.7	228205	229455	ABC transporter substrate-binding protein	936	-	-	-	-	-	-	-	-	-	-	-	-	-
scaffold2_19.7	229757	230528	transcriptional regulator	937	-	-	-	-	-	-	-	-	-	-	-	-	-
scaffold2_19.7	230568	232352	oleate hydratase	938	-	-	-	-	-	-	-	-	-	-	-	-	-
scaffold2_19.7	232603	234180	bifunctional hydroxymethylpyrimidine kinase/phosphomethylpyrimidine kinase	939	-	-	-	-	-	-	-	-	-	-	-	-	-
scaffold2_19.7	234304	234534	hypothetical protein	940	-	-	-	-	-	-	-	-	-	-	-	-	-
scaffold2_19.7	234543	235196	thiamine phosphate synthase	941	-	-	-	-	-	-	-	-	-	-	-	-	-
scaffold2_19.7	235454	236413	DUF559 domain-containing protein	942	-	-	-	-	-	-	-	-	-	-	-	-	-
scaffold2_19.7	236783	236974	hypothetical protein	943	-	-	-	-	-	-	-	-	-	-	-	-	-
scaffold2_19.7	236971	237060	potassium-transporting ATPase subunit F	944	-	-	-	-	-	-	-	-	-	-	-	-	-
scaffold2_19.7	237060	238730	potassium-transporting ATPase subunit KdpA	945	-2.12352	-2.13203	-	1.44212e-05	1.20079e-05	-	-2.05636	-2.0628	-	9.97e-05	0.000114754	-	-
scaffold2_19.7	238733	240847	potassium-transporting ATPase subunit KdpB	946	-	-	-	-	-	-	-	-	-	-	-	-	-
scaffold2_19.7	240860	241465	potassium-transporting ATPase subunit KdpC	947	-	-	-	-	-	-	-	-	-	-	-	-	-
scaffold2_19.7	241530	243998	sensor histidine kinase KdpD	948	-	-	-	-	-	-	-	-	-	-	-	-	-
scaffold2_19.7	243995	244678	response regulator transcription factor	949	-	-	-	-	-	-	-	-	-	-	-	-	-
scaffold2_19.7	244682	245206	EXLDI protein	950	-	-	-	-	-	-	-	-	-	-	-	-	-
scaffold2_19.7	245834	246076	hypothetical protein	951	-	-	-	-	-	-	-	-	-	-	-	-	-
scaffold2_19.7	246163	246429	hypothetical protein	952	-	-	-	-	-	-	-	-	-	-	-	-	-
scaffold2_19.7	246403	246597	hypothetical protein	953	-	-	-	-	-	-	-	-	-	-	-	-	-
scaffold2_19.7	246604	246816	hypothetical protein	954	-	-	-	-	-	-	-	-	-	-	-	-	-
scaffold2_19.7	247392	248642	insulinase family protein	956	-	-	-	-	-	-	-	-	-	-	-	-	-
scaffold2_19.7	248765	250036	insulinase family protein	957	-	-	-	-	-	-	-	-	-	-	-	-	-
scaffold2_19.7	250242	250661	DUF5318 family protein	958	-	-	-	-	-	-	-	-	-	-	-	-	-
scaffold2_19.7	250654	252993	transglycosylase domain-containing protein	959	-	-	-	-	-	-	-	-	-	-	-	-	-
scaffold2_19.7	253165	254550	DUF2029 domain-containing protein	960	-	-	-	-	-	-	-	-	-	-	-	-	-
scaffold2_19.7	254547	255722	hypothetical protein	961	-	-	-	-	-	-	-	-	-	-	-	-	-
scaffold2_19.7	255719	257056	hypothetical protein	962	-	-	-	-	-	-	-	-	-	-	-	-	-
scaffold2_19.7	257017	258279	glycosyltransferase	963	-	-	-	-	-	-	-	-	-	-	-	-	-
scaffold2_19.7	258547	259674	glycosyltransferase	964	-	-	-	-	-	-	-	-	-	-	-	-	-
scaffold2_19.7	259671	260993	O-antigen ligase family protein	965	-	-	-	-	-	-	-	-	-	-	-	-	-
scaffold2_19.7	260967	261743	chain-length determining protein	966	-	-	-	-	-	-	-	-	-	-	-	-	-
scaffold2_19.7	261917	262534	N-acetyltransferase	967	-	-	-	-	-	-	-	-	-	-	-	-	-
scaffold2_19.7	262618	263730	DegT/DnrJ/EryC1/StrS family aminotransferase	968	-	-	-	-	-	-	-	-	-	-	-	-	-
scaffold2_19.7	263730	264722	Gfo/Idh/MocA family oxidoreductase	969	-	-	-	-	-	-	-	-	-	-	-	-	-
scaffold2_19.7	264824	266206	O-antigen ligase family protein	970	-	-	-	-	-	-	-	-	-	-	-	-	-
scaffold2_19.7	266366	267988	MFS transporter	971	-	-	-	-	-	-	-	-	-	-	-	-	-
scaffold2_19.7	268231	269415	FAD-dependent oxidoreductase	972	-	-	-	-	-	-	-	-	-	-	-	-	-
scaffold2_19.7	269431	270231	SDR family oxidoreductase	973	-	-	-	-	-	-	-	-	-	-	-	-	-
scaffold2_19.7	270295	270552	HPr family phosphocarrier protein	974	-	-	-	-	-	-	-	-	-	-	-	-	-
scaffold2_19.7	270588	272600	PTS sugar transporter subunit IIA	975	-	-	-	-	-	-	-	-	-	-	-	-	-
scaffold2_19.7	272610	273584	1-phosphofructokinase family hexose kinase	976	-	-	-	-	-	-	-	-	-	-	-	-	-
scaffold2_19.7	273714	273898	hypothetical protein	977	-	-	-	-	-	-	-	-	-	-	-	-	-
scaffold2_19.7	273888	274649	DeoR/GlpR transcriptional regulator	978	-	-	-	-	-	-	-	-	-	-	-	-	-
scaffold2_19.7	274814	276112	nucleotide sugar dehydrogenase	979	-	-	-	-	-	-	-	-	-	-	-	-	-
scaffold2_19.7	276096	277355	O-antigen ligase family protein	980	-	-	-	-	-	-	-	-	-	-	-	-	-
scaffold2_19.7	277474	278589	glycosyltransferase	981	-	-	-	-	-	-	-	-	-	-	-	-	-
scaffold2_19.7	278687	279760	UDP-N-acetylglucosamine 2-epimerase (non-hydrolyzing)	982	-	-	-	-	-	-	-	-	-	-	-	-	-
scaffold2_19.7	279760	280881	glycosyltransferase	983	-	-	-	-	-	-	-	-	-	-	-	-	-
scaffold2_19.7	280959	281108	toxin HicA	984	-	-	-	-	-	-	-	-	-	-	-	-	-
scaffold2_19.7	281228	282021	hypothetical protein	985	-	-	-	-	-	-	-	-	-	-	-	-	-
scaffold2_19.7	282401	282706	hypothetical protein	986	-	-	2.02582	-	-	0.00357739	-	-	-	-	-	-	-
scaffold2_19.7	282693	284075	NAD(P)/FAD-dependent oxidoreductase	987	-	-	-	-	-	-	-	-	-	-	-	-	-
scaffold2_19.7	284203	284850	NUDIX hydrolase	988	-	-	-	-	-	-	-	-	-	-	-	-	-
scaffold2_19.7	284832	287348	ATP-dependent helicase HrpB	989	-	-	-	-	-	-	-	-	-	-	-	-	-
scaffold2_19.7	287656	288285	ECF transporter S component	990	-	-	-	-	-	-	-	-	-	-	-	-	-
scaffold2_19.7	288282	290381	ATP-binding cassette domain-containing protein	991	-	-	-	-	-	-	-	-	-	-	-	-	-
scaffold2_19.7	290394	291569	glycosyltransferase family 4 protein	992	-	-	-	-	-	-	-	-	-	-	-	-	-
scaffold2_19.7	291662	292081	DoxX family membrane protein	993	-	-	-	-	-	-	-	-	-	-	-	-	-
scaffold2_19.7	292648	293655	dihydroorotate dehydrogenase-like protein	994	-	-	-	-	-	-	-	-	-	-	-	-	-
scaffold2_19.7	293679	297293	pyruvate:ferredoxin (flavodoxin) oxidoreductase	995	-	-	-	-	-	-	-	-	-	-	-	-	-
scaffold2_19.7	297309	299126	NAD(P)-binding protein	996	-	-	-	-	-	-	-	-	-	-	-	-	-
scaffold2_19.7	299375	299692	thiamine-binding protein	997	-	-	-	-	-	-	-	-	-	-	-	-	-
scaffold2_19.7	299714	300376	FadR family transcriptional regulator	998	-	-	-	-	-	-	-	-	-	-	-	-	-
scaffold2_19.7	300870	302558	L-lactate permease	999	-	-	-	-	-	-	-	-	-	-	-	-	-
scaffold2_19.7	302601	303407	(Fe-S)-binding protein	1000	-	-	-	-	-	-	-	-	-	-	-	-	-
scaffold2_19.7	303411	304946	iron-sulfur cluster-binding protein	1001	-	-	-	-	-	-	-	-	-	-	-	-	-
scaffold2_19.7	304943	305623	lactate utilization protein C	1002	-	-	-	-	-	-	-	-	-	-	-	-	-
scaffold2_19.7	306258	306974	ATP-binding cassette domain-containing protein	1003	-	-	-	-	-	-	-	-	-	-	-	-	-
scaffold2_19.7	306971	308209	hypothetical protein	1004	-	-	-	-	-	-	-	-	-	-	-	-	-
scaffold2_19.7	308206	308796	hypothetical protein	1005	-	-	-	-	-	-	-	-	-	-	-	-	-
scaffold2_19.7	308851	310455	thiol reductant ABC exporter subunit CydC	1006	-	-	-	-	-	-	-	-	-	-	-	-	-
scaffold2_19.7	310452	312068	thiol reductant ABC exporter subunit CydD	1007	-	-	-	-	-	-	-	-	-	-	-	-	-
scaffold2_19.7	312096	313169	cytochrome d ubiquinol oxidase subunit II	1008	-	-	-	-	-	-	-	-	-	-	-	-	-
scaffold2_19.7	313182	314702	cytochrome ubiquinol oxidase subunit I	1009	-	-	-	-	-	-	-	-	-	-	-	-	-
scaffold2_19.7	314902	316407	APC family permease	1010	-	-	-	-	-	-	-	-	-	-	-	-	-
scaffold2_19.7	316518	318518	ABC transporter ATP-binding protein	1011	-	-	-	-	-	-	-	-	-	-	-	-	-
scaffold2_19.7	318515	320251	ABC transporter ATP-binding protein	1012	-	-	-	-	-	-	-	-	-	-	-	-	-
scaffold2_19.7	320524	320817	DNA-binding protein	1013	-	-	2.05572	-	-	0.00227939	-	-	-	-	-	-	-
scaffold2_19.7	320919	322403	lysine--tRNA ligase	1014	-	-	-	-	-	-	-	-	-	-	-	-	-
scaffold2_19.7	322443	322724	cell division protein CrgA	1015	-	-	-	-	-	-	-	-	-	-	-	-	-
scaffold2_19.7	322846	323673	DUF881 domain-containing protein	1016	-	-	-	-	-	-	-	-	-	-	-	-	-
scaffold2_19.7	323764	325662	Stk1 family PASTA domain-containing Ser/Thr kinase	1017	-	-	-	-	-	-	-	-	-	-	-	-	-
scaffold2_19.7	325709	327136	penicillin-binding protein 2	1018	-	-	-	-	-	-	-	-	-	-	-	-	-
scaffold2_19.7	327133	328524	FtsW/RodA/SpoVE family cell cycle protein	1019	-	-	-	-	-	-	-	-	-	-	-	-	-
scaffold2_19.7	328521	330008	serine/threonine-protein phosphatase	1020	-	-	-	-	-	-	-	-	-	-	-	-	-
scaffold2_19.7	330012	330500	FHA domain-containing protein	1021	-	-	-	-	-	-	-	-	-	-	-	-	-
scaffold2_19.7	330503	331192	DUF3662 domain-containing protein	1022	-	-	-	-	-	-	-	-	-	-	-	-	-
scaffold2_19.7	331363	332406	glycosyltransferase family 1 protein	1023	-	-	-	-	-	-	-	-	-	-	-	-	-
scaffold2_19.7	332634	333596	aminoglycoside phosphotransferase family protein	1024	-	-	-	-	-	-	-	-	-	-	-	-	-
scaffold2_19.7	334306	334971	hypothetical protein	1025	8.83232	8.57392	8.98417	8.07301e-06	1.26532e-05	1.17023e-05	8.83799	8.57984	9.17353	4.58e-05	8.39e-05	6.31e-05	-
scaffold2_19.7	335012	335616	hypothetical protein	1026	7.73992	7.72187	8.39916	3.89557e-06	3.39006e-06	3.53449e-06	7.74346	7.72635	8.58662	4.71e-05	9.13e-05	6.31e-05	-
scaffold2_19.7	335659	336244	hypothetical protein	1027	8.52727	9.04144	9.6553	2.65966e-06	1.47912e-06	1.99353e-06	8.53147	9.04646	9.84342	3.01e-05	2.7e-05	2.57e-05	-
scaffold2_19.7	336241	336993	hypothetical protein	1028	9.10288	9.39745	9.47415	5.40157e-06	2.63643e-06	3.32941e-06	9.10931	9.40328	9.66384	3.36e-05	2.7e-05	3.85e-05	-
scaffold2_19.7	337296	341364	RHS repeat protein	1029	-	-	-	-	-	-	-	-	-	-	-	-	-
scaffold2_19.7	341465	341645	ABC transporter ATP-binding protein	1030	-	-	-	-	-	-	-	-	-	-	-	-	-
scaffold2_19.7	341632	342478	hypothetical protein	1031	-	-	-	-	-	-	-	-	-	-	-	-	-
scaffold2_19.7	342989	343827	hypothetical protein	1032	-2.10117	-2.21286	-2.04811	2.83018e-05	2.61901e-05	3.5142e-05	-2.51924	-2.57173	-2.46108	0.000237103	0.000182933	0.000350699	-
scaffold2_19.7	344067	344512	hypothetical protein	1033	-3.1551	-3.12502	-3.11202	4.27287e-06	9.11764e-06	9.79243e-06	-3.34491	-3.40588	-3.17665	5.68e-05	0.000161284	0.000161135	-
scaffold2_19.7	344494	345108	type IV secretion protein Rhs	1034	-	-	-	-	-	-	-	-	-	-	-	-	-
scaffold2_19.7	345635	345811	hypothetical protein	1035	-	-	-	-	-	-	-	-	-	-	-	-	-
scaffold2_19.7	346214	346701	type IV secretion protein Rhs	1036	-2.55139	-2.80287	-2.51655	3.44986e-06	2.51268e-06	5.03572e-06	-2.53506	-2.72517	-2.46486	4.95e-05	9.13e-05	0.000134145	-
scaffold2_19.7	346821	347543	hypothetical protein	1037	-3.34912	-3.46827	-3.21362	1.72445e-07	2.0114e-07	3.85733e-07	-2.94306	-3.06072	-2.80152	0.000454058	0.000366115	0.000660866	-
scaffold2_19.7	347912	348277	RNA-binding S4 domain-containing protein	1039	-	-	-	-	-	-	-	-	-	-	-	-	-
scaffold2_19.7	348539	348916	hypothetical protein	1041	-2.03317	-	-	3.53937e-06	-	-	-	-	-	-	-	-	-
scaffold2_19.7	348909	351857	DNA polymerase III subunit gamma and tau	1042	-	-	-	-	-	-	-	-	-	-	-	-	-
scaffold2_19.7	351967	352290	YbaB/EbfC family nucleoid-associated protein	1043	-	-	-	-	-	-	-	-	-	-	-	-	-
scaffold2_19.7	352321	352926	recombination protein RecR	1044	-	-	-	-	-	-	-	-	-	-	-	-	-
scaffold2_19.7	353034	353609	PadR family transcriptional regulator	1045	-	-	-	-	-	-	-	-	-	-	-	-	-
scaffold2_19.7	353615	354397	ABC transporter ATP-binding protein	1046	-	-	-	-	-	-	-	-	-	-	-	-	-
scaffold2_19.7	354397	357036	ABC transporter permease	1047	2.00404	2.18451	2.19828	0.000160271	8.42531e-05	7.64101e-05	-	-	-	-	-	-	-
scaffold2_19.7	357040	358467	threonine/serine exporter family protein	1048	-	-	-	-	-	-	-	-	-	-	-	-	-
scaffold2_19.7	358986	359786	HAD family phosphatase	1049	-	-	-	-	-	-	-	-	-	-	-	-	-
scaffold2_19.7	359796	360605	Cof-type HAD-IIB family hydrolase	1050	-	-	-	-	-	-	-	-	-	-	-	-	-
scaffold2_19.7	361319	361939	ATP-binding cassette domain-containing protein	1051	-	-	-	-	-	-	-	-	-	-	-	-	-
scaffold2_19.7	362275	363141	hypothetical protein	1052	-	-	-	-	-	-	-	-	-	-	-	-	-
scaffold2_19.7	363153	363743	hypothetical protein	1053	-	-	-	-	-	-	-	-	-	-	-	-	-
scaffold2_19.7	364387	367692	isoleucine--tRNA ligase	1054	-	-	-	-	-	-	-	-	-	-	-	-	-
scaffold2_19.7	367807	369186	serine dehydratase subunit alpha family protein	1055	-	-	-	-	-	-	-	-	-	-	-	-	-
scaffold2_19.7	369208	370467	hypothetical protein	1056	-	-	-	-	-	-	-	-	-	-	-	-	-
scaffold2_19.7	370481	370591	transporter	1057	-	-	-	-	-	-	-	-	-	-	-	-	-
scaffold2_19.7	370747	371757	Gfo/Idh/MocA family oxidoreductase	1058	-	-	-	-	-	-	-	-	-	-	-	-	-
scaffold2_19.7	371864	372163	WhiB family transcriptional regulator	1059	-	-	-	-	-	-	-	-	-	-	-	-	-
scaffold2_19.7	372160	372333	DUF4177 domain-containing protein	1060	-	-	-	-	-	-	-	-	-	-	-	-	-
scaffold2_19.7	372330	372785	RidA family protein	1061	-	-	-	-	-	-	-	-	-	-	-	-	-
scaffold2_19.7	372868	373599	Crp/Fnr family transcriptional regulator	1062	-	-	-	-	-	-	-	-	-	-	-	-	-
scaffold2_19.7	373685	374413	endonuclease III	1063	-	-	-	-	-	-	-	-	-	-	-	-	-
scaffold2_19.7	374410	374997	TlpA family protein disulfide reductase	1064	-	-	-	-	-	-	-	-	-	-	-	-	-
scaffold2_19.7	375087	375650	CoA pyrophosphatase	1065	2.39553	-	2.43545	4.56207e-06	-	5.75272e-06	-	-	-	-	-	-	-
scaffold2_19.7	375732	376268	phage holin family protein	1066	-	-	-	-	-	-	-	-	-	-	-	-	-
scaffold2_19.7	376365	377627	Na+/H+ antiporter NhaA	1067	-	-	-	-	-	-	-	-	-	-	-	-	-
scaffold2_19.7	377795	378673	class I SAM-dependent methyltransferase	1068	-	-	-	-	-	-	-	-	-	-	-	-	-
scaffold2_19.7	378682	379740	CpaE-like family protein	1069	-	-	-	-	-	-	-	-2.79196	-	-	0.028807	-	-
scaffold2_19.7	379737	380903	TadA family conjugal transfer-associated ATPase	1070	-	-	-	-	-	-	-	-	-	-	-	-	-
scaffold2_19.7	380900	381670	pilus assembly protein TadB	1071	-	-	-	-	-	-	-	-	-	-	-	-	-
scaffold2_19.7	381667	381951	type II secretion protein F	1072	-	-	-	-	-	-	-	-	-	-	-	-	-
scaffold2_19.7	381973	382416	type II secretion system F family protein	1073	-	-	-	-	-	-	-	-	-	-	-	-	-
scaffold2_19.7	382625	382912	DUF4244 domain-containing protein	1074	-	-	-	-	-	-	-	-	-	-	-	-	-
scaffold2_19.7	383002	383320	hypothetical protein	1075	-	-	-	-	-	-	-	-	-	-	-	-	-
scaffold2_19.7	383317	383724	flp pilus-assembly TadE/G-like family protein	1076	-	-	-	-	-	-	-	-	-	-	-	-	-
scaffold2_19.7	384137	386401	DEAD/DEAH box helicase	1077	-	-	-	-	-	-	-	-	-	-	-	-	-
scaffold2_19.7	386425	387942	methyltransferase	1078	-	-	-	-	-	-	-	-	-	-	-	-	-
scaffold2_19.7	388035	388322	DUF2249 domain-containing protein	1079	-	-	-	-	-	-	-	-	-	-	-	-	-
scaffold2_19.7	388545	391337	type I DNA topoisomerase	1080	-	-	-	-	-	-	-	-	-	-	-	-	-
scaffold2_19.7	391339	392826	hypothetical protein	1081	-	-	-	-	-	-	-	-	-	-	-	-	-
scaffold2_19.7	392819	393463	dTMP kinase	1082	-	-	-	-	-	-	-	-	-	-	-	-	-
scaffold2_19.7	393510	394718	DNA polymerase III subunit delta'	1083	-	-	-	-	-	-	-	-	-	-	-	-	-
scaffold2_19.7	394850	395656	DoxX family protein	1084	-	-	-	-	-	-	-	-	-	-	-	-	-
scaffold2_19.7	395731	396393	hypothetical protein	1085	-	-	-	-	-	-	-	-	-	-	-	-	-
scaffold2_19.7	396653	398092	alpha/beta fold hydrolase	1086	-	-	-	-	-	-	-	-	-	-	-	-	-
scaffold2_19.7	398181	398513	hypothetical protein	1087	-	-	-	-	-	-	-	-	-	-	-	-	-
scaffold2_19.7	398547	400196	DUF885 domain-containing protein	1088	-	-	-	-	-	-	-	-	-	-	-	-	-
scaffold2_19.7	400635	401984	FAD-dependent oxidoreductase	1090	-	-	-	-	-	-	-	-	-	-	-	-	-
scaffold2_19.7	402381	403331	hypothetical protein	1091	-	-	-	-	-	-	-	-	-	-	-	-	-
scaffold2_19.7	403349	403834	histidine phosphatase family protein	1092	2.52586	2.75784	2.84808	7.55441e-06	3.70561e-06	4.47902e-06	-	-	-	-	-	-	-
scaffold2_19.7	403882	404872	acetylxylan esterase	1093	-	-	-	-	-	-	-	-	-	-	-	-	-
scaffold2_19.7	404888	405901	site-specific DNA-methyltransferase	1094	-	-	-	-	-	-	-	-	-	-	-	-	-
scaffold2_19.7	406012	406566	inorganic diphosphatase	1095	-	-	-	-	-	-	-	-	-	-	-	-	-
scaffold2_19.7	406693	408066	D-alanyl-D-alanine carboxypeptidase/D-alanyl-D-alanine-endopeptidase	1096	-	-	-	-	-	-	-	-	-	-	-	-	-
scaffold2_19.7	408066	409001	tRNA lysidine(34) synthetase TilS	1097	-	-	-	-	-	-	-	-	-	-	-	-	-
scaffold2_19.7	409029	409583	hypoxanthine phosphoribosyltransferase	1098	-	-	-	-	-	-	-	-	-	-	-	-	-
scaffold2_19.7	409725	411878	ATP-dependent zinc metalloprotease FtsH	1099	-	-	-	-	-	-	-	-	-	-	-	-	-
scaffold2_19.7	411943	412518	GTP cyclohydrolase I FolE	1100	-	-	-	-	-	-	-	-	-	-	-	-	-
scaffold2_19.7	412582	412914	hypothetical protein	1101	-	-	-	-	-	-	-	-	-	-	-	-	-
scaffold2_19.7	412911	413108	ferredoxin	1102	-	-	-	-	-	-	-	-	-	-	-	-	-
scaffold2_19.7	413238	414329	OmpA family protein	1103	-	-	-	-	-	-	-	-	-	-	-	-	-
scaffold2_19.7	414487	414963	hypothetical protein	1104	-	-	-	-	-	-	-	-	-	-	-	-	-
scaffold2_19.7	415167	415691	Tat pathway signal sequence	1105	-	-	-	-	-	-	-	-	-	-	-	-	-
scaffold2_19.7	415721	416173	hypothetical protein	1106	-	-	-	-	-	-	-	-	-	-	-	-	-
scaffold2_19.7	416363	416539	hypothetical protein	1107	-	-	-	-	-	-	-	-	-	-	-	-	-
scaffold2_19.7	416576	417518	hypothetical protein	1108	-	-	-	-	-	-	-	-	-	-	-	-	-
scaffold2_19.7	417430	417894	hypothetical protein	1109	-	-	-	-	-	-	-	-	-	-	-	-	-
scaffold2_19.7	417951	418796	dihydropteroate synthase	1110	-	-	-	-	-	-	-	-	-	-	-	-	-
scaffold2_19.7	418857	419219	dihydroneopterin aldolase	1111	-2.22431	-	-	1.01274e-05	-	-	-	-	-	-	-	-	-
scaffold2_19.7	419216	419761	2-amino-4-hydroxy-6- hydroxymethyldihydropteridine diphosphokinase	1112	-	-	-	-	-	-	-	-	-	-	-	-	-
scaffold2_19.7	419770	420306	DUF3180 domain-containing protein	1113	-	-	-	-	-	-	-	-	-	-	-	-	-
scaffold2_19.7	420389	421066	cell division topological specificity factor MinE	1114	-	-	-	-	-	-	-	-	-	-	-	-	-
scaffold2_19.7	421143	422332	NADH-quinone oxidoreductase subunit D	1115	-	-	-	-	-	-	-	-	-	-	-	-	-
scaffold2_19.7	422471	422788	Lsr2 family protein	1116	-	-	-	-	-	-	-	-	-	-	-	-	-
scaffold2_19.7	423051	425585	ATP-dependent Clp protease ATP-binding subunit	1117	-	-	-	-	-	-	-	-	-	-	-	-	-
scaffold2_19.7	425638	426645	DUF2891 domain-containing protein	1118	-	-	-	-	-	-	-	-	-	-	-	-	-
scaffold2_19.7	426642	427628	DUF979 domain-containing protein	1119	-	-	-	-	-	-	-	-	-	-	-	-	-
scaffold2_19.7	427625	428389	DUF969 domain-containing protein	1120	-	-	-	-	-	-	-	-	-	-	-	-	-
scaffold2_19.7	428512	429282	LamB/YcsF family protein	1121	-	-	-	-	-	-	-	-	-	-	-	-	-
scaffold2_19.7	429279	429899	allophanate hydrolase subunit 1	1122	-	-	-	-	-	-	-	-	-	-	-	-	-
scaffold2_19.7	429896	430765	biotin-dependent carboxyltransferase family protein	1123	-	-	-	-	-	-	-	-	-	-	-	-	-
scaffold2_19.7	430929	432416	DHA2 family efflux MFS transporter permease subunit	1124	-	-	-	-	-	-	-	-	-	-	-	-	-
scaffold2_19.7	432484	433383	TIGR01777 family oxidoreductase	1125	-	-	-	-	-	-	-	-	-	-	-	-	-
scaffold2_19.7	433620	434288	rhomboid family intramembrane serine protease	1126	-	-	-	-	-	-	-	-	-	-	-	-	-
scaffold2_19.7	434306	434860	hypothetical protein	1127	-	-	-	-	-	-	-	-	-	-	-	-	-
scaffold2_19.7	434935	435591	response regulator transcription factor	1128	-	-	-	-	-	-	-	-	-	-	-	-	-
scaffold2_19.7	435671	436903	two-component sensor histidine kinase	1129	-	-	-	-	-	-	-	-	-	-	-	-	-
scaffold2_19.7	437156	437650	hypothetical protein	1130	-3.44197	-3.58753	-3.50753	2.74028e-07	6.14087e-07	5.64987e-07	-3.0206	-3.15461	-3.07513	0.000509401	0.000515749	0.000610646	-
scaffold2_19.7	437832	438743	PRD domain-containing protein	1131	-	-	-	-	-	-	-	-	-	-	-	-	-
scaffold2_19.7	438748	439221	PTS glucose transporter subunit IIA	1132	-2.00328	-	-	3.8175e-06	-	-	-	-	-	-	-	-	-
scaffold2_19.7	439233	440759	PTS transporter subunit EIIC	1133	-	-	-	-	-	-	-	-	-	-	-	-	-
scaffold2_19.7	440761	441054	N-acetylmannosamine-6-phosphate 2-epimerase	1134	-2.01413	-	-	1.61682e-05	-	-	-2.06673	-	-	0.000150183	-	-	-
scaffold2_19.7	441446	441668	hypothetical protein	1135	-	-	-	-	-	-	-	-	-	-	-	-	-
scaffold2_19.7	441584	442948	MFS transporter	1136	-	-	-	-	-	-	-	-	-	-	-	-	-
scaffold2_19.7	442948	443988	4-hydroxythreonine-4-phosphate dehydrogenase PdxA	1137	-	-	-	-	-	-	-	-	-	-	-	-	-
scaffold2_19.7	444064	445335	four-carbon acid sugar kinase family protein	1138	-	-	-	-	-	-	-	-	-	-	-	-	-
scaffold2_19.7	445569	446498	DeoR/GlpR transcriptional regulator	1139	-	-	-	-	-	-	-	-	-	-	-	-	-
scaffold2_19.7	446511	447386	A/G-specific adenine glycosylase	1140	-	-	-	-	-	-	-	-	-	-	-	-	-
scaffold2_19.7	447379	448689	glutamate-1-semialdehyde 2,1-aminomutase	1141	-	-	-	-	-	-	-	-	-	-	-	-	-
scaffold2_19.7	448736	449782	porphobilinogen synthase	1142	-	-	-	-	-	-	-	-	-	-	-	-	-
scaffold2_19.7	449812	450537	uroporphyrinogen-III synthase	1143	-	-	-	-	-	-	-	-	-	-	-	-	-
scaffold2_19.7	450534	451538	hydroxymethylbilane synthase	1144	-	-	-	-	-	-	-	-	-	-	-	-	-
scaffold2_19.7	451584	453014	FAD-dependent oxidoreductase	1145	-	-	-	-	-	-	-	-	-	-	-	-	-
scaffold2_19.7	453029	454090	uroporphyrinogen decarboxylase	1146	-	-	-	-	-	-	-	-	-	-	-	-	-
scaffold2_19.7	454220	455554	glutamyl-tRNA reductase	1147	-	-	-	-	-	-	-	-	-	-	-	-	-
scaffold2_19.7	455551	457602	ferrochelatase	1148	-	-	-	-	-	-	-	-	-	-	-	-	-
scaffold2_19.7	457926	458306	hypothetical protein	1149	-	-	-	-	-	-	-	-	-	-	-	-	-
scaffold2_19.7	458342	459445	DNA integrity scanning protein DisA	1150	-	-	-	-	-	-	-	-	-	-	-	-	-
scaffold2_19.7	459498	460895	DNA repair protein RadA	1151	-	-	-	-	-	-	-	-	-	-	-	-	-
scaffold2_19.7	460961	462587	NAD-dependent malic enzyme	1152	-	-	-	-	-	-	-	-	-	-	-	-	-
scaffold2_19.7	462672	463310	VOC family protein	1153	-	-	-	-	-	-	-	-	-	-	-	-	-
scaffold2_19.7	463523	464350	sugar phosphate isomerase/epimerase	1154	-	-	-	-	-	-	-	-	-	-	-	-	-
scaffold2_19.7	464413	465309	proline dehydrogenase family protein	1155	-	-	-	-	-	-	-	-	-	-	-	-	-
scaffold2_19.7	465309	466145	CPBP family intramembrane metalloprotease	1156	-	-	-	-	-	-	-	-	-	-	-	-	-
scaffold2_19.7	466190	467233	aspartate-semialdehyde dehydrogenase	1157	-	-	-	-	-	-	-	-	-	-	-	-	-
scaffold2_19.7	467230	468021	pyrroline-5-carboxylate reductase	1158	-	-	-	-	-	-	-	-	-	-	-	-	-
scaffold2_19.7	468157	468258	AURKAIP1/COX24 domain-containing protein	1159	-	-	-	-	-	-	-	-	-	-	-	-	-
scaffold2_19.7	468299	468619	glutaredoxin family protein	1160	-	-	-	-	-	-	-	-	-	-	-	-	-
scaffold2_19.7	468743	470458	uroporphyrinogen-III synthase	1161	-	-	-	-	-	-	-	-	-	-	-	-	-
scaffold2_19.7	470481	471197	histidine phosphatase family protein	1162	-	-	-	-	-	-	-	-	-	-	-	-	-
scaffold2_19.7	471194	471763	TlpA family protein disulfide reductase	1163	-	-	-	-	-	-	-	-	-	-	-	-	-
scaffold2_19.7	471811	472521	cytochrome C biogenesis protein CcdA	1164	-	-	-	-	-	-	-	-	-	-	-	-	-
scaffold2_19.7	472521	474110	cytochrome c biogenesis protein ResB	1165	-	-	-	-	-	-	-	-	-	-	-	-	-
scaffold2_19.7	474107	475000	c-type cytochrome biogenesis protein CcsB	1166	-	-	-	-	-	-	-	-	-	-	-	-	-
scaffold2_19.7	474987	476450	GerMN domain-containing protein	1167	-	-	-	-	-	-	-	-	-	-	-	-	-
scaffold2_19.7	476462	477256	SDR family oxidoreductase	1168	-	-	-	-	-	-	-	-	-	-	-	-	-
scaffold2_19.7	477468	477815	hypothetical protein	1169	-	-	-	-	-	-	-	-	-	-	-	-	-
scaffold2_19.7	477883	479934	hypothetical protein	1170	-	-	-	-	-	-	-	-	-	-	-	-	-
scaffold2_19.7	479970	480596	ABC transporter ATP-binding protein	1171	-	-	-	-	-	-	-	-	-	-	-	-	-
scaffold2_19.7	480633	480929	hypothetical protein	1172	-	-	-	-	-	-	-	-	-	-	-	-	-
scaffold2_19.7	480979	481683	DUF5134 domain-containing protein	1173	-	-	-	-	-	-	-	-	-	-	-	-	-
scaffold2_19.7	481808	483208	mycothione reductase	1174	-	-	-	-	-	-	-	-	-	-	-	-	-
scaffold2_19.7	483291	484112	ABC transporter substrate-binding protein	1175	-2.60706	-2.69408	-2.54081	3.53937e-06	1.47912e-06	5.1863e-06	-2.23728	-2.32915	-2.17467	0.00144968	0.000856789	0.00170153	-
scaffold2_19.7	484111	484296	hypothetical protein	1176	-2.45865	-2.65669	-2.50802	1.38384e-05	1.97016e-06	2.48224e-06	-2.17228	-2.40419	-2.19757	0.00129032	0.000346279	0.000597919	-
scaffold2_19.7	484319	485077	ABC transporter ATP-binding protein	1177	-	-	-	-	-	-	-	-	-	-	-	-	-
scaffold2_19.7	485074	486108	iron ABC transporter permease	1178	-	-	-	-	-	-	-	-	-	-	-	-	-
scaffold2_19.7	486337	487224	siderophore-interacting protein	1179	-	-	-	-	-	-	-	-	-	-	-	-	-
scaffold2_19.7	487451	488227	phosphate ABC transporter ATP-binding protein	1180	-	-	-	-	-	-	-	-	-	-	-	-	-
scaffold2_19.7	488246	489172	phosphate ABC transporter permease PstA	1181	-	-	-	-	-	-	-	-	-	-	-	-	-
scaffold2_19.7	489169	490173	phosphate ABC transporter permease subunit PstC	1182	-	-	-	-	-	-	-	-	-	-	-	-	-
scaffold2_19.7	490282	491433	phosphate ABC transporter substrate-binding protein PstS	1183	-	-	-	-	-	-	-	-	-	-	-	-	-
scaffold2_19.7	491606	492547	NUDIX hydrolase	1184	-	-	-	-	-	-	-	-	-	-	-	-	-
scaffold2_19.7	492555	494660	RNA degradosome polyphosphate kinase	1185	-	-	-	-	-	-	-	-	-	-	-	-	-
scaffold2_19.7	494782	495495	response regulator transcription factor	1186	-	-	-	-	-	-	-	-	-	-	-	-	-
scaffold2_19.7	495554	496438	hypothetical protein	1187	-	-	-	-	-	-	-	-	-	-	-	-	-
scaffold2_19.7	496453	496890	D-tyrosyl-tRNA(Tyr) deacylase	1188	-	-	-	-	-	-	-	-	-	-	-	-	-
scaffold2_19.7	497086	497586	FABP family protein	1189	-	-	-	-	-	-	-	-	-	-	-	-	-
scaffold2_19.7	497588	498529	folate-binding protein YgfZ	1190	-	-	-	-	-	-	-	-	-	-	-	-	-
scaffold2_19.7	498570	499955	sugar transferase	1191	-	-	-	-	-	-	-	-	-	-	-	-	-
scaffold2_19.7	499978	500715	SDR family oxidoreductase	1192	-	-	-	-	-	-	-	-	-	-	-	-	-
scaffold2_19.7	500790	502463	phosphoenolpyruvate--protein phosphotransferase	1193	-	-	-	-	-	-	-	-	-	-	-	-	-
scaffold2_19.7	502468	502734	HPr family phosphocarrier protein	1194	-	-	-	-	-	-	-	-	-	-	-	-	-
scaffold2_19.7	502830	503633	2-C-methyl-D-erythritol 4-phosphate cytidylyltransferase	1195	-	-	-	-	-	-	-	-	-	-	-	-	-
scaffold2_19.7	503633	504136	2-C-methyl-D-erythritol 2,4-cyclodiphosphate synthase	1196	-	-	-	-	-	-	-	-	-	-	-	-	-
scaffold2_19.7	504083	504487	PTS glucitol/sorbitol transporter subunit IIA	1197	-	-	-	-	-	-	-	-	-	-	-	-	-
scaffold2_19.7	504685	504978	PTS sugar transporter subunit IIB	1198	-	-	-	-	-	-	-	-	-	-	-	-	-
scaffold2_19.7	505062	505547	CarD family transcriptional regulator	1199	-2.16476	-2.15602	-2.06329	5.23566e-06	3.66056e-06	4.83103e-06	-	-	-	-	-	-	-
scaffold2_19.7	505732	506292	hypothetical protein	1200	-	-	-	-	-	-	-	-	-	-	-	-	-
scaffold2_19.7	506345	507025	response regulator transcription factor	1201	-	-	-	-	-	-	-	-	-	-	-	-	-
scaffold2_19.7	507022	508203	two-component sensor histidine kinase	1202	-	-	-	-	-	-	-	-	-	-	-	-	-
scaffold2_19.7	508364	509032	phosphate signaling complex protein PhoU	1203	-	-	-	-	-	-	-	-	-	-	-	-	-
scaffold2_19.7	509174	509368	hypothetical protein	1204	-	-	-	-	-	-	-	-	-	-	-	-	-
scaffold2_19.7	509412	510248	polysaccharide deacetylase	1205	-	-	-	-	-	-	-	-	-	-	-	-	-
scaffold2_19.7	510357	511106	phosphoglyceromutase	1206	-	-	-	-	-	-	-	-	-	-	-	-	-
scaffold2_19.7	511231	511689	PTS sugar transporter subunit IIA	1207	-	-	-	-	-	-	-	-	-	-	-	-	-
scaffold2_19.7	511933	512226	PTS sugar transporter subunit IIB	1208	-	-	-	-	-	-	-	-	-	-	-	-	-
scaffold2_19.7	512432	513427	asparaginase	1209	-	-	-	-	-	-	-	-	-	-	-	-	-
scaffold2_19.7	513428	514876	amino acid permease	1210	7.87629	-	-	1.30666e-07	-	-	6.23092	-	-	3.01e-05	-	-	-
scaffold2_19.7	515253	516728	glycine hydroxymethyltransferase	1211	8.31492	-	-	4.65218e-08	-	-	8.17779	2.21999	2.22805	1.26e-07	0.000243307	0.000186958	-
scaffold2_19.7	516843	517949	sugar kinase	1212	8.38039	3.64	3.17044	6.63867e-08	4.15357e-07	1.1869e-06	7.95522	3.58338	3.05814	3.09e-07	6.2e-06	1.78e-05	-
scaffold2_19.7	517946	518593	bifunctional 4-hydroxy-2-oxoglutarate aldolase/2-dehydro-3-deoxy-phosphogluconate aldolase	1213	-	2.08465	2.02762	-	1.77535e-05	2.72914e-05	-	2.10086	2.01938	-	8.05e-05	9.53e-05	-
scaffold2_19.7	518796	519572	3-ketoacyl-ACP reductase	1214	-	-	-	-	-	-	-	-	-	-	-	-	-
scaffold2_19.7	519574	521595	FAD-binding protein	1215	-	-	-	-	-	-	-	-	-	-	-	-	-
scaffold2_19.7	521620	522276	ThuA domain-containing protein	1216	-	-	-	-	-	-	-	-2.05572	-	-	0.0203344	-	-
scaffold2_19.7	522479	523186	sugar phosphate isomerase/epimerase	1217	-	-	-	-	-	-	-	-	-	-	-	-	-
scaffold2_19.7	523183	523998	Gfo/Idh/MocA family oxidoreductase	1218	-	-	-	-	-	-	-	-	-	-	-	-	-
scaffold2_19.7	524138	524470	dehydrogenase	1219	2.16018	2.3409	2.39367	5.88573e-06	3.39006e-06	2.48224e-06	-	-	-	-	-	-	-
scaffold2_19.7	524524	526965	polysaccharide lyase 8 family protein	1220	-	-	-	-	-	-	-	-	-	-	-	-	-
scaffold2_19.7	527127	527999	DUF2264 domain-containing protein	1221	-	-	-	-	-	-	-	-	-	-	-	-	-
scaffold2_19.7	528013	528657	DUF2264 domain-containing protein	1222	-	-	-	-	-	-	-	-	-	-	-	-	-
scaffold2_19.7	528727	528918	hypothetical protein	1223	-	-	-	-	-	-	-	-	-	-	-	-	-
scaffold2_19.7	528902	529858	23S rRNA (guanosine(2251)-2'-O)-methyltransferase RlmB	1224	-	-	-	-	-	-	-	-	-	-	-	-	-
scaffold2_19.7	529872	531344	cysteine--tRNA ligase	1225	3.31914	-	-	1.35995e-06	-	-	3.37194	-	-	3.57e-06	-	-	-
scaffold2_19.7	531351	531569	hypothetical protein	1226	4.36786	3.65172	2.73087	0.000210462	6.6313e-05	0.000349032	4.3451	3.61264	2.74387	0.000139653	9.13e-05	0.000420376	-
scaffold2_19.7	531580	532998	DUF4032 domain-containing protein	1227	8.79584	2.7118	2.58343	6.36586e-08	2.68268e-06	4.44161e-06	9.01422	2.76134	2.59053	1.26e-07	1.45e-05	2.57e-05	-
scaffold2_19.7	533251	533769	Asp23/Gls24 family envelope stress response protein (PPA0387)	1228	13.1559	6.72968	6.77713	6.63867e-08	4.71149e-08	4.65044e-08	13.1601	5.38252	5.99896	9.25e-07	0.000173667	3.92e-05	Stat (6.02)
scaffold2_19.7	533781	533966	DUF2273 domain-containing protein (PPA0388)	1229	8.45694	3.89478	3.69291	0.000101308	3.6619e-06	3.59228e-06	8.46375	3.06185	3.10523	0.000174743	0.000729772	0.000353392	Stat (2.06)
scaffold2_19.7	533966	534379	Asp23/Gls24 family envelope stress response protein (PPA0389)	1230	8.04311	4.24098	4.24019	3.41944e-07	1.00552e-06	6.8329e-07	6.83105	3.61659	3.599	3.01e-05	0.000141151	0.000203486	Stat (4.63)
scaffold2_19.7	534381	534935	hypothetical protein (PPA0390)	1231	12.9056	7.04897	7.84985	1.46249e-06	4.32529e-07	3.45829e-07	12.91	6.06701	7.0374	5.19e-06	6.94e-05	3e-05	Stat (6.43)
scaffold2_19.7	534932	535648	alkaline shock response membrane anchor protein AmaP (PPA0391)	1232	10.6305	6.8793	6.91561	1.52078e-06	2.63707e-06	2.48224e-06	10.1927	6.01416	6.1208	2.61e-06	8.79e-05	7.2e-05	Stat (6.22)
scaffold2_19.7	535705	536280	sigma-70 family RNA polymerase sigma factor (PPA0392)	1233	11.8499	9.75644	6.76455	8.58395e-06	2.96108e-06	3.53274e-06	11.447	8.66649	6.8564	2.95e-06	1.45e-05	1.31e-05	Stat (2.92)
scaffold2_19.7	536271	536795	Asp23/Gls24 family envelope stress response protein	1234	9.19599	4.8952	4.23406	3.53937e-06	6.66358e-06	8.7983e-06	9.12626	5.09146	4.4534	3.11e-06	1.74e-05	3.92e-05	-
scaffold2_19.7	536788	537138	hypothetical protein (PPA0394)	1235	5.39868	2.99762	2.49564	2.36394e-06	3.1473e-05	3.86683e-05	5.26317	3.15719	2.70611	4.26e-06	8.1132e-05	0.000161135	Stat (2.22)
scaffold2_19.7	537204	538304	sn-glycerol-3-phosphate ABC transporter ATP-binding protein UgpC	1236	-	-	-	-	-	-	-	-	-	-	-	-	-
scaffold2_19.7	538966	540402	L-serine ammonia-lyase	1237	-	-	-	-	-	-	-	-	-	-	-	-	-
scaffold2_19.7	540427	540675	hypothetical protein	1238	-	-	-	-	-	-	-	-	-	-	-	-	-
scaffold2_19.7	540710	543070	ROK family protein	1239	-	-	-	-	-	-	-	-	-	-	-	-	-
scaffold2_19.7	543093	544385	sugar ABC transporter substrate-binding protein	1240	-	-	-	-	-	-	-	-	-	-	-	-	-
scaffold2_19.7	544382	545338	sugar ABC transporter permease	1241	-	-	-	-	-	-	-	-	-	-	-	-	-
scaffold2_19.7	545331	546221	carbohydrate ABC transporter permease	1242	-	-	-	-	-	-	-	-	-	-	-	-	-
scaffold2_19.7	546575	547612	L-threonine 3-dehydrogenase	1243	-	-	-	-	-	-	-	-	-	-	-	-	-
scaffold2_19.7	547650	548834	glycine C-acetyltransferase	1244	-	-	-	-	-	-	-	-	-	-	-	-	-
scaffold2_19.7	548851	549786	ABC transporter substrate-binding protein	1245	-	-	-	-	-	-	-	-	-	-	-	-	-
scaffold2_19.7	549796	550491	ABC transporter permease subunit	1246	-	-	-	-	-	-	-	-	-	-	-	-	-
scaffold2_19.7	550488	551135	ABC transporter permease subunit	1247	-	-	-	-	-	-	-	-	-	-	-	-	-
scaffold2_19.7	551132	551968	ATP-binding cassette domain-containing protein	1248	-	-	-	-	-	-	-	-	-	-	-	-	-
scaffold2_19.7	552088	552918	VTT domain-containing protein	1249	-	-	-	-	-	-	-	-	-	-	-	-	-
scaffold2_19.7	552943	553305	DUF488 family protein	1250	-	-	-	-	-	-	-	-	-	-	-	-	-
scaffold2_19.7	553336	553851	O-acetyl-ADP-ribose deacetylase	1251	-	-	-	-	-	-	-	-	-	-	-	-	-
scaffold2_19.7	553969	554985	NADP-dependent oxidoreductase	1252	-	-	-	-	-	-	-	-	-	-	-	-	-
scaffold2_19.7	555117	556064	ABC transporter ATP-binding protein	1253	-	-	-	-	-	-	-	-	-	-	-	-	-
scaffold2_19.7	556061	556810	ABC transporter permease	1254	-	-	-	-	-	-	-	-	-	-	-	-	-
scaffold2_19.7	556872	558027	histidine kinase	1255	-	-	-	-	-	-	-	-	-	-	-	-	-
scaffold2_19.7	558032	558652	response regulator transcription factor	1256	-	-	-	-	-	-	-	-	-	-	-	-	-
scaffold2_19.7	558925	559659	histidine phosphatase family protein	1257	-	-	-	-	-	-	-	-	-	-	-	-	-
scaffold2_19.7	559549	560577	cobalamin biosynthesis protein CobD	1258	-	-	-	-	-	-	-	-	-	-	-	-	-
scaffold2_19.7	560577	562049	cobyric acid synthase	1259	-	-	-	-	-	-	-	-	-	-	-	-	-
scaffold2_19.7	562366	563121	precorrin-2 C(20)-methyltransferase	1260	-	-	-	-	-	-	-	-	-	-	-	-	-
scaffold2_19.7	563118	564089	precorrin-4 C(11)-methyltransferase	1261	-	-	-	-	-	-	-	-	-	-	-	-	-
scaffold2_19.7	564086	566656	precorrin-3B C(17)-methyltransferase	1262	-	-	-	-	-	-	-	-	-	-	-	-	-
scaffold2_19.7	566653	567921	cobalamin biosynthesis protein	1263	-	-	-	-	-	-	-	-	-	-	-	-	-
scaffold2_19.7	567963	568829	hypothetical protein	1264	-	-	-	-	-	-	-	-	-	-	-	-	-
scaffold2_19.7	569268	569405	23S rRNA methyltransferase	1265	-	-	-	-	-	-	-2.22556	-2.25524	-	0.013126	0.0142883	-	-
scaffold2_19.7	569764	570783	iron ABC transporter permease	1266	-	-	-	-	-	-	-	-	-	-	-	-	-
scaffold2_19.7	570780	571571	ABC transporter ATP-binding protein	1267	-	-	-	-	-	-	-	-	-	-	-	-	-
scaffold2_19.7	571573	572643	ABC transporter substrate-binding protein	1268	-	-	-	-	-	-	-	-	-	-	-	-	-
scaffold2_19.7	572719	573377	DUF4143 domain-containing protein	1269	-	-	-	-	-	-	-	-	-	-	-	-	-
scaffold2_19.7	573513	574232	precorrin-8X methylmutase	1270	-	-	-	-	-	-	-	-	-	-	-	-	-
scaffold2_19.7	574471	575154	energy-coupling factor ABC transporter permease	1271	-	-	-	-	-	-	-	-	-	-	-	-	-
scaffold2_19.7	575147	575581	energy-coupling factor ABC transporter substrate-binding protein (PPA0432)	1272	2.37043	2.49704	2.46475	1.1214e-05	4.84426e-06	7.25252e-06	-	2.07661	2.00701	-	0.00045731	0.000841828	Exp (-2.45)
scaffold2_19.7	575578	576423	cobalt ECF transporter T component CbiQ	1273	2.66322	2.77561	2.8939	3.04122e-06	1.18999e-06	1.71023e-06	2.40575	2.33208	2.50558	7.06e-05	0.000243307	0.000170353	-
scaffold2_19.7	576420	577256	ATP-binding cassette domain-containing protein	1274	2.90442	3.14966	3.19099	6.90115e-07	6.07928e-07	3.48217e-07	2.01951	2.06028	2.13945	0.00460905	0.0079769	0.00640874	-
scaffold2_19.7	577309	577998	DUF4118 domain-containing protein	1275	-	-	-	-	-	-	-	-	-	-	-	-	-
scaffold2_19.7	578021	578617	precorrin-6Y C5,15-methyltransferase (decarboxylating) subunit CbiT	1276	-	-	-	-	-	-	-	-	-	-	-	-	-
scaffold2_19.7	578846	579460	cob(I)yrinic acid a,c-diamide adenosyltransferase	1277	-	-	-	-	-	-	-	-	-	-	-	-	-
scaffold2_19.7	579460	581883	cobyrinate a,c-diamide synthase	1278	-	-	-	-	-	-	-	-	-	-	-	-	-
scaffold2_19.7	581893	582669	uroporphyrinogen-III C-methyltransferase	1279	-	-	-	-	-	-	-	-	-	-	-	-	-
scaffold2_19.7	582689	583441	cobalt-precorrin-6A reductase	1280	-	-	-	-	-	-	-	-	-	-	-	-	-
scaffold2_19.7	583665	585335	nicotinate-nucleotide--dimethylbenzimidazole phosphoribosyltransferase	1281	-	-	-	-	-	-	-	-	-	-	-	-	-
scaffold2_19.7	585332	586171	adenosylcobinamide-GDP ribazoletransferase	1282	-	-	-	-	-	-	-	-	-	-	-	-	-
scaffold2_19.7	586168	586932	cobalamin-binding protein	1283	-	-	-	-	-	-	-	-	-	-	-	-	-
scaffold2_19.7	587155	588561	hypothetical protein	1285	-	-	-	-	-	-	-	-	-	-	-	-	-
scaffold2_19.7	588843	588995	triacylglycerol lipase	1286	-	-	-	-	-	-	-	-	-	-	-	-	-
scaffold2_19.7	588995	589194	hypothetical protein	1287	-	-	-	-	-	-	-	-	-	-	-	-	-
scaffold2_19.7	589216	589404	hypothetical protein	1288	-	-	-	-	-	-	-	-	-	-	-	-	-
scaffold2_19.7	589442	591031	PTS ascorbate transporter subunit IIC	1289	-	-	-	-	-	-	-	-	-	-	-	-	-
scaffold2_19.7	591081	591845	PTS sugar transporter subunit IIA	1290	-	-	-	-	-	-	-	-	-	-	-	-	-
scaffold2_19.7	591914	592074	S-ribosylhomocysteine lyase	1291	-	-	-	-	-	-	-	-	-	-	-	-	-
scaffold2_19.7	592907	593292	hypothetical protein	1292	-	-	-	-	-	-	-	-	-	-	-	-	-
scaffold2_19.7	593381	593860	hypothetical protein	1293	-	-	-	-	-	-	-	-	-	-	-	-	-
scaffold2_19.7	594010	594492	S-ribosylhomocysteine lyase	1294	-	-	-	-	-	-	-	-	-	-	-	-	-
scaffold2_19.7	594530	595711	mannose-6-phosphate isomerase, class I	1295	-	-	-	-	-	-	-	-	-	-	-	-	-
scaffold2_19.7	595756	596040	DUF3263 domain-containing protein	1296	-	-	-	-	-	-	-	-	-	-	-	-	-
scaffold2_19.7	596375	598009	chaperonin GroEL	1297	-	-	-	-	-	-	-	-	-	-	-	-	-
scaffold2_19.7	598147	599217	transaldolase	1298	-	-	-	-	-	-	-	-	-	-	-	-	-
scaffold2_19.7	599319	600062	GntR family transcriptional regulator	1299	-	-	-	-	-	-	-	-	-	-	-	-	-
scaffold2_19.7	600277	601266	5-dehydro-2-deoxygluconokinase	1300	-	-	-	-	-	-	-	-	-	-	-	-	-
scaffold2_19.7	601263	602150	deoxyribose-phosphate aldolase	1301	-	-	-	-	-	-	-	-	-	-	-	-	-
scaffold2_19.7	602147	603019	5-deoxy-glucuronate isomerase	1302	-	-	-	-	-	-	-	-	-	-	-	-	-
scaffold2_19.7	603022	604920	3D-(3,5/4)-trihydroxycyclohexane-1,2-dione acylhydrolase (decyclizing)	1303	-	-	-	-	-	-	-	-	-	-	-	-	-
scaffold2_19.7	605065	605301	hypothetical protein	1304	-	-	-	-	-	-	-	-	-	-	-	-	-
scaffold2_19.7	605666	607159	CoA-acylating methylmalonate-semialdehyde dehydrogenase	1305	-	-	-	-	-	-	-	-	-	-	-	-	-
scaffold2_19.7	607288	608235	LacI family DNA-binding transcriptional regulator	1306	-2.33454	-2.41981	-2.2614	1.46249e-06	1.00552e-06	2.35703e-06	-2.1585	-2.21225	-2.08458	4.95e-05	8.05e-05	8.58e-05	-
scaffold2_19.7	608373	609587	Gfo/Idh/MocA family oxidoreductase	1307	-2.75455	-2.70418	-2.59229	1.01274e-05	2.42803e-05	6.29556e-05	-3.26928	-3.31863	-3.19122	0.000206687	0.000438836	0.000813596	-
scaffold2_19.7	609632	610630	sugar phosphate isomerase/epimerase	1308	-2.08143	-2.00522	-	0.000160676	0.000118792	-	-2.48806	-2.58463	-2.45866	0.000838348	0.00170911	0.00375548	-
scaffold2_19.7	610696	611568	sugar phosphate isomerase/epimerase	1309	-	-	-	-	-	-	-2.03662	-2.11924	-	0.000245098	0.000403891	-	-
scaffold2_19.7	611778	612989	Gfo/Idh/MocA family oxidoreductase	1310	-	-	-	-	-	-	-	-	-	-	-	-	-
scaffold2_19.7	613138	614743	MFS transporter	1311	-	-	-	-	-	-	-	-	-	-	-	-	-
scaffold2_19.7	614916	615071	alcohol dehydrogenase	1312	-	-2.21019	-	-	8.66621e-05	-	-	-	-	-	-	-	-
scaffold2_19.7	615105	615244	alcohol dehydrogenase	1313	-	-2.37086	-2.13356	-	1.24031e-05	1.3344e-05	-	-2.12596	-	-	0.000675199	-	-
scaffold2_19.7	615363	616268	TIM barrel protein	1314	-	-	-	-	-	-	-	-	-	-	-	-	-
scaffold2_19.7	616424	617410	inositol 2-dehydrogenase	1315	-	-	-	-	-	-	-	-	-	-	-	-	-
scaffold2_19.7	617616	618425	CPBP family intramembrane metalloprotease	1316	-	-	-	-	-	-	-	-	-	-	-	-	-
scaffold2_19.7	618412	619098	copper homeostasis protein CutC	1317	-	-	-	-	-	-	-	-	-	-	-	-	-
scaffold2_19.7	619112	619945	serine hydrolase	1318	-	-	-	-	-	-	-	-	-	-	-	-	-
scaffold2_19.7	620160	621818	DEAD/DEAH box helicase	1319	-	-	-	-	-	-	-	-	-	-	-	-	-
scaffold2_19.7	622252	622407	thiol peroxidase	1320	-	-	-	-	-	-	-	-	-	-	-	-	-
scaffold2_19.7	622453	624582	helicase-associated domain-containing protein	1321	-	-	-	-	-	-	-	-	-	-	-	-	-
scaffold2_19.7	624579	624953	hypothetical protein	1322	-	-	-	-	-	-	-	-	-	-	-	-	-
scaffold2_19.7	625059	625400	hypothetical protein	1323	-	-	2.17541	-	-	6.6261e-05	2.29795	2.25046	2.47457	0.000800516	0.00045731	0.000543461	-
scaffold2_19.7	625508	626293	glucosamine-6-phosphate deaminase	1324	-	-	-	-	-	-	-	-	-	-	-	-	-
scaffold2_19.7	626440	626823	cold-shock protein	1325	-	-	-	-	-	-	-	-	-	-	-	-	-
scaffold2_19.7	626823	627623	DUF3027 domain-containing protein	1326	-	-	-	-	-	-	-	-	-	-	-	-	-
scaffold2_19.7	627661	627933	DUF2530 domain-containing protein	1327	-	-	-	-	-	-	-	-	-	-	-	-	-
scaffold2_19.7	628057	629460	NCS2 family permease	1328	-	-	-	-	-	-	-	-	-	-	-	-	-
scaffold2_19.7	629435	630145	hypothetical protein	1329	-	-	-	-	-	-	-	-	-	-	-	-	-
scaffold2_19.7	630455	631291	hypothetical protein	1330	-	-	-	-	-	-	-	-	-	-	-	-	-
scaffold2_19.7	631288	632451	phosphoserine transaminase	1331	-	-	-	-	-	-	-	-	-	-	-	-	-
scaffold2_19.7	632499	633629	N-acetylglucosamine-6-phosphate deacetylase	1332	-	-	-	-	-	-	-	-	-	-	-	-	-
scaffold2_19.7	633759	634481	metal-dependent transcriptional regulator	1333	-	-	-	-	-	-	-	-	-	-	-	-	-
scaffold2_19.7	634502	635581	hypothetical protein	1334	-	-	-	-	-	-	-	-	-	-	-	-	-
scaffold2_19.7	635631	636068	thioredoxin (PPA0487)	1335	-2.73214	-2.65442	-2.61322	3.60536e-06	3.39006e-06	1.00009e-05	-2.8144	-2.70188	-2.67767	2.06e-05	2.6154e-05	5.75e-05	Stat (2.79)
scaffold2_19.7	636239	637855	MFS transporter	1336	-	-	-	-	-	-	-	-	-	-	-	-	-
scaffold2_19.7	638339	639736	UTP--glucose-1-phosphate uridylyltransferase	1338	-	-	-	-	-	-	-	-	-	-	-	-	-
scaffold2_19.7	639733	640104	hypothetical protein	1339	-	-	-	-	-	-	-	-	-	-	-	-	-
scaffold2_19.7	640127	640495	large conductance mechanosensitive channel protein MscL	1340	-	-	-	-	-	-	-	-	-	-	-	-	-
scaffold2_19.7	640607	641107	SAF domain-containing protein	1341	-	-	-	-	-	-	-	-	-	-	-	-	-
scaffold2_19.7	641346	641648	zinc ribbon domain-containing protein	1342	-	-	-	-	-	-	-	-	-	-	-	-	-
scaffold2_19.7	641726	642313	5-formyltetrahydrofolate cyclo-ligase	1343	-	-	-	-	-	-	-	-	-	-	-	-	-
scaffold2_19.7	642423	643730	molybdopterin biosynthesis protein	1344	-	-	-	-	-	-	-	-	-	-	-	-	-
scaffold2_19.7	643798	644442	GNAT family N-acetyltransferase	1345	-	-	-	-	-	-	-	-	-	-	-	-	-
scaffold2_19.7	644524	645318	hypothetical protein	1346	-	-	-	-	-	-	-	-	-	-	-	-	-
scaffold2_19.7	646067	646741	molecular chaperone TorD family protein	1348	-	-	-	-	-	-	-	-	-	-	-	-	-
scaffold2_19.7	646738	647223	cyclic pyranopterin monophosphate synthase MoaC	1349	-	-	-	-	-	-	-	-	-	-	-	-	-
scaffold2_19.7	647220	648551	molybdopterin molybdotransferase MoeA	1350	-	-	-	-	-	-	-	-	-	-	-	-	-
scaffold2_19.7	648521	648943	molybdenum cofactor biosynthesis protein MoaE	1351	-	-	-	-	-	-	-	-	-	-	-	-	-
scaffold2_19.7	648944	649183	MoaD/ThiS family protein	1352	-	-	-	-	-	-	-	-	-	-	-	-	-
scaffold2_19.7	649186	650265	GTP 3',8-cyclase MoaA	1353	-	-	-	-	-	-	-	-	-	-	-	-	-
scaffold2_19.7	650469	650897	helix-turn-helix domain-containing protein	1354	-	-	-	-	-	-	-	-	-	-	-	-	-
scaffold2_19.7	650894	651673	molybdate ABC transporter substrate-binding protein	1355	-	-	-	-	-	-	-	-	-	-	-	-	-
scaffold2_19.7	651833	653611	ATP-binding cassette domain-containing protein	1356	-	-	-	-	-	-	-	-	-	-	-	-	-
scaffold2_19.7	653545	654264	MarR family transcriptional regulator	1357	-	-	-	-	-	-	-	-	-	-	-	-	-
scaffold2_19.7	654266	654979	respiratory nitrate reductase subunit gamma	1358	-	-	-	-	-	-	-	-	-	-	-	-	-
scaffold2_19.7	654976	655566	nitrate reductase molybdenum cofactor assembly chaperone	1359	-	-	-	-	-	-	-	-	-	-	-	-	-
scaffold2_19.7	655649	657172	nitrate reductase subunit beta	1360	-	-	-	-	-	-	-	-	-	-	-	-	-
scaffold2_19.7	657172	660909	nitrate reductase subunit alpha	1361	-	-	-	-	-	-	-	-	-	-	-	-	-
scaffold2_19.7	660968	662284	NarK/NasA family nitrate transporter	1362	-	-	-	-	-	-	-	-	-	-	-	-	-
scaffold2_19.7	662507	663145	NTP transferase domain-containing protein	1363	-	-	-	-	-	-	-	-	-	-	-	-	-
scaffold2_19.7	663443	663943	MogA/MoaB family molybdenum cofactor biosynthesis protein	1364	-	-	-	-	-	-	-	-	-	-	-	-	-
scaffold2_19.7	664082	664387	molybdopterin-guanine dinucleotide biosynthesis protein	1365	-	-	-	-	-	-	-	-	-	-	-	-	-
scaffold2_19.7	664451	665461	dimethyl sulfoxide reductase anchor subunit	1366	-	-	-	-	-	-	-	-	-	-	-	-	-
scaffold2_19.7	665461	666102	dimethylsulfoxide reductase subunit B	1367	-	-	-	-	-	-	-	-	-	-	-	-	-
scaffold2_19.7	666269	667129	molybdopterin dinucleotide-binding protein	1368	-	-	-	-	-	-	-	-	-	-	-	-	-
scaffold2_19.7	667313	668849	molybdopterin-dependent oxidoreductase	1369	-	-	-	-	-	-	-	-	-	-	-	-	-
scaffold2_19.7	669286	670113	HesA/MoeB/ThiF family protein	1370	-	-	-	-	-	-	-	-	-	-	-	-	-
scaffold2_19.7	670128	671006	thiazole synthase	1371	-	-	-	-	-	-	-	-	-	-	-	-	-
scaffold2_19.7	671003	671272	sulfur carrier protein ThiS	1372	-	-	-	-	-	-	-	-	-	-	-	-	-
scaffold2_19.7	671278	672558	glycine oxidase ThiO	1373	-	-	-	-	-	-	-	-	-	-	-	-	-
scaffold2_19.7	672818	673837	magnesium and cobalt transport protein CorA	1374	-	-	-	-	-	-	-	-	-	-	-	-	-
scaffold2_19.7	673980	675425	nitrate reductase	1375	-	-	-	-	-	-	-	-	-	-	-	-	-
scaffold2_19.7	675509	677038	phospholipid carrier-dependent glycosyltransferase	1376	-	-	-	-	-	-	-	-	-	-	-	-	-
scaffold2_19.7	677153	678013	16S rRNA (cytidine(1402)-2'-O)-methyltransferase	1377	-	-	-	-	-	-	-	-	-	-	-	-	-
scaffold2_19.7	678010	678918	TatD family hydrolase	1378	-	-	-	-	-	-	-	-	-	-	-	-	-
scaffold2_19.7	678915	679811	16S rRNA (adenine(1518)-N(6)/adenine(1519)-N(6))- dimethyltransferase RsmA	1379	-	-	-	-	-	-	-	-	-	-	-	-	-
scaffold2_19.7	679835	680806	4-(cytidine 5'-diphospho)-2-C-methyl-D-erythritol kinase	1380	-	-	-	-	-	-	-	-	-	-	-	-	-
scaffold2_19.7	680803	681342	MarR family transcriptional regulator	1381	-	-	-	-	-	-	-	-	-	-	-	-	-
scaffold2_19.7	681324	681956	TetR/AcrR family transcriptional regulator	1382	-	-	-	-	-	-	-	-	-	-	-	-	-
scaffold2_19.7	682257	683555	bifunctional UDP-N-acetylglucosamine diphosphorylase/glucosamine-1-phosphate N-acetyltransferase GlmU	1384	-	-	-	-	-	-	-	-	-	-	-	-	-
scaffold2_19.7	683552	684520	ribose-phosphate diphosphokinase	1385	-	-	-	-	-	-	-	-	-	-	-	-	-
scaffold2_19.7	684668	685945	hypothetical protein	1386	-	-	-	-	-	-	-	-	-	-	-	-	-
scaffold2_19.7	685981	686550	hypothetical protein (PPA0533)	1387	2.93235	3.11094	3.14303	5.43331e-06	1.75013e-06	2.48224e-06	3.21225	3.25184	3.34923	8.05e-05	1.5846e-05	3.92e-05	Exp (-2.23)
scaffold2_19.7	686552	687166	hypothetical protein (PPA0534)	1388	3.16855	3.27609	3.43215	1.75941e-06	6.14087e-07	8.16707e-07	3.0036	3.07292	3.14873	1.56e-05	1.67e-05	4.02e-05	Exp (-3.52)
scaffold2_19.7	687345	687947	50S ribosomal protein L25/general stress protein Ctc	1389	-	-	-	-	-	-	-	-	-	-	-	-	-
scaffold2_19.7	687944	688546	aminoacyl-tRNA hydrolase	1390	-	-	-	-	-	-	-	-	-	-	-	-	-
scaffold2_19.7	688550	689689	PrsW family intramembrane metalloprotease	1391	-	-	-	-	-	-	-	-	-	-	-	-	-
scaffold2_19.7	689753	693379	transcription-repair coupling factor	1392	-	-	-	-	-	-	-	-	-	-	-	-	-
scaffold2_19.7	693441	693956	hypothetical protein	1393	-	-	-	-	-	-	-	-	-	-	-	-	-
scaffold2_19.7	693965	694603	MazG family protein	1394	-	-	-	-	-	-	-	-	-	-	-	-	-
scaffold2_19.7	694719	695249	hypothetical protein	1395	-	-	-	-	-	-	-	-	-	-	-	-	-
scaffold2_19.7	695337	696617	phosphopyruvate hydratase	1396	-	-	-	-	-	-	-	-	-	-	-	-	-
scaffold2_19.7	696917	697357	septum formation initiator family protein	1397	-	-	-	-	-	-	-	-	-	-	-	-	-
scaffold2_19.7	697365	697907	DUF501 domain-containing protein	1398	-	-	-	-	-	-	-	-	-	-	-	-	-
scaffold2_19.7	697904	698836	Ppx/GppA family phosphatase	1399	-	-	-	-	-	-	-	-	-	-	-	-	-
scaffold2_19.7	699066	699899	Bax inhibitor-1/YccA family protein	1401	-2.13059	-2.13326	-2.03481	1.24266e-06	1.08187e-06	2.53605e-06	-2.03529	-	-	3.39e-05	-	-	-
scaffold2_19.7	699970	700599	NUDIX hydrolase	1402	-	-	-	-	-	-	-	-	-	-	-	-	-
scaffold2_19.7	700742	701581	hypothetical protein	1403	-2.00039	-2.11421	-	4.34087e-05	4.55823e-05	-	-	-2.0314	-	-	0.000292383	-	-
scaffold3_18.2	220	477	hypothetical protein	1404	-	-	-	-	-	-	-	-	-	-	-	-	-
scaffold3_18.2	626	1516	MurR/RpiR family transcriptional regulator	1405	-	-	-	-	-	-	-	-	-	-	-	-	-
scaffold3_18.2	1567	1698	C4-dicarboxylate ABC transporter	1406	-	-	-	-	-	-	-	-	-	-	-	-	-
scaffold3_18.2	1874	3787	hypothetical protein	1407	-	-	-	-	-	-	-	-	-	-	-	-	-
scaffold3_18.2	3839	5236	DNA polymerase IV	1408	-	-	-	-	-	-	-	-	-	-	-	-	-
scaffold3_18.2	5233	5703	dihydrofolate reductase	1409	-	-	-	-	-	-	-	-	-	-	-	-	-
scaffold3_18.2	5747	6556	thymidylate synthase	1410	-	-	-	-	-	-	-	-	-	-	-	-	-
scaffold3_18.2	6557	7171	RdgB/HAM1 family non-canonical purine NTP pyrophosphatase	1411	-	-	-	-	-	-	-	-	-	-	-	-	-
scaffold3_18.2	7168	7932	ribonuclease PH	1412	-	-	-	-	-	-	-	-	-	-	-	-	-
scaffold3_18.2	7966	8820	glutamate racemase	1413	-	-	-	-	-	-	-	-	-	-	-	-	-
scaffold3_18.2	9004	9321	ferrous iron transport protein A	1414	-	-	-	-	-	-	-	-	-	-	-	-	-
scaffold3_18.2	9460	11346	ferrous iron transporter B	1415	-	-	-	-	-	-	-	-	-	-	-	-	-
scaffold3_18.2	11346	11888	NifU family protein	1416	-	-	-	-	-	-	-	-	-	-	-	-	-
scaffold3_18.2	11892	12451	DUF2017 family protein	1417	-	-	-	-	-	-	-	-	-	-	-	-	-
scaffold3_18.2	12448	12735	ATP-dependent Clp protease adapter ClpS	1418	-	-	-	-	-	-	-	-	-	-	-	-	-
scaffold3_18.2	12822	14162	nicotinate phosphoribosyltransferase	1419	-	-	-	-	-	-	-	-	-	-	-	-	-
scaffold3_18.2	14355	14630	HU family DNA-binding protein	1420	-	-	-	-	-	-	-	-	-	-	-	-	-
scaffold3_18.2	14735	16843	4-alpha-glucanotransferase	1421	-	-	-	-	-	-	-	-	-	-	-	-	-
scaffold3_18.2	16934	17755	RDD family protein	1422	-	-	-	-	-	-	-	-	-	-	-	-	-
scaffold3_18.2	17784	17969	hypothetical protein	1423	-	-	-	-	-	-	-	-	-	-	-	-	-
scaffold3_18.2	18117	18359	DUF3039 domain-containing protein	1424	-	-	-	-	-	-	-	-	-	-	-	-	-
scaffold3_18.2	18384	18815	type II 3-dehydroquinate dehydratase	1425	-	-	-	-	-	-	-	-	-	-	-	-	-
scaffold3_18.2	18812	19843	cation diffusion facilitator family transporter	1426	-	-	-	-	-	-	-	-	-	-	-	-	-
scaffold3_18.2	19840	20859	phosphoheptose isomerase	1427	-	-	-	-	-	-	-	-	-	-	-	-	-
scaffold3_18.2	20856	21134	hypothetical protein	1428	-	-	-	-	-	-	-	-	-	-	-	-	-
scaffold3_18.2	21144	21551	DUF3499 domain-containing protein	1429	-	-	-	-	-	-	-	-	-	-	-	-	-
scaffold3_18.2	21651	22070	metallopeptidase family protein	1430	-	-	-	-	-	-	-	-	-	-	-	-	-
scaffold3_18.2	22076	23578	hypothetical protein	1431	-	-	-	-	-	-	-	-	-	-	-	-	-
scaffold3_18.2	23575	26904	glycosyltransferase family 2 protein	1432	-	-	-	-	-	-	-	-	-	-	-	-	-
scaffold3_18.2	27053	27310	WhiB family transcriptional regulator	1433	-	-	-	-	-	-	-	-	-	-	-	-	-
scaffold3_18.2	27487	28182	hypothetical protein	1434	-	-	-	-	-	-	-	-	-	-	-	-	-
scaffold3_18.2	28179	29255	mannose-1-phosphate guanylyltransferase	1435	-	-	-	-	-	-	-	-	-	-	-	-	-
scaffold3_18.2	29332	30054	TIGR03089 family protein	1436	-	-	-	-	-	-	-	-	-	-	-	-	-
scaffold3_18.2	30057	31079	glycosyltransferase family 2 protein	1437	-	-	-	-	-	-	-	-	-	-	-	-	-
scaffold3_18.2	31183	31515	hypothetical protein	1438	2.21702	2.34208	2.42411	7.33578e-06	4.91436e-06	4.80528e-06	2.38085	2.40584	2.55403	5.22e-05	2.7e-05	4.02e-05	-
scaffold3_18.2	31548	32468	LCP family protein	1439	-	-	-	-	-	-	-	-	-	-	-	-	-
scaffold3_18.2	32688	35645	DUF4981 domain-containing protein	1440	-	-	-	-	-	-	-	-	-	-	-	-	-
scaffold3_18.2	35706	36296	5-(carboxyamino)imidazole ribonucleotide mutase	1441	-	-	-	-	-	-	-	-	-	-	-	-	-
scaffold3_18.2	36289	37461	5-(carboxyamino)imidazole ribonucleotide synthase	1442	-	-	-	-	-	-	-	-	-	-	-	-	-
scaffold3_18.2	37568	38098	PH domain-containing protein	1443	-	-	-	-	-	-	-	-	-	-	-	-	-
scaffold3_18.2	38085	38801	peptidase E	1444	-	-	-	-	-	-	-	-	-	-	-	-	-
scaffold3_18.2	38849	39688	biotin--[acetyl-CoA-carboxylase] ligase	1445	-	-	-	-	-	-	-	-	-	-	-	-	-
scaffold3_18.2	39766	40191	hypothetical protein	1446	2.6277	2.77469	2.81656	3.48307e-05	2.95737e-05	1.58303e-05	2.85156	2.81293	2.96845	0.000108377	6.77e-05	5.75e-05	-
scaffold3_18.2	40284	41858	acyl-CoA carboxylase subunit beta	1447	-	-	-	-	-	-	-	-	-	-	-	-	-
scaffold3_18.2	41870	42085	acyl-CoA carboxylase subunit epsilon	1448	-	-	-	-	-	-	-	-	-	-	-	-	-
scaffold3_18.2	42087	42728	septum formation inhibitor Maf	1449	-	-	-	-	-	-	-	-	-	-	-	-	-
scaffold3_18.2	43303	43722	hypothetical protein	1450	-	-	-	-	-	-	-	-	-	-	-	-	-
scaffold3_18.2	43919	44653	SDR family oxidoreductase	1451	-	-	-	-	-	-	-	-	-	-	-	-	-
scaffold3_18.2	44757	45560	hydroxymethylpyrimidine/phosphomethylpyrimidine kinase	1452	-	-	-	-	-	-	-	-	-	-	-	-	-
scaffold3_18.2	45680	46990	SLC13 family permease	1453	-	-	-	-	-	-	-	-	-	-	-	-	-
scaffold3_18.2	47218	47316	short chain dehydrogenase	1454	-	-	-	-	-	-	-	-	-	-	-	-	-
scaffold3_18.2	47722	49069	thioester domain-containing protein	1455	-	-	-	-	-	-	-	-	-	-	-	-	-
scaffold3_18.2	49270	50268	magnesium transporter CorA family protein	1456	-	-	-	-	-	-	-	-	-	-	-	-	-
scaffold3_18.2	50265	50777	NUDIX domain-containing protein	1457	-	-	-	-	-	-	-	-	-	-	-	-	-
scaffold3_18.2	50739	50996	hypothetical protein	1458	-	-	-	-	-	-	-	-	-	-	-	-	-
scaffold3_18.2	51032	52801	ATP-grasp domain-containing protein	1459	-	-	-	-	-	-	-	-	-	-	-	-	-
scaffold3_18.2	52858	53583	hypothetical protein	1460	-	-	-	-	-	-	-	-	-	-	-	-	-
scaffold3_18.2	53622	55001	NAD(P)H-quinone dehydrogenase	1461	-	-	-	-	-	-	-	-	-	-	-	-	-
scaffold3_18.2	55189	56001	purine-nucleoside phosphorylase	1462	-	-	-	-	-	-	-	-	-	-	-	-	-
scaffold3_18.2	56028	57704	phospho-sugar mutase	1463	-	-	-	-	-	-	-	-	-	-	-	-	-
scaffold3_18.2	57736	59535	acyl--CoA ligase	1464	3.34831	3.16591	3.38241	1.3451e-07	1.87226e-07	1.44269e-07	2.68865	2.63743	2.73871	0.000480356	0.000219331	0.000459351	-
scaffold3_18.2	59596	60249	uridine kinase	1465	-	-	-	-	-	-	-	-	-	-	-	-	-
scaffold3_18.2	60331	61983	MFS transporter	1466	-	-	-	-	-	-	-	-	-	-	-	-	-
scaffold3_18.2	62271	62903	3'-5' exonuclease	1467	-	-	-	-	-	-	-	-	-	-	-	-	-
scaffold3_18.2	62905	64710	methionine--tRNA ligase	1468	-	-	-	-	-	-	-	-	-	-	-	-	-
scaffold3_18.2	64793	65695	ribonuclease HI	1469	-	-	-	-	-	-	-	-	-	-	-	-	-
scaffold3_18.2	65692	66105	cytidine deaminase	1470	-	-	-	-	-	-	-	-	-	-	-	-	-
scaffold3_18.2	66107	67465	ABC transporter permease	1471	-	-	-	-	-	-	-	-	-	-	-	-	-
scaffold3_18.2	67462	68733	ABC transporter permease	1472	-	-	-	-	-	-	-	-	-	-	-	-	-
scaffold3_18.2	68730	70319	ABC transporter ATP-binding protein	1473	-	-	-	-	-	-	-	-	-	-	-	-	-
scaffold3_18.2	70455	71573	BMP family ABC transporter substrate-binding protein	1474	-	-	-	-	-	-	-	-	-	-	-	-	-
scaffold3_18.2	71781	73022	aminoglycoside phosphotransferase family protein	1475	-	-	-	-	-	-	-	-	-	-	-	-	-
scaffold3_18.2	73019	74425	HlyC/CorC family transporter	1476	-	-	-	-	-	-	-	-	-	-	-	-	-
scaffold3_18.2	74553	75701	hypothetical protein	1477	-	-	-	-	-	-	-	-	-	-	-	-	-
scaffold3_18.2	75698	77902	NADP-dependent isocitrate dehydrogenase	1478	-	-	-	-	-	-	-	-	-	-	-	-	-
scaffold3_18.2	78098	78949	formyltetrahydrofolate deformylase	1479	-	-	-	-	-	-	-	-	-	-	-	-	-
scaffold3_18.2	79130	80113	malate dehydrogenase	1480	-	-	-	-	-	-	-	-	-	-	-	-	-
scaffold3_18.2	80541	81884	aldehyde dehydrogenase EutE	1481	-	-	-	-	-	-	-	-	-	-	-	-	-
scaffold3_18.2	81986	82324	DUF3017 domain-containing protein	1482	-	-	-	-	-	-	-	-	-	-	-	-	-
scaffold3_18.2	82321	83184	bifunctional methylenetetrahydrofolate dehydrogenase/methenyltetrahydrofolate cyclohydrolase	1483	-	-	-	-	-	-	-	-	-	-	-	-	-
scaffold3_18.2	83199	84164	hypothetical protein	1484	-	-	-	-	-	-	-	-	-	-	-	-	-
scaffold3_18.2	84216	84395	hypothetical protein	1485	-	-	-	-	-	-	-	-	-	-	-	-	-
scaffold3_18.2	84394	86817	phosphoesterase	1486	-	-	-	-	-	-	-	-	-	-	-	-	-
scaffold3_18.2	87135	87455	hypothetical protein	1487	-	-	-	-	-	-	-	-	-	-	-	-	-
scaffold3_18.2	87531	89081	bifunctional phosphoribosylaminoimidazolecarboxamide formyltransferase/IMP cyclohydrolase	1488	-	-	-	-	-	-	-	-	-	-	-	-	-
scaffold3_18.2	89078	89701	phosphoribosylglycinamide formyltransferase	1489	-	-	-	-	-	-	-	-	-	-	-	-	-
scaffold3_18.2	89726	90226	6,7-dimethyl-8-ribityllumazine synthase	1490	-	-	-	-	-	-	-	-	-	-	-	-	-
scaffold3_18.2	90229	91539	3,4-dihydroxy-2-butanone-4-phosphate synthase	1491	-	-	-	-	-	-	-	-	-	-	-	-	-
scaffold3_18.2	91533	92147	riboflavin synthase	1492	-	-	-	-	-	-	-	-	-	-	-	-	-
scaffold3_18.2	92140	93135	bifunctional diaminohydroxyphosphoribosylaminopyrimidine deaminase/5-amino-6-(5-phosphoribosylamino)uracil reductase RibD	1493	-	-	-	-	-	-	-	-	-	-	-	-	-
scaffold3_18.2	93427	94917	hypothetical protein	1494	-	-	-	-	-	-	-	-	-	-	-	-	-
scaffold3_18.2	95066	95959	succinate--CoA ligase subunit alpha	1495	-	-	-	-	-	-	-	-	-	-	-	-	-
scaffold3_18.2	95963	97138	ADP-forming succinate--CoA ligase subunit beta	1496	-	-	-	-	-	-	-	-	-	-	-	-	-
scaffold3_18.2	97118	97408	hypothetical protein	1497	-	-	-	-	-	-	-	-	-	-	-	-	-
scaffold3_18.2	97365	99797	DNA helicase PcrA	1498	-	-	-	-	-	-	-	-	-	-	-	-	-
scaffold3_18.2	99794	100105	hypothetical protein	1499	-	-	-	-	-	-	-	-	-	-	-	-	-
scaffold3_18.2	100234	101196	methionine ABC transporter substrate-binding protein	1500	-	-	-	-	-	-	-	-	-	-	-	-	-
scaffold3_18.2	101228	102325	methionine ABC transporter ATP-binding protein	1501	-	-	-	-	-	-	-	-	-	-	-	-	-
scaffold3_18.2	102325	102978	ABC transporter permease	1502	-	-	-	-	-	-	-	-	-	-	-	-	-
scaffold3_18.2	103087	104349	cardiolipin synthase	1503	-	-	-	-	-	-	-	-	-	-	-	-	-
scaffold3_18.2	104482	104760	GlsB/YeaQ/YmgE family stress response membrane protein	1504	-	-	-	-	-	-	-	-	-	-	-	-	-
scaffold3_18.2	104990	105274	PspC domain-containing protein	1505	-	-	-	-	-	-	-	-	-	-	-	-	-
scaffold3_18.2	105526	107079	glutamine-hydrolyzing GMP synthase	1506	-	-	-	-	-	-	-	-	-	-	-	-	-
scaffold3_18.2	107092	107286	hypothetical protein	1507	-	-	-	-	-	-	-	-	-	-	-	-	-
scaffold3_18.2	107276	107848	serine O-acetyltransferase	1508	-	-	-	-	-	-	-	-	-	-	-	-	-
scaffold3_18.2	107857	108204	chorismate mutase	1509	-	-	-	-	-	-	-	-	-	-	-	-	-
scaffold3_18.2	108262	109365	GuaB3 family IMP dehydrogenase-related protein	1510	-	-	-	-	-	-	-	-	-	-	-	-	-
scaffold3_18.2	109399	110913	IMP dehydrogenase	1511	-	-	-	-	-	-	-	-	-	-	-	-	-
scaffold3_18.2	111011	112540	polyprenol phosphomannose-dependent alpha 1,6 mannosyltransferase MptB	1512	-	-	-	-	-	-	-	-	-	-	-	-	-
scaffold3_18.2	112589	112897	hypothetical protein	1513	-	-	-	-	-	-	-	-	-	-	-	-	-
scaffold3_18.2	112835	114571	alanine:cation symporter family protein	1514	-	-	-	-	-	-	-	-	-	-	-	-	-
scaffold3_18.2	114692	115261	hypothetical protein (PPA1771)	1515	-	-	2.08081	-	-	5.47684e-05	2.1875	2.15334	2.37397	0.000532414	0.000497212	0.000541128	Exp (-6.75)
scaffold3_18.2	115589	117184	chaperonin GroEL	1516	-	-	-	-	-	-	-	-	-	-	-	-	-
scaffold3_18.2	117197	117493	co-chaperone GroES	1517	-	-	-	-	-	-	-	-	-	-	-	-	-
scaffold3_18.2	117699	118703	hypothetical protein	1518	-	-	-	-	-	-	-	-	-	-	-	-	-
scaffold3_18.2	118823	119617	hypothetical protein	1519	-	-	-	-	-	-	-	-	-	-	-	-	-
scaffold3_18.2	119622	120821	SAM-dependent methyltransferase	1520	-	-	-	-	-	-	-	-	-	-	-	-	-
scaffold3_18.2	121072	121497	hypothetical protein	1521	-	-	-	-	-	-	-	-	-	-	-	-	-
scaffold3_18.2	121524	122276	ABC transporter ATP-binding protein	1522	-	-	-	-	-	-	-	-	-	-	-	-	-
scaffold3_18.2	122273	123352	iron ABC transporter permease	1523	-	-	-	-	-	-	-	-	-	-	-	-	-
scaffold3_18.2	123375	124544	ABC transporter substrate-binding protein	1524	-	-	-	-	-	-	-	-	-	-	-	-	-
scaffold3_18.2	124670	125161	8-oxo-dGTP diphosphatase	1525	-	-	-	-	-	-	-	-	-	-	-	-	-
scaffold3_18.2	125275	126318	tRNA (adenosine(37)-N6)-threonylcarbamoyltransferase complex transferase subunit TsaD	1526	-	-	-	-	-	-	-	-	-	-	-	-	-
scaffold3_18.2	126311	126778	ribosomal protein S18-alanine N-acetyltransferase	1527	-	-	-	-	-	-	-	-	-	-	-	-	-
scaffold3_18.2	126775	127431	tRNA (adenosine(37)-N6)-threonylcarbamoyltransferase complex dimerization subunit type 1 TsaB	1528	-	-	-	-	-	-	-	-	-	-	-	-	-
scaffold3_18.2	127431	128324	tRNA (adenosine(37)-N6)-threonylcarbamoyltransferase complex ATPase subunit type 1 TsaE	1529	-	-	-	-	-	-	-	-	-	-	-	-	-
scaffold3_18.2	128536	129216	HNH endonuclease	1530	-	-	-	-	-	-	-	-	-	-	-	-	-
scaffold3_18.2	129226	130701	DEAD/DEAH box helicase	1531	-2.37229	-2.58752	-2.36282	8.34249e-06	5.99984e-06	1.05572e-05	-2.52412	-2.64015	-2.49265	4.54e-05	3.07e-05	5.96e-05	-
scaffold3_18.2	130677	131141	hypothetical protein	1532	-2.66301	-2.6043	-2.52952	1.01984e-05	1.44632e-05	1.73575e-05	-2.59502	-2.50327	-2.38881	5.03e-05	9.13e-05	0.000144971	-
scaffold3_18.2	131680	134019	ABC transporter permease	1533	-3.2081	-3.34941	-2.8464	2.30354e-06	1.1349e-06	6.1058e-06	-3.36709	-3.46888	-3.01174	1.85e-05	1.45e-05	6.88e-05	-
scaffold3_18.2	134019	134714	ABC transporter ATP-binding protein	1534	-2.71874	-2.73523	-2.44631	2.04726e-06	2.63643e-06	6.66235e-06	-3.0755	-3.06236	-2.70932	5.82e-05	8.05e-05	0.000124075	-
scaffold3_18.2	135309	136448	glycosyltransferase family 1 protein	1535	-	-	-	-	-	-	-	-	-	-	-	-	-
scaffold3_18.2	136492	137937	NAD(P)H-hydrate epimerase	1536	-	-	-	-	-	-	-	-	-	-	-	-	-
scaffold3_18.2	138028	138375	holo-ACP synthase	1537	-	-	-	-	-	-	-	-	-	-	-	-	-
scaffold3_18.2	138497	140344	glutamine--fructose-6-phosphate transaminase (isomerizing)	1538	-	-	-	-	-	-	-	-	-	-	-	-	-
scaffold3_18.2	140524	141543	triacylglycerol lipase	1539	-	-	-	-	-	-	-	-	-	-	-	-	-
scaffold3_18.2	141875	142681	triacylglycerol lipase	1540	-	-	-	-	-	-	-	-	-	-	-	-	-
scaffold3_18.2	142810	143793	type I pantothenate kinase	1541	-	-	-	-	-	-	-	-	-	-	-	-	-
scaffold3_18.2	143838	144506	hypothetical protein	1542	-	-	-	-	-	-	-	-	-	-	-	-	-
scaffold3_18.2	144602	145954	phosphoglucosamine mutase	1543	-	-	-	-	-	-	-	-	-	-	-	-	-
scaffold3_18.2	146162	146637	30S ribosomal protein S9	1544	-	-	-	-	-	-	-	-	-	-	-	-	-
scaffold3_18.2	146660	147103	50S ribosomal protein L13	1545	-	-	-	-	-	-	-	-	-	-	-	-	-
scaffold3_18.2	147367	150648	endo-beta-N-acetylglucosaminidase	1546	-	-	-	-	-	-	-	-	-	-	-	-	-
scaffold3_18.2	150766	151671	hypothetical protein	1547	-	-	-	-	-	-	-	-	-	-	-	-	-
scaffold3_18.2	151791	152084	DUF1540 domain-containing protein (PPA1807)	1548	-2.16403	-2.17608	-2.01832	2.11791e-06	2.79341e-06	7.25252e-06	-	-	-	-	-	-	Exp (-3.25)
scaffold3_18.2	152258	153202	tRNA (guanosine(46)-N7)-methyltransferase TrmB	1549	-	-	-	-	-	-	-	-	-	-	-	-	-
scaffold3_18.2	153199	154038	tRNA pseudouridine(38-40) synthase TruA	1550	-	-	-	-	-	-	-	-	-	-	-	-	-
scaffold3_18.2	154035	154655	methyltransferase	1551	-	-	-	-	-	-	-	-	-	-	-	-	-
scaffold3_18.2	154724	155982	energy-coupling factor transporter transmembrane protein EcfT	1552	-	-	-	-	-	-	-	-	-	-	-	-	-
scaffold3_18.2	155979	157634	ATP-binding cassette domain-containing protein	1553	-	-	-	-	-	-	-	-	-	-	-	-	-
scaffold3_18.2	157631	158443	ECF transporter S component	1554	-	-	-	-	-	-	-	-	-	-	-	-	-
scaffold3_18.2	158445	159206	3-oxoacyl-ACP reductase FabG	1555	-	-	-	-	-	-	-	-	-	-	-	-	-
scaffold3_18.2	159299	160912	ABC transporter permease	1556	-	-	-	-	-	-	-	-	-	-	-	-	-
scaffold3_18.2	160894	161637	ABC transporter ATP-binding protein	1557	-	-	-	-	-	-	-	-	-	-	-	-	-
scaffold3_18.2	162617	163234	superoxide dismutase	1558	-	-	-	-	-	-	-	-	-	-	-	-	-
scaffold3_18.2	163466	165375	beta-galactosidase	1559	-	-	-	-	-	-	-	-	-	-	-	-	-
scaffold3_18.2	165351	166931	beta galactosidase jelly roll domain-containing protein	1560	-	-	-	-	-	-	-	-	-	-	-	-	-
scaffold3_18.2	166844	168286	beta-N-acetylhexosaminidase	1561	-	-	-	-	-	-	-	-	-	-	-	-	-
scaffold3_18.2	168302	168436	family 20 glycosylhydrolase	1562	-	-	-	-	-	-	-	-	-	-	-	-	-
scaffold3_18.2	168473	169871	discoidin domain-containing protein	1563	-	-	-	-	-	-	-	-	-	-	-	-	-
scaffold3_18.2	170207	171847	MFS transporter	1564	-	-	-	-	-	-	-	-	-	-	-	-	-
scaffold3_18.2	172227	173444	glycosyltransferase	1565	-	-	-	-	-	-	-	-	-	-	-	-	-
scaffold3_18.2	173554	174117	50S ribosomal protein L17	1566	-	-	-	-	-	-	-	-	-	-	-	-	-
scaffold3_18.2	174423	175439	DNA-directed RNA polymerase subunit alpha	1567	-	-	-	-	-	-	-	-	-	-	-	-	-
scaffold3_18.2	175682	176287	30S ribosomal protein S4	1568	-	-	-	-	-	-	-	-	-	-	-	-	-
scaffold3_18.2	176318	176725	30S ribosomal protein S11	1569	-	-	-	-	-	-	-	-	-	-	-	-	-
scaffold3_18.2	176797	177168	30S ribosomal protein S13	1570	-	-	-	-	-	-	-	-	-	-	-	-	-
scaffold3_18.2	177547	177660	50S ribosomal protein L36	1571	-	-	-	-	-	-	-	-	-	-	-	-	-
scaffold3_18.2	177739	177960	translation initiation factor IF-1	1572	-	-	-	-	-	-	-	-	-	-	-	-	-
scaffold3_18.2	178175	179014	type I methionyl aminopeptidase	1573	-	-	-	-	-	-	-	-	-	-	-	-	-
scaffold3_18.2	179016	179585	adenylate kinase	1574	-	-	-	-	-	-	-	-	-	-	-	-	-
scaffold3_18.2	179582	180901	preprotein translocase subunit SecY	1575	-	-	-	-	-	-	-	-	-	-	-	-	-
scaffold3_18.2	181072	181710	hypothetical protein	1576	-	-	-	-	-	-	-	-	-	-	-	-	-
scaffold3_18.2	181700	183057	MFS transporter	1577	-	-	-	-	-	-	-	-	-	-	-	-	-
scaffold3_18.2	183137	183883	glycerophosphoryl diester phosphodiesterase	1578	-	-	-	-	-	-	-	-	-	-	-	-	-
scaffold3_18.2	184005	185711	ABC transporter family substrate-binding protein	1579	-	-	-	-	-	-	-	-	-	-	-	-	-
scaffold3_18.2	185912	187624	ABC transporter family substrate-binding protein	1580	-2.22585	-2.35753	-2.19684	7.40725e-06	1.83943e-05	1.86734e-05	-2.55515	-2.63246	-2.54964	9.06e-05	0.000115194	0.000217048	-
scaffold3_18.2	187872	190004	ABC transporter ATP-binding protein	1581	-2.09432	-2.11096	-2.14746	3.57401e-06	5.083e-06	3.6302e-06	-2.60885	-2.56424	-2.68262	0.000191746	0.000160901	0.000297168	-
scaffold3_18.2	190001	191008	ABC transporter permease	1582	-	-	-	-	-	-	-	-	-	-	-	-	-
scaffold3_18.2	191021	192004	ABC transporter permease	1583	-	-	-	-	-	-	-	-	-	-	-	-	-
scaffold3_18.2	192309	192749	50S ribosomal protein L15	1584	-	-	-	-	-	-	-	-	-	-	-	-	-
scaffold3_18.2	192751	192933	50S ribosomal protein L30	1585	-	-	-	-	-	-	-	-	-	-	-	-	-
scaffold3_18.2	192933	193580	30S ribosomal protein S5	1586	-	-	-	-	-	-	-	-	-	-	-	-	-
scaffold3_18.2	193605	193988	50S ribosomal protein L18	1587	-	-	-	-	-	-	-	-	-	-	-	-	-
scaffold3_18.2	193990	194532	50S ribosomal protein L6	1588	-	-	-	-	-	-	-	-	-	-	-	-	-
scaffold3_18.2	194561	194968	30S ribosomal protein S8	1589	-	-	-	-	-	-	-	-	-	-	-	-	-
scaffold3_18.2	195127	195312	type Z 30S ribosomal protein S14	1590	-	-	-	-	-	-	-	-	-	-	-	-	-
scaffold3_18.2	195320	195952	50S ribosomal protein L5	1591	-	-	-	-	-	-	-	-	-	-	-	-	-
scaffold3_18.2	195949	196317	50S ribosomal protein L24	1592	-	-	-	-	-	-	-	-	-	-	-	-	-
scaffold3_18.2	196318	196686	50S ribosomal protein L14	1593	-	-	-	-	-	-	-	-	-	-	-	-	-
scaffold3_18.2	197276	197548	30S ribosomal protein S17	1594	-	-	-	-	-	-	-	-	-	-	-	-	-
scaffold3_18.2	197551	197784	50S ribosomal protein L29	1595	-	-	-	-	-	-	-	-	-	-	-	-	-
scaffold3_18.2	197784	198203	50S ribosomal protein L16	1596	-	-	-	-	-	-	-	-	-	-	-	-	-
scaffold3_18.2	198205	199014	30S ribosomal protein S3	1597	-	-	-	-	-	-	-	-	-	-	-	-	-
scaffold3_18.2	199016	199477	50S ribosomal protein L22	1598	-	-	-	-	-	-	-	-	-	-	-	-	-
scaffold3_18.2	199495	199776	30S ribosomal protein S19	1599	-	-	-	-	-	-	-	-	-	-	-	-	-
scaffold3_18.2	199792	200628	50S ribosomal protein L2	1600	-	-	-	-	-	-	-	-	-	-	-	-	-
scaffold3_18.2	200655	200963	50S ribosomal protein L23	1601	-	-	-	-	-	-	-	-	-	-	-	-	-
scaffold3_18.2	200960	201865	50S ribosomal protein L4	1602	-	-	-	-	-	-	-	-	-	-	-	-	-
scaffold3_18.2	201862	202533	50S ribosomal protein L3	1603	-	-	-	-	-	-	-	-	-	-	-	-	-
scaffold3_18.2	202545	202856	30S ribosomal protein S10	1604	-	-	-	-	-	-	-	-	-	-	-	-	-
scaffold3_18.2	203432	205348	aminotransferase class I/II-fold pyridoxal phosphate-dependent enzyme	1605	-	-	-	-	-	-	-	-	-	-	-	-	-
scaffold3_18.2	205329	206588	hypothetical protein	1606	-	-	-	-	-	-	-	-	-	-	-	-	-
scaffold3_18.2	206683	207009	hypothetical protein	1607	-	-	-	-	-	-	-	-	-	-	-	-	-
scaffold3_18.2	207009	208502	glutamate--tRNA ligase	1608	-	-	-	-	-	-	-	-	-	-	-	-	-
scaffold3_18.2	208556	210253	glutamine--tRNA ligase/YqeY domain fusion protein	1609	-	-	-	-	-	-	-	-	-	-	-	-	-
scaffold3_18.2	210356	212302	5'-nucleotidase C-terminal domain-containing protein	1610	-	-	-	-	-	-	-	-	-	-	-	-	-
scaffold3_18.2	212380	214173	alpha/beta hydrolase	1611	-	-	-	-	-	-	-	-	-	-	-	-	-
scaffold3_18.2	214282	215475	elongation factor Tu	1612	-	-	-	-	-	-	-	-	-	-	-	-	-
scaffold3_18.2	215744	217606	hypothetical protein	1613	-	-	-	-	-	-	-	-	-	-	-	-	-
scaffold3_18.2	217642	218598	hypothetical protein	1614	-	-	-	-	-	-	-	-	-	-	-	-	-
scaffold3_18.2	219172	221274	elongation factor G	1615	-	-	-	-	-	-	-	-	-	-	-	-	-
scaffold3_18.2	221407	221877	30S ribosomal protein S7	1616	-	-	-	-	-	-	-	-	-	-	-	-	-
scaffold3_18.2	221881	222252	30S ribosomal protein S12	1617	-	-	-	-	-	-	-	-	-	-	-	-	-
scaffold3_18.2	222569	222910	hypothetical protein	1618	-	-	-	-	-	-	-	-	-	-	-	-	-
scaffold3_18.2	223251	224516	choice-of-anchor M domain-containing protein	1619	-	-	-	-	-	-	-	-	-	-	-	-	-
scaffold3_18.2	224563	224886	hypothetical protein	1620	-2.51096	-2.73025	-2.52172	2.11791e-06	1.01719e-06	2.09418e-06	-2.14931	-2.38489	-2.12727	0.00149005	0.000636976	0.00197309	-
scaffold3_18.2	225121	229002	DNA-directed RNA polymerase subunit beta'	1621	-	-	-	-	-	-	-	-	-	-	-	-	-
scaffold3_18.2	229172	232651	DNA-directed RNA polymerase subunit beta	1622	-	-	-	-	-	-	-	-	-	-	-	-	-
scaffold3_18.2	232951	233343	50S ribosomal protein L7/L12	1623	-	-	-	-	-	-	-	-	-	-	-	-	-
scaffold3_18.2	233357	233971	50S ribosomal protein L10	1624	-	-	-	-	-	-	-	-	-	-	-	-	-
scaffold3_18.2	234397	235095	50S ribosomal protein L1	1625	-	-	-	-	-	-	-	-	-	-	-	-	-
scaffold3_18.2	235185	235616	50S ribosomal protein L11	1626	-	-	-	-	-	-	-	-	-	-	-	-	-
scaffold3_18.2	235746	236657	transcription termination/antitermination protein NusG	1627	-	-	-	-	-	-	-	-	-	-	-	-	-
scaffold3_18.2	236681	237331	preprotein translocase subunit SecE	1628	-	-	-	-	-	-	-	-	-	-	-	-	-
scaffold3_18.2	237580	238914	aminotransferase class I/II-fold pyridoxal phosphate-dependent enzyme	1630	-	-	-	-	-	-	-	-	-	-	-	-	-
scaffold3_18.2	239018	240148	UDP-N-acetylmuramate dehydrogenase	1631	-	-	-	-	-	-	-	-	-	-	-	-	-
scaffold3_18.2	240145	240561	MaoC family dehydratase	1632	-	-	-	-	-	-	-	-	-	-	-	-	-
scaffold3_18.2	240558	240986	MaoC family dehydratase N-terminal domain-containing protein	1633	-	-	-	-	-	-	-	-	-	-	-	-	-
scaffold3_18.2	241132	241302	50S ribosomal protein L33	1634	-2.39204	-2.13877	-2.2406	1.37278e-06	8.38876e-06	6.10755e-06	-2.17911	-	-2.01799	9.35e-05	-	0.000246076	-
scaffold3_18.2	242026	242919	exodeoxyribonuclease III	1638	-	-	-	-	-	-	-	-	-	-	-	-	-
scaffold3_18.2	242921	243856	enoyl-CoA hydratase/isomerase family protein	1639	-	-	-	-	-	-	-	-	-	-	-	-	-
scaffold3_18.2	243960	245534	polyprenol phosphomannose-dependent alpha 1,6 mannosyltransferase MptB	1640	-	-	-	-	-	-	-	-	-	-	-	-	-
scaffold3_18.2	245531	245839	4Fe-4S binding protein	1641	-	-	-	-	-	-	-	-	-	-	-	-	-
scaffold3_18.2	245836	246420	NADH-quinone oxidoreductase subunit C	1642	-	-	-	-	-	-	-	-	-	-	-	-	-
scaffold3_18.2	246417	246815	proton-conducting membrane transporter	1643	-	-	-	-	-	-	-	-	-	-	-	-	-
scaffold3_18.2	246968	248932	2-oxoacid:acceptor oxidoreductase subunit alpha	1644	-	-	-	-	-	-	-	-	-	-	-	-	-
scaffold3_18.2	248934	250019	2-oxoacid:ferredoxin oxidoreductase subunit beta	1645	-	-	-	-	-	-	-	-	-	-	-	-	-
scaffold3_18.2	250143	250658	hypothetical protein	1646	-	-	-	-	-	-	-	-	-	-	-	-	-
scaffold3_18.2	250946	251073	toxin PIN	1647	-	-	-	-	-	-	-	-	-	-	-	-	-
scaffold3_18.2	251148	253130	peptidase M13	1648	-	-	-	-	-	-	-	-	-	-	-	-	-
scaffold3_18.2	253188	253370	ABC transporter permease (PPA1910)	1649	2.49443	-	-	0.00133516	-	-	-	-	-	-	-	-	Exp (-2.89)
scaffold3_18.2	253764	255344	hypothetical protein	1650	11.7166	11.7346	11.2536	1.82858e-05	1.73013e-05	2.66063e-05	-	-	3.51594	-	-	0.0475014	-
scaffold3_18.2	255367	255846	hypothetical protein	1651	11.1723	11.3317	12.2325	4.35815e-06	5.57013e-06	2.44083e-06	-	-	-	-	-	-	-
scaffold3_18.2	256613	257839	ABC transporter permease	1652	-	-	-	-	-	-	-	-	-	-	-	-	-
scaffold3_18.2	257836	258456	ATP-binding cassette domain-containing protein	1653	-	-	-	-	-	-	-	-	-	-	-	-	-
scaffold3_18.2	258458	259390	hypothetical protein	1654	-	-	-	-	-	-	-	-	-	-	-	-	-
scaffold3_18.2	259331	259477	hydroxymethylbilane synthase	1655	-	-	-	-	-	-	-	-	-	-	-	-	-
scaffold3_18.2	259553	260501	hypothetical protein	1656	-	-	-	-	-	-	-	-	-	-	-	-	-
scaffold3_18.2	260498	260803	hypothetical protein	1657	-	-	-	-	-	-	-	-	-	-	-	-	-
scaffold3_18.2	260957	261790	CoA ester lyase	1658	-	-	-	-	-	-	-	-	-	-	-	-	-
scaffold3_18.2	261906	262676	precorrin-6A synthase (deacetylating)	1659	-	-	-	-	-	-	-	-	-	-	-	-	-
scaffold3_18.2	262707	263681	polyprenyl synthetase family protein	1660	-	-	-	-	-	-	-	-	-	-	-	-	-
scaffold3_18.2	263873	265489	NADH-quinone oxidoreductase subunit NuoN	1661	-	-	-	-	-	-	-	-	-	-	-	-	-
scaffold3_18.2	265486	266979	NADH-quinone oxidoreductase subunit M	1662	-	-	-	-	-	-	-	-	-	-	-	-	-
scaffold3_18.2	266997	268883	NADH-quinone oxidoreductase subunit L	1663	-	-	-	-	-	-	-	-	-	-	-	-	-
scaffold3_18.2	268894	269193	NADH-quinone oxidoreductase subunit NuoK	1664	-	-	-	-	-	-	-	-	-	-	-	-	-
scaffold3_18.2	269190	270044	NADH-quinone oxidoreductase subunit J	1665	-	-	-	-	-	-	-	-	-	-	-	-	-
scaffold3_18.2	270041	270643	NADH-quinone oxidoreductase subunit NuoI	1666	-	-	-	-	-	-	-	-	-	-	-	-	-
scaffold3_18.2	270640	271962	NADH-quinone oxidoreductase subunit NuoH	1667	-	-	-	-	-	-	-	-	-	-	-	-	-
scaffold3_18.2	271959	274397	NADH-quinone oxidoreductase subunit G	1668	-	-	-	-	-	-	-	-	-	-	-	-	-
scaffold3_18.2	274394	275728	NADH-quinone oxidoreductase subunit NuoF	1669	-	-	-	-	-	-	-	-	-	-	-	-	-
scaffold3_18.2	275725	276510	NADH-quinone oxidoreductase subunit NuoE	1670	-	-	-	-	-	-	-	-	-	-	-	-	-
scaffold3_18.2	276507	277808	NADH-quinone oxidoreductase subunit D	1671	-	-	-	-	-	-	-	-	-	-	-	-	-
scaffold3_18.2	277808	278632	NADH-quinone oxidoreductase subunit C	1672	-	-	-	-	-	-	-	-	-	-	-	-	-
scaffold3_18.2	278629	279186	NADH-quinone oxidoreductase subunit B	1673	-	-	-	-	-	-	-	-	-	-	-	-	-
scaffold3_18.2	279281	279664	NADH-quinone oxidoreductase subunit A	1674	-	-	-	-	-	-	-	-	-	-	-	-	-
scaffold3_18.2	279761	281038	geranylgeranyl reductase family protein	1675	8.96271	4.04259	3.78504	6.36586e-08	2.0114e-07	6.84582e-07	-	-	-	-	-	-	-
scaffold3_18.2	281262	281747	hypothetical protein	1676	7.51736	3.24899	3.31807	6.63867e-08	1.31067e-06	1.99353e-06	3.74453	2.91487	2.91197	0.0277154	8.05e-05	0.000161135	-
scaffold3_18.2	281937	283100	chorismate-binding protein	1677	-	-	-	-	-	-	-	-	-	-	-	-	-
scaffold3_18.2	283166	284902	ABC transporter permease	1678	-	-	-	-	-	-	-	-	-	-	-	-	-
scaffold3_18.2	284899	285552	ABC transporter ATP-binding protein	1679	-	-	-	-	-	-	-	-	-	-	-	-	-
scaffold3_18.2	285701	286420	demethylmenaquinone methyltransferase	1680	-	-	-	-	-	-	-	-	-	-	-	-	-
scaffold3_18.2	286422	288170	TM0106 family RecB-like putative nuclease	1681	-	-	-	-	-	-	-	-	-	-	-	-	-
scaffold3_18.2	288452	290207	ABC transporter ATP-binding protein	1682	-	-	-	-	-	-	-	-	-	-	-	-	-
scaffold3_18.2	290200	292485	hypothetical protein	1683	-	-	-	-	-	-	-	-	-	-	-	-	-
scaffold3_18.2	292487	293185	ABC transporter ATP-binding protein	1684	-	-	-	-	-	-	-	-	-	-	-	-	-
scaffold3_18.2	293179	293481	peptidase inhibitor family I36 protein	1685	-	-	-	-	-	-	-	-	-	-	-	-	-
scaffold3_18.2	293616	294503	1,4-dihydroxy-2-naphthoate polyprenyltransferase	1686	-	-	-	-	-	-	-	-	-	-	-	-	-
scaffold3_18.2	294708	295985	MFS transporter	1687	-	-	-	-	-	-	-	-	-	-	-	-	-
scaffold3_18.2	296074	297075	dihydroxyacetone kinase subunit DhaK	1688	-	-	-	-	-	-	-	-	-	-	-	-	-
scaffold3_18.2	297063	297719	dihydroxyacetone kinase subunit L	1689	-	-	-	-	-	-	-	-	-	-	-	-	-
scaffold3_18.2	297712	298137	PTS-dependent dihydroxyacetone kinase phosphotransferase subunit DhaM	1690	-	-	-	-	-	-	-	-	-	-	-	-	-
scaffold3_18.2	298221	298679	cell division protein DedD	1691	-	-	-	-	-	-	-	-	-	-	-	-	-
scaffold3_18.2	298765	299748	cation transporter	1692	-	-	-	-	-	-	-	-	-	-	-	-	-
scaffold3_18.2	299749	299940	hypothetical protein	1693	-	-	-	-	-	-	-	-	-	-	-	-	-
scaffold3_18.2	299923	300888	L-lactate dehydrogenase	1694	-	-	-	-	-	-	-	-	-	-	-	-	-
scaffold3_18.2	300921	302423	patatin-like phospholipase family protein	1695	-	-	-	-	-	-	-	-	-	-	-	-	-
scaffold3_18.2	302502	303281	HAD family hydrolase	1696	-	-	-	-	-	-	-	-	-	-	-	-	-
scaffold3_18.2	303398	305254	right-handed parallel beta-helix repeat-containing protein	1697	-	-	-	-	-	-	-	-	-	-	-	-	-
scaffold3_18.2	305418	306551	ROK family transcriptional regulator	1698	-	-	-	-	-	-	-	-	-	-	-	-	-
scaffold3_18.2	306753	308345	DUF4091 domain-containing protein	1699	-	-	-	-	-	-	-	-	-	-	-	-	-
scaffold3_18.2	308342	309277	sugar ABC transporter permease	1700	-	-	-	-	-	-	-	-	-	-	-	-	-
scaffold3_18.2	309270	310196	carbohydrate ABC transporter permease	1701	-	-	-	-	-	-	-	-	-	-	-	-	-
scaffold3_18.2	310207	311529	extracellular solute-binding protein	1702	-	-	-	-	-	-	-	-	-	-	-	-	-
scaffold3_18.2	312444	313610	SH3 domain-containing protein	1704	2.27158	2.37168	2.55767	1.18928e-05	1.07978e-05	5.74591e-06	-	-	-	-	-	-	-
scaffold3_18.2	314628	314765	carbohydrate ABC transporter permease	1708	-3.20842	-3.33426	-3.18407	6.07459e-06	2.62796e-06	2.25549e-06	-2.83956	-3.03167	-2.818	0.000963937	0.000268976	0.000578404	-
scaffold3_18.2	314910	316217	carbohydrate ABC transporter substrate-binding protein	1709	-	-	-	-	-	-	-	-	-	-	-	-	-
scaffold3_18.2	316365	317321	alpha/beta hydrolase	1710	-	-	-	-	-	-	-	-	-	-	-	-	-
scaffold3_18.2	317337	317540	DUF3073 domain-containing protein	1711	-	-	-	-	-	-	-	-	-	-	-	-	-
scaffold3_18.2	317676	318743	phosphoribosylformylglycinamidine cyclo-ligase	1712	-	-	-	-	-	-	-	-	-	-	-	-	-
scaffold3_18.2	318740	320227	amidophosphoribosyltransferase	1713	-	-	-	-	-	-	-	-	-	-	-	-	-
scaffold3_18.2	320322	321566	MFS transporter	1714	-	-	-	-	-	-	-	-	-	-	-	-	-
scaffold3_18.2	321751	323094	dipeptidase	1715	-	-	-	-	-	-	-	-	-	-	-	-	-
scaffold3_18.2	323236	324003	slipin family protein	1716	-	-	-	-	-	-	-	-	-	-	-	-	-
scaffold3_18.2	324045	324797	hypothetical protein	1717	-	-	-	-	-	-	-	-	-	-	-	-	-
scaffold3_18.2	324794	327127	cbb3-type cytochrome c oxidase subunit I	1718	-	-	-	-	-	-	-	-	-	-	-	-	-
scaffold3_18.2	327285	329363	aminodeoxychorismate synthase component I	1719	-	-	-	-	-	-	-	-	-	-	-	-	-
scaffold3_18.2	329470	331722	phosphoribosylformylglycinamidine synthase subunit PurL	1720	-	-	-	-	-	-	-	-	-	-	-	-	-
scaffold3_18.2	331862	333160	MFS transporter	1721	-	-	-	-	-	-	-	-	-	-	-	-	-
scaffold3_18.2	333170	335704	aminopeptidase N	1722	-	-	-	-	-	-	-	-	-	-	-	-	-
scaffold3_18.2	335853	336290	hypothetical protein	1723	-	-	-	-	-	-	-	-	-	-	-	-	-
scaffold3_18.2	336623	337984	FAD-dependent oxidoreductase	1724	-	-	-	-	-	-	-	-	-	-	-	-	-
scaffold3_18.2	338057	339532	phosphatase PAP2 family protein	1725	-	-	-	-	-	-	-	-	-	-	-	-	-
scaffold4_18.0	105	587	GNAT family N-acetyltransferase	1726	-	-	-	-	-	-	-	-	-	-	-	-	-
scaffold4_18.0	723	1154	GtrA family protein	1727	-	-	-	-	-	-	-	-	-	-	-	-	-
scaffold4_18.0	1289	3217	oligopeptide transporter, OPT family	1728	-	-	-	-	-	-	-	-	-	-	-	-	-
scaffold4_18.0	3260	4123	aldo/keto reductase	1729	-	-	-	-	-	-	-	-	-	-	-	-	-
scaffold4_18.0	4239	4871	peptide-methionine (S)-S-oxide reductase MsrA	1730	-2.05015	-2.0774	-	0.000672989	0.000625911	-	-2.17864	-2.15781	-2.07023	0.000879254	0.000789442	0.00189953	-
scaffold4_18.0	5028	6649	sodium-dependent transporter	1731	-	-	-	-	-	-	-	-	-	-	-	-	-
scaffold4_18.0	6646	6750	methionine/alanine import family NSS transporter small subunit	1732	-	-	-	-	-	-	-	-	-	-	-	-	-
scaffold4_18.0	6778	7494	uracil-DNA glycosylase	1733	-	-	-	-	-	-	-	-	-	-	-	-	-
scaffold4_18.0	7629	8789	AI-2E family transporter	1734	-	-	-	-	-	-	-	-	-	-	-	-	-
scaffold4_18.0	8793	9182	hypothetical protein	1735	-	-	-	-	-	-	-	-	-	-	-	-	-
scaffold4_18.0	9181	9810	hypothetical protein	1736	-	-	-	-	-	-	-	-	-	-	-	-	-
scaffold4_18.0	9912	10418	transcription elongation factor GreA	1737	-	-	-	-	-	-	-	-	-	-	-	-	-
scaffold4_18.0	10440	10865	DUF4307 domain-containing protein	1738	-	-	-	-	-	-	-	-	-	-	-	-	-
scaffold4_18.0	10892	11083	GNAT family acetyltransferase	1739	-	-	-	-	-	-	-	-	-	-	-	-	-
scaffold4_18.0	11161	13176	thioredoxin domain-containing protein	1740	-	-	-	-	-	-	-	-	-	-	-	-	-
scaffold4_18.0	13198	14019	di-trans,poly-cis-decaprenylcistransferase	1741	-	-	-	-	-	-	-	-	-	-	-	-	-
scaffold4_18.0	14164	14835	hemolysin III family protein	1742	-	-	-	-	-	-	-	-	-	-	-	-	-
scaffold4_18.0	14952	16331	PhoH family protein	1743	-	-	-	-	-	-	-	-	-	-	-	-	-
scaffold4_18.0	16411	16926	DUF4245 domain-containing protein	1744	-	-	-	-	-	-	-	-	-	-	-	-	-
scaffold4_18.0	16953	17189	exodeoxyribonuclease VII small subunit	1745	-	-	-	-	-	-	-	-	-	-	-	-	-
scaffold4_18.0	17186	18433	exodeoxyribonuclease VII large subunit	1746	-	-	-	-	-	-	-	-	-	-	-	-	-
scaffold4_18.0	18514	21153	beta-propeller fold lactonase family protein	1747	-	-	-	-	-	-	-	-	-	-	-	-	-
scaffold4_18.0	21435	22406	4-hydroxy-3-methylbut-2-enyl diphosphate reductase	1748	-	-	-	-	-	-	-	-	-	-	-	-	-
scaffold4_18.0	22410	23630	DNA recombination protein RmuC	1749	-	-	-	-	-	-	-	-	-	-	-	-	-
scaffold4_18.0	23709	24995	M18 family aminopeptidase	1750	-	-	-	-	-	-	-	-	-	-	-	-	-
scaffold4_18.0	25145	26218	redox-regulated ATPase YchF	1751	-	-	-	-	-	-	-	-	-	-	-	-	-
scaffold4_18.0	26349	27075	hypothetical protein	1752	-	-	-	-	-	-	-	-	-	-	-	-	-
scaffold4_18.0	27153	27620	phage tail protein	1753	-	-	-	-	-	-	-	-	-	-	-	-	-
scaffold4_18.0	27683	28858	MFS transporter	1754	-	-	-	-	-	-	-	-	-	-	-	-	-
scaffold4_18.0	28975	29406	MarR family transcriptional regulator	1755	-	-	-	-	-	-	-	-	-	-	-	-	-
scaffold4_18.0	29527	29955	organic hydroperoxide resistance protein (PPA0580)	1756	-	2.10836	2.14822	-	0.000396617	0.000160564	-	-	-	-	-	-	Stat (11.46)
scaffold4_18.0	30075	30758	type 1 glutamine amidotransferase domain-containing protein	1757	-	-	-	-	-	-	-	-	-	-	-	-	-
scaffold4_18.0	31697	33253	amino acid permease (PPA0582)	1758	-2.55974	-2.69969	-2.51363	1.64621e-07	2.26246e-07	3.95895e-07	-4.17289	-4.21391	-4.15165	0.000784324	0.000537981	0.000938739	Exp (-6.19)
scaffold4_18.0	33384	34628	arginine deiminase (PPA0583)	1759	-2.57581	-2.69424	-2.50976	2.22713e-05	2.02858e-05	2.75346e-05	-4.73728	-4.8154	-4.69893	0.0015482	0.00122029	0.0019	Exp (-4.74)
scaffold4_18.0	34702	35706	ornithine carbamoyltransferase	1760	-	-	-	-	-	-	-2.86421	-2.85586	-2.77751	0.0186111	0.0168978	0.0228209	-
scaffold4_18.0	35727	36632	carbamate kinase	1761	-	-	-	-	-	-	-2.97893	-2.89783	-2.9134	0.0120383	0.0120389	0.0148299	-
scaffold4_18.0	36768	37313	ArgR family transcriptional regulator	1762	-	-	-	-	-	-	-	-	-	-	-	-	-
scaffold4_18.0	37495	38157	peptidyl-tRNA hydrolase	1763	-	-	-	-	-	-	-	-	-	-	-	-	-
scaffold4_18.0	38181	38699	amino acid-binding protein	1764	-	-	-	-	-	-	-	-	-	-	-	-	-
scaffold4_18.0	38725	39693	aldo/keto reductase	1765	-	-	-	-	-	-	-	-	-	-	-	-	-
scaffold4_18.0	39746	40249	thiol peroxidase	1766	-	-	-	-	-	-	-	-	-	-	-	-	-
scaffold4_18.0	40329	41834	amino acid permease	1767	-	-	-	-	-	-	-	-	-	-	-	-	-
scaffold4_18.0	41882	43126	alpha-amylase family protein	1768	-	-	-	-	-	-	-	-	-	-	-	-	-
scaffold4_18.0	43142	44308	nucleotide sugar dehydrogenase	1769	-	-	-	-	-	-	-	-	-	-	-	-	-
scaffold4_18.0	44439	45392	alpha/beta hydrolase	1770	-	-	-	-	-	-	-	-	-	-	-	-	-
scaffold4_18.0	45938	47848	methylmalonyl-CoA mutase small subunit	1771	-	-	-	-	-	-	-	-	-	-	-	-	-
scaffold4_18.0	47845	50034	methylmalonyl-CoA mutase	1772	-	-	-	-	-	-	-	-	-	-	-	-	-
scaffold4_18.0	50188	51234	methylmalonyl Co-A mutase-associated GTPase MeaB	1773	-	-	-	-	-	-	-	-	-	-	-	-	-
scaffold4_18.0	51458	52930	S8 family serine peptidase	1774	-	-	-	-	-	-	-	-	-	-	-	-	-
scaffold4_18.0	53008	53223	RNA-binding S4 domain-containing protein	1775	-	-	-	-	-	-	-	-	-	-	-	-	-
scaffold4_18.0	53269	54030	amino acid ABC transporter ATP-binding protein	1776	-	-	-	-	-	-	-	-	-	-	-	-	-
scaffold4_18.0	54066	54614	ABC transporter permease subunit	1777	-	-	-	-	-	-	-	-	-	-	-	-	-
scaffold4_18.0	55031	55957	ABC transporter substrate-binding protein	1778	-	-	2.09775	-	-	0.000957727	2.28188	2.34966	2.49097	0.00351256	0.00318566	0.00314529	-
scaffold4_18.0	56681	57364	ATP-binding cassette domain-containing protein	1779	-	-	-	-	-	-	-	-	-	-	-	-	-
scaffold4_18.0	57433	59535	ABC transporter permease	1780	-	-	-	-	-	-	-	-	-	-	-	-	-
scaffold4_18.0	59586	59824	hypothetical protein	1781	-	-	-	-	-	-	-	-	-	-	-	-	-
scaffold4_18.0	59895	60749	metal ABC transporter permease	1782	-	-	-	-	-	-	-	-	-	-	-	-	-
scaffold4_18.0	60764	61567	ABC transporter ATP-binding protein	1783	-	-2.47829	-	-	3.39006e-06	-	-	-2.0336	-	-	0.0048992	-	-
scaffold4_18.0	61609	62526	zinc ABC transporter substrate-binding protein	1784	-5.58659	-5.68492	-5.54238	1.26654e-07	1.50517e-07	1.76707e-07	-5.04262	-5.13723	-4.99644	0.000667287	0.000583709	0.000748075	-
scaffold4_18.0	62643	63194	isochorismatase family protein	1785	-	-	-	-	-	-	-	-	-	-	-	-	-
scaffold4_18.0	63191	64654	cytosine permease	1786	-	-	-	-	-	-	-	-	-	-	-	-	-
scaffold4_18.0	64744	68202	bifunctional proline dehydrogenase/L-glutamate gamma-semialdehyde dehydrogenase	1787	-	-	-	-	-	-	-	-	-	-	-	-	-
scaffold4_18.0	68233	69282	alcohol dehydrogenase catalytic domain-containing protein	1788	-	-	-	-	-	-	-	-	-	-	-	-	-
scaffold4_18.0	69402	71132	dihydroxyacetone kinase family protein	1789	-	-	-	-	-	-	-	-	-	-	-	-	-
scaffold4_18.0	71123	71626	phosphoribosyltransferase	1790	-	-	-	-	-	-	-	-	-	-	-	-	-
scaffold4_18.0	71716	72216	N-acetyltransferase	1791	-	-	-	-	-	-	-	-	-	-	-	-	-
scaffold4_18.0	72580	74127	Re/Si-specific NAD(P)(+) transhydrogenase subunit alpha	1792	-	-	-	-	-	-	-	-	-	-	-	-	-
scaffold4_18.0	74131	75552	NAD(P)(+) transhydrogenase (Re/Si-specific) subunit beta	1793	-	-	-	-	-	-	-	-	-	-	-	-	-
scaffold4_18.0	75698	76018	ferredoxin family protein	1794	-	-	-	-	-	-	-	-	-	-	-	-	-
scaffold4_18.0	76015	77118	succinyldiaminopimelate transaminase	1795	-	-	-	-	-	-	-	-	-	-	-	-	-
scaffold4_18.0	77119	77961	hypothetical protein	1796	-	-	-	-	-	-	-	-	-	-	-	-	-
scaffold4_18.0	78059	79021	2,3,4,5-tetrahydropyridine-2,6-dicarboxylate N-succinyltransferase	1797	-	-	-	-	-	-	-	-	-	-	-	-	-
scaffold4_18.0	79117	79413	hypothetical protein	1798	-	-	-	-	-	-	-	-	-	-	-	-	-
scaffold4_18.0	79403	80533	serine/threonine protein kinase	1799	-	-	-	-	-	-	2.02571	-	-	0.00153274	-	-	-
scaffold4_18.0	80657	81718	EamA family transporter	1800	-	-	-	-	-	-	-	-	-	-	-	-	-
scaffold4_18.0	81734	83029	MFS transporter	1801	-	-	-	-	-	-	-	-	-	-	-	-	-
scaffold4_18.0	83043	83651	TetR family transcriptional regulator	1802	-	-	-	-	-	-	-	-	-	-	-	-	-
scaffold4_18.0	83775	84854	succinyl-diaminopimelate desuccinylase	1803	-	-	-	-	-	-	-	-	-	-	-	-	-
scaffold4_18.0	84899	85204	DivIVA domain-containing protein	1804	-	-	-	-	-	-	-	-	-	-	-	-	-
scaffold4_18.0	85245	85412	DUF3117 domain-containing protein	1805	-	-	-	-	-	-	-	-	-	-	-	-	-
scaffold4_18.0	85521	86656	glycogen synthase	1806	-	-	-	-	-	-	-	-	-	-	-	-	-
scaffold4_18.0	86800	88026	glucose-1-phosphate adenylyltransferase	1807	-	-	-	-	-	-	-	-	-	-	-	-	-
scaffold4_18.0	88109	88762	class I SAM-dependent methyltransferase	1808	-	-	-	-	-	-	-	-	-	-	-	-	-
scaffold4_18.0	88832	89713	4-hydroxy-tetrahydrodipicolinate synthase	1809	-	-	-	-	-	-	-	-	-	-	-	-	-
scaffold4_18.0	89764	90177	Sec-independent protein translocase subunit TatB	1810	-	-	-	-	-	-	-	-	-	-	-	-	-
scaffold4_18.0	90332	91813	cellulase family glycosylhydrolase	1811	-	-	-	-	-	-	-	-	-	-	-	-	-
scaffold4_18.0	91962	93122	Mrp/NBP35 family ATP-binding protein	1812	-	-	-	-	-	-	-	-	-	-	-	-	-
scaffold4_18.0	93184	93699	DUF1003 domain-containing protein	1813	-	-	-	-	-	-	-	-	-	-	-	-	-
scaffold4_18.0	93692	94957	magnesium transporter	1814	-	-	-	-	-	-	-	-	-	-	-	-	-
scaffold4_18.0	95063	95572	hypothetical protein	1815	-	-	-	-	-	-	-	-	-	-	-	-	-
scaffold4_18.0	95686	96558	COX15/CtaA family protein	1816	-	-	-	-	-	-	-	-	-	-	-	-	-
scaffold4_18.0	96589	98085	aminopeptidase P family protein	1817	-	-	-	-	-	-	-	-	-	-	-	-	-
scaffold4_18.0	98708	99063	hypothetical protein	1818	-	-	-	-	-	-	-	-	-	-	-	-	-
scaffold4_18.0	99614	100351	nucleic acid-binding protein	1819	-	-	-	-	-	-	-	-	-	-	-	-	-
scaffold4_18.0	102276	103340	type I restriction enzyme HsdR N-terminal domain-containing protein	1821	-	-	-	-	-	-	-	-	-	-	-	-	-
scaffold4_18.0	103817	104224	DUF2335 domain-containing protein	1822	-	-	-	-	-	-	-	-	-	-	-	-	-
scaffold4_18.0	104428	105036	hypothetical protein	1823	-	-	-	-	-	-	-	-	-	-	-	-	-
scaffold4_18.0	105123	105281	antitoxin HicB	1824	-	-	-	-	-	-	-	-	-	-	-	-	-
scaffold4_18.0	105777	106790	ABC transporter substrate-binding protein	1825	-	-	-	-	-	-	-	-	-	-	-	-	-
scaffold4_18.0	106787	107821	iron chelate uptake ABC transporter family permease subunit	1826	-	-	-	-	-	-	-	-	-	-	-	-	-
scaffold4_18.0	107818	108615	ABC transporter ATP-binding protein	1827	-	-	-	-	-	-	-	-	-	-	-	-	-
scaffold4_18.0	108612	109232	(2Fe-2S) ferredoxin domain-containing protein	1828	-	-	-	-	-	-	-	-	-	-	-	-	-
scaffold4_18.0	109267	109482	YbdD/YjiX family protein	1829	-	-	-	-	-	-	-	-	-	-	-	-	-
scaffold4_18.0	109479	111764	carbon starvation protein A	1830	-	-	-	-	-	-	-	-	-	-	-	-	-
scaffold4_18.0	112127	112300	peptide ABC transporter ATP-binding protein	1831	-	-	-	-	-	-	-	-	-	-	-	-	-
scaffold4_18.0	112307	113161	type I methionyl aminopeptidase	1832	-	-	-	-	-	-	-	-	-	-	-	-	-
scaffold4_18.0	113173	113393	hypothetical protein	1833	-	-	-	-	-	-	-	-	-	-	-	-	-
scaffold4_18.0	113543	114412	DUF2510 domain-containing protein	1834	-	-	-	-	-	-	-	-	-	-	-	-	-
scaffold4_18.0	114516	115817	glutamine synthetase	1835	-	-	-	-	-	-	-	-	-	-	-	-	-
scaffold4_18.0	115836	116639	hypothetical protein	1836	-	-	-	-	-	-	-	-	-	-	-	-	-
scaffold4_18.0	116769	119720	bifunctional [glutamine synthetase] adenylyltransferase/[glutamine synthetase]-adenylyl-L-tyrosine phosphorylase	1837	-	-	-	-	-	-	-	-	-	-	-	-	-
scaffold4_18.0	119714	121036	threonine/serine exporter family protein	1838	-	-	-	-	-	-	-	-	-	-	-	-	-
scaffold4_18.0	121043	122224	Nif3-like dinuclear metal center hexameric protein	1839	-	-	-	-	-	-	-	-	-	-	-	-	-
scaffold4_18.0	122246	122383	GntR family transcriptional regulator	1840	-	-	-	-	-	-	-	-	-	-	-	-	-
scaffold4_18.0	122991	123398	hypothetical protein	1841	-	-	-	-	-	-	-	-	-	-	-	-	-
scaffold4_18.0	123481	124902	type I glutamate--ammonia ligase	1842	-	-	-	-	-	-	-	-	-	-	-	-	-
scaffold4_18.0	125015	125437	RDD family protein	1843	-	-	-	-	-	-	-	-	-	-	-	-	-
scaffold4_18.0	125443	126555	glycosyltransferase	1844	-	-	-	-	-	-	-	-	-	-	-	-	-
scaffold4_18.0	126579	127187	DedA family protein	1845	-	-	-	-	-	-	-	-	-	-	-	-	-
scaffold4_18.0	127266	128654	PTS transporter subunit EIIC	1846	-	-	-	-	-	-	-	-	-	-	-	-	-
scaffold4_18.0	128831	129556	GntR family transcriptional regulator	1847	-	-	-	-	-	-	-	-	-	-	-	-	-
scaffold4_18.0	129496	129801	PTS glucose/sucrose transporter subunit IIB	1848	-	-	-	-	-	-	-	-	-	-	-	-	-
scaffold4_18.0	129931	130161	PTS glucose/sucrose transporter subunit IIB	1849	-	-	-	-	-	-	-	-	-	-	-	-	-
scaffold4_18.0	130161	130607	PTS glucose transporter subunit IIA	1850	-	-	-	-	-	-	-	-	-	-	-	-	-
scaffold4_18.0	130807	133722	beta-N-acetylglucosaminidase domain-containing protein	1851	-	-	-	-	-	-	-	-	-	-	-	-	-
scaffold4_18.0	134256	135164	ABC transporter substrate-binding protein	1852	-	-	-	-	-	-	-	-2.39832	-2.15293	-	0.0213247	0.0360539	-
scaffold4_18.0	135161	136234	iron ABC transporter permease	1853	-	-	-	-	-	-	-	-2.04288	-	-	0.0460613	-	-
scaffold4_18.0	136267	137004	heme ABC transporter ATP-binding protein	1854	-	-	-	-	-	-	-	-	-	-	-	-	-
scaffold4_18.0	137001	138188	enterochelin esterase-like enzyme	1855	-	-	-	-	-	-	-	-	-	-	-	-	-
scaffold4_18.0	138460	139533	DUF2029 domain-containing protein	1856	-	-	-	-	-	-	-	-	-	-	-	-	-
scaffold4_18.0	139638	141443	ABC-F family ATP-binding cassette domain-containing protein	1857	-	-	-	-	-	-	-	-	-	-	-	-	-
scaffold4_18.0	141451	142221	DUF4191 domain-containing protein	1858	-	-	-	-	-	-	-	-	-	-	-	-	-
scaffold4_18.0	142423	143940	exo-alpha-sialidase	1859	-	-	-	-	-	-	-	-	-	-	-	-	-
scaffold4_18.0	144189	146504	exo-alpha-sialidase	1860	-	-	-	-	-	-	-	-	-	-	-	-	-
scaffold4_18.0	146577	148109	MFS transporter	1861	-	-	-	-	-	-	-	-	-	-	-	-	-
scaffold4_18.0	148486	148718	hypothetical protein	1862	-	-	-	-	-	-	-	-	-	-	-	-	-
scaffold4_18.0	148822	149625	CAMP factor pore-forming toxin 2	1863	-	-	-	-	-	-	-	-	-	-	-	-	-
scaffold4_18.0	151017	152009	lipoyl synthase	1864	-	-	-	-	-	-	-	-	-	-	-	-	-
scaffold4_18.0	152020	154263	copper-translocating P-type ATPase	1865	-	-	-	-	-	-	-	-	-	-	-	-	-
scaffold4_18.0	154260	156203	cytochrome c oxidase assembly protein	1866	-	-	-	-	-	-	-	-	-	-	-	-	-
scaffold4_18.0	156253	157071	lipoyl(octanoyl) transferase LipB	1867	-	-	-	-	-	-	-	-	-	-	-	-	-
scaffold4_18.0	157245	158481	2-oxoglutarate dehydrogenase, E2 component, dihydrolipoamide succinyltransferase	1868	-	-	-	-	-	-	-	-	-	-	-	-	-
scaffold5_19.6	8	562	adhesin	1869	-	-	-	-	-	-	-	-	-	-	-	-	-
scaffold5_19.6	1749	2702	ATPase	1870	-	-	-	-	-	-	-	-	-	-	-	-	-
scaffold5_19.6	2780	3454	phosphoribosylformylglycinamidine synthase subunit PurQ	1871	-	-	-	-	-	-	-	-	-	-	-	-	-
scaffold5_19.6	3457	4722	phosphoribosylaminoimidazolesuccinocarboxamide synthase	1872	-	-	-	-	-	-	-	-	-	-	-	-	-
scaffold5_19.6	4857	5420	alkyl hydroperoxide reductase subunit C	1873	-	-	-	-	-	-	-	-	-	-	-	-	-
scaffold5_19.6	5516	7090	alkyl hydroperoxide reductase subunit F	1874	-	-	-	-	-	-	-	-	-	-	-	-	-
scaffold5_19.6	7097	8041	hydrogen peroxide-inducible genes activator	1875	-	-	-	-	-	-	-	-	-	-	-	-	-
scaffold5_19.6	8075	9508	adenylosuccinate lyase	1876	-	-	-	-	-	-	-	-	-	-	-	-	-
scaffold5_19.6	9505	10824	phosphoribosylamine--glycine ligase	1877	-	-	-	-	-	-	-	-	-	-	-	-	-
scaffold5_19.6	10883	12169	adenylosuccinate synthase	1878	-	-	-	-	-	-	-	-	-	-	-	-	-
scaffold5_19.6	12336	13247	GNAT family N-acetyltransferase	1879	-	-	-	-	-	-	-	-	-	-	-	-	-
scaffold5_19.6	13365	14099	FadR family transcriptional regulator	1880	-	-	-	-	-	-	-	-	-	-	-	-	-
scaffold5_19.6	14224	14913	N-acetylmannosamine-6-phosphate 2-epimerase	1881	-	-	-	-	-	-	-	-	-	-	-	-	-
scaffold5_19.6	14946	15917	dihydrodipicolinate synthase family protein	1882	-	-	-	-	-	-	-	-	-	-	-	-	-
scaffold5_19.6	15914	16816	DUF4862 family protein	1883	-	-	-	-	-	-	-	-	-	-	-	-	-
scaffold5_19.6	16841	18445	MFS transporter	1884	-	-	-	-	-	-	-	-	-	-	-	-	-
scaffold5_19.6	18573	19100	DUF3151 domain-containing protein	1885	-	-	-	-	-	-	-	-	-	-	-	-	-
scaffold5_19.6	19498	21360	translational GTPase TypA	1886	-	-	-	-	-	-	-	-	-	-	-	-	-
scaffold5_19.6	21474	21839	hypothetical protein	1887	-	-	-	-	-	-	-	-	-	-	-	-	-
scaffold5_19.6	21907	22260	L,D-transpeptidase	1888	-	-	-	-	-	-	-	-	-	-	-	-	-
scaffold5_19.6	22416	22778	biotin/lipoyl-binding protein	1889	-	-	-	-	-	-	-	-	-	-	-	-	-
scaffold5_19.6	22794	23036	hypothetical protein	1890	-	-	-	-	-	-	-	-	-	-	-	-	-
scaffold5_19.6	23063	24637	acyl-CoA carboxylase subunit beta	1891	-	-	-	-	-	-	-	-	-	-	-	-	-
scaffold5_19.6	24653	26146	methylmalonyl-CoA carboxytransferase subunit 5S	1892	-	-	-	-	-	-	-	-	-	-	-	-	-
scaffold5_19.6	26466	27824	aerotaxis receptor Aer	1893	-	-	-	-	-	-	-	-	-	-	-	-	-
scaffold5_19.6	28361	29386	class II fructose-bisphosphate aldolase	1894	-	-	-	-	-	-	-	-	-	-	-	-	-
scaffold5_19.6	29497	29979	hypothetical protein	1895	-	-	-	-	-	-	-	-	-	-	-	-	-
scaffold5_19.6	30121	30615	TrmH family RNA methyltransferase	1896	-	-	-	-	-	-	-	-	-	-	-	-	-
scaffold5_19.6	30825	31553	VTT domain-containing protein	1897	-2.14282	-2.15482	-2.0432	1.01299e-05	7.31498e-06	1.00354e-05	-	-	-	-	-	-	-
scaffold5_19.6	31591	32076	hypothetical protein	1898	-	-	-	-	-	-	-	-	-	-	-	-	-
scaffold5_19.6	32239	33042	fused MFS/spermidine synthase	1899	-	-	-	-	-	-	-	-	-	-	-	-	-
scaffold5_19.6	33039	34097	glycine betaine ABC transporter substrate-binding protein	1900	-	-	-	-	-	-	-	-	-	-	-	-	-
scaffold5_19.6	34196	34573	SEC-C domain-containing protein	1901	-	-	-	-	-	-	-	-	-	-	-	-	-
scaffold5_19.6	34763	36274	MFS transporter	1902	-	-	-	-	-	-	-	-	-	-	-	-	-
scaffold5_19.6	36425	38998	ATP-dependent chaperone ClpB	1903	-	-	-	-	-	-	-	-	-	-	-	-	-
scaffold5_19.6	39305	40663	branched-chain amino acid transport system II carrier protein	1904	-	-	-	-	-	-	-	-	-	-	-	-	-
scaffold5_19.6	40676	41416	HAD-IIB family hydrolase	1905	-	-	-	-	-	-	-	-	-	-	-	-	-
scaffold5_19.6	41498	42442	fructose bisphosphate aldolase	1906	-	-	-	-	-	-	-	-	-	-	-	-	-
scaffold5_19.6	42472	43041	flavin reductase	1907	-	-	-	-	-	-	-	-	-	-	-	-	-
scaffold5_19.6	43038	44249	Nramp family divalent metal transporter	1908	-	-	-	-	-	-	-	-	-	-	-	-	-
scaffold5_19.6	44462	45645	sensor histidine kinase	1909	-	-	-	-	-	-	-	-	-	-	-	-	-
scaffold5_19.6	45677	46351	response regulator transcription factor	1910	-	-	-	-	-	-	-	-	-	-	-	-	-
scaffold5_19.6	46497	47231	ABC transporter ATP-binding protein	1911	-2.93696	-3.2971	-3.13389	1.46249e-06	5.71785e-07	1.01784e-06	-2.57047	-2.96311	-2.77452	0.000669719	0.000177306	0.000456579	-
scaffold5_19.6	47228	49651	FtsX-like permease family protein	1912	-2.01152	-2.13007	-	2.08488e-06	1.5039e-06	-	-	-	-	-	-	-	-
scaffold5_19.6	49687	50067	NUDIX domain-containing protein	1913	-	-	-	-	-	-	-	-	-	-	-	-	-
scaffold5_19.6	50223	51581	amino acid permease	1914	-	-	-	-	-	-	-	-	-	-	-	-	-
scaffold5_19.6	51623	53200	transporter	1915	-	-	-	-	-	-	-	-	-	-	-	-	-
scaffold5_19.6	53403	54446	zinc-binding dehydrogenase	1916	-	-	-	-	-	-	-	-	-	-	-	-	-
scaffold5_19.6	54550	55458	SGNH/GDSL hydrolase family protein	1917	-	-	-	-	-	-	-	-	-	-	-	-	-
scaffold5_19.6	55562	56023	helix-turn-helix transcriptional regulator	1918	-	-	-	-	-	-	-	-	-	-	-	-	-
scaffold5_19.6	56025	57167	molecular chaperone DnaJ	1919	-	-	-	-	-	-	-	-	-	-	-	-	-
scaffold5_19.6	57241	57906	nucleotide exchange factor GrpE	1920	-	-	-	-	-	-	-	-	-	-	-	-	-
scaffold5_19.6	57991	59844	molecular chaperone DnaK	1921	-	-	-	-	-	-	-	-	-	-	-	-	-
scaffold5_19.6	60104	60337	hypothetical protein	1922	-	-	-	-	-	-	-	-	-	-	-	-	-
scaffold5_19.6	60334	61479	inorganic phosphate transporter	1923	-	-	-	-	-	-	-	-	-	-	-	-	-
scaffold5_19.6	61904	62635	response regulator transcription factor	1924	-	-	-	-	-	-	-	-	-	-	-	-	-
scaffold5_19.6	63149	63375	hypothetical protein	1925	-2.17072	-	-	7.09866e-05	-	-	-	-	-	-	-	-	-
scaffold5_19.6	63398	64072	deoxyribose-phosphate aldolase	1926	-	-	-	-	-	-	-	-	-	-	-	-	-
scaffold5_19.6	64096	64824	ThuA domain-containing protein	1927	-	-	-	-	-	-	-	-	-	-	-	-	-
scaffold5_19.6	64971	66146	FHA domain-containing protein	1928	-	-	-	-	-	-	-	-	-	-	-	-	-
scaffold5_19.6	66319	68970	pyruvate, phosphate dikinase	1929	-	-	-	-	-	-	-	-	2.10305	-	-	0.000531889	-
scaffold5_19.6	69308	70192	kinase/pyrophosphorylase	1930	-	-	-	-	-	-	-	-	-	-	-	-	-
scaffold5_19.6	70285	71373	methyltransferase	1931	-	-	-	-	-	-	-	-	-	-	-	-	-
scaffold5_19.6	71452	72309	phosphoserine phosphatase SerB	1932	-	-	-	-	-	-	-	-	-	-	-	-	-
scaffold5_19.6	72312	73121	D-hexose-6-phosphate mutarotase	1933	-	-	-	-	-	-	-	-	-	-	-	-	-
scaffold5_19.6	73399	74913	acetyl-CoA hydrolase/transferase family protein	1934	-	-	-	-	-	-	-	-	-	-	-	-	-
scaffold5_19.6	75124	76530	amidase	1935	-	-	-	-	-	-	2.09895	2.12791	2.23191	0.000810589	0.000897193	0.000799453	-
scaffold5_19.6	76699	77310	hypothetical protein	1936	-	-	-	-	-	-	-	-	-	-	-	-	-
scaffold5_19.6	77712	77858	hypothetical protein	1938	-	-	-	-	-	-	-	-	-	-	-	-	-
scaffold5_19.6	77969	78358	type II toxin-antitoxin system VapC family toxin	1939	-	-2.31968	-2.18782	-	1.0368e-05	1.87243e-05	-	-2.0257	-	-	0.000779082	-	-
scaffold5_19.6	78355	78582	toxin-antitoxin system, antitoxin component	1940	-3.56802	-3.53658	-3.64414	1.4692e-06	6.37249e-07	3.73282e-06	-3.16953	-3.16378	-3.19515	0.000697448	0.000275847	0.00103074	-
scaffold5_19.6	79027	80301	nucleoside hydrolase	1941	-	-	-	-	-	-	-	-	-	-	-	-	-
scaffold5_19.6	80410	80859	hypothetical protein	1942	-	-	-	-	-	-	-	-	-	-	-	-	-
scaffold5_19.6	80856	80999	thioredoxin	1943	-	-	-	-	-	-	-	-	-	-	-	-	-
scaffold5_19.6	81226	81702	cupin domain-containing protein	1944	-	-	-	-	-	-	-	-	-	-	-	-	-
scaffold5_19.6	82014	82658	TetR/AcrR family transcriptional regulator	1945	-	-	-	-	-	-	-	-	-	-	-	-	-
scaffold5_19.6	82655	84448	ABC transporter ATP-binding protein	1946	-	-	-	-	-	-	-	-	-	-	-	-	-
scaffold5_19.6	84445	86265	ABC transporter ATP-binding protein	1947	-	-	-	-	-	-	-	-	-	-	-	-	-
scaffold5_19.6	86262	86450	permease	1948	-	-	-	-	-	-	-2.1801	-	-	0.045985	-	-	-
scaffold5_19.6	86760	87443	EcsC family protein	1949	-	-	-	-	-	-	-	-	-	-	-	-	-
scaffold5_19.6	87474	88745	threonine/serine exporter family protein	1950	-	-	-	-	-	-	-	-	-	-	-	-	-
scaffold5_19.6	88824	89528	hypothetical protein	1951	-	-	-	-	-	-	-	-	-	-	-	-	-
scaffold5_19.6	89525	90877	ABC transporter permease	1952	-	-	-	-	-	-	-	-	-	-	-	-	-
scaffold5_19.6	90877	91611	ABC transporter ATP-binding protein	1953	-	-	-	-	-	-	-	-	-	-	-	-	-
scaffold5_19.6	91612	92001	hypothetical protein	1954	-	-	-	-	-	-	-	-	-	-	-	-	-
scaffold5_19.6	92235	93644	2-oxo acid dehydrogenase subunit E2	1955	-	-	-	-	-	-	-	-	-	-	-	-	-
scaffold5_19.6	93677	94681	alpha-ketoacid dehydrogenase subunit beta	1956	-	-	-	-	-	-	-	-	-	-	-	-	-
scaffold5_19.6	94681	95736	pyruvate dehydrogenase (acetyl-transferring) E1 component subunit alpha	1957	-	-	-	-	-	-	-	-	-	-	-	-	-
scaffold5_19.6	96015	97385	protoporphyrinogen oxidase	1958	-	-	-	-	-	-	-	-	-	-	-	-	-
scaffold5_19.6	97385	98665	TIGR04053 family radical SAM/SPASM domain-containing protein	1959	-	-	-	-	-	-	-	-	-	-	-	-	-
scaffold5_19.6	98987	100021	bifunctional metallophosphatase/5'-nucleotidase	1960	-	-	-	-	-	-	-	-	-	-	-	-	-
scaffold5_19.6	100055	100390	5'-nucleotidase C-terminal domain-containing protein	1961	-	-	-	-	-	-	-	-	-	-	-	-	-
scaffold5_19.6	100318	101049	5'-nucleotidase C-terminal domain-containing protein	1962	-	-	-	-	-	-	-	-	-	-	-	-	-
scaffold5_19.6	101263	101511	ABC transporter ATP-binding protein	1963	-2.34994	-2.44109	-2.27367	1.05906e-06	1.00552e-06	2.48224e-06	-2.10862	-2.18828	-	0.000197624	0.000239301	-	-
scaffold5_19.6	101755	102030	ABC transporter ATP-binding protein	1964	-	-	-	-	-	-	-	-	-	-	-	-	-
scaffold5_19.6	102307	102603	hypothetical protein	1965	-	-	-	-	-	-	-	-	-	-	-	-	-
scaffold5_19.6	102600	103022	WYL domain-containing protein	1966	-	-	-	-	-	-	-	-	-	-	-	-	-
scaffold5_19.6	102956	103285	HTH domain-containing protein	1967	-	-	-	-	-	-	-	-	-	-	-	-	-
scaffold5_19.6	103351	103590	hypothetical protein	1968	2.24117	2.26505	2.38503	2.84748e-05	2.19012e-05	1.04655e-05	-	-	-	-	-	-	-
scaffold5_19.6	103757	104074	transposase	1969	2.4347	2.41966	2.81271	3.89557e-06	3.37589e-06	3.29994e-06	-	-	-	-	-	-	-
scaffold5_19.6	104252	105271	triacylglycerol lipase	1970	-	-	-	-	-	-	-	-	-	-	-	-	-
scaffold5_19.6	105866	107368	cellulase family glycosylhydrolase	1971	-	-	-	-	-	-	-	-	-	-	-	-	-
scaffold5_19.6	107736	108173	hypothetical protein	1972	-	-	-	-	-	-	-	-	-	-	-	-	-
scaffold5_19.6	108443	109257	CAMP factor family pore-forming toxin	1973	-	-	-	-	-	-	-	-	-	-	-	-	-
scaffold5_19.6	109414	109701	hypothetical protein	1974	-	-	-	-	-	-	-	-	-	-	-	-	-
scaffold5_19.6	109738	109944	hypothetical protein	1975	-	-	-	-	-	-	-	-	-	-	-	-	-
scaffold5_19.6	109958	110434	low molecular weight phosphotyrosine protein phosphatase	1976	-	-	-	-	-	-	-	-	-	-	-	-	-
scaffold5_19.6	110498	111538	cyanophycinase	1977	-	-	-	-	-	-	-	-	-	-	-	-	-
scaffold5_19.6	111535	112233	response regulator transcription factor	1978	-	-	-	-	-	-	-	-	-	-	-	-	-
scaffold5_19.6	112284	113660	HAMP domain-containing histidine kinase	1979	-	-	-	-	-	-	-	-	-	-	-	-	-
scaffold5_19.6	113813	114727	isoaspartyl peptidase/L-asparaginase	1980	-	-	-	-	-	-	-	-	-	-	-	-	-
scaffold5_19.6	114734	115333	isopentenyl-diphosphate Delta-isomerase	1981	-	-	-	-	-	-	-	-	-	-	-	-	-
scaffold5_19.6	115467	116660	MarP family serine protease	1982	-	-	-	-	-	-	-	-	-	-	-	-	-
scaffold5_19.6	116793	117152	hypothetical protein	1983	-	-	-	-	-	-	-	-	-	-	-	-	-
scaffold5_19.6	117205	118305	NADH:flavin oxidoreductase/NADH oxidase	1984	-	-	-	-	-	-	-	-	-	-	-	-	-
scaffold5_19.6	118381	118605	hypothetical protein	1985	-	-	-	-	-	-	-	-	-	-	-	-	-
scaffold5_19.6	118612	119844	MFS transporter	1986	-	-	-	-	-	-	-	-	-	-	-	-	-
scaffold5_19.6	120294	122864	ribonucleoside-diphosphate reductase subunit alpha	1987	-	-	-	-	-	-	-	-	-	-	-	-	-
scaffold5_19.6	122899	123885	ribonucleotide-diphosphate reductase subunit beta	1988	-	-2.03781	-	-	1.56854e-05	-	-	-2.09828	-	-	0.000114754	-	-
scaffold5_19.6	124073	124345	hypothetical protein	1989	-	-	-	-	-	-	-	-2.11726	-	-	0.00792345	-	-
scaffold5_19.6	124283	124495	hypothetical protein	1990	-	-	-	-	-	-	-	-2.15352	-2.21195	-	0.0263918	0.0256784	-
scaffold5_19.6	124410	124604	hypothetical protein	1991	-	-	-	-	-	-	-	-	-	-	-	-	-
scaffold5_19.6	124655	125737	ROK family protein	1992	-	-	-	-	-	-	-	-	-	-	-	-	-
scaffold5_19.6	125911	126522	hypothetical protein	1993	-	-	-	-	-	-	-	-	-	-	-	-	-
scaffold5_19.6	126573	126698	type B 50S ribosomal protein L36	1994	-2.65074	-3.68996	-3.86159	1.52078e-06	2.26246e-07	2.21441e-07	-2.54394	-3.44553	-3.57508	4.95e-05	6.38e-05	5.12e-05	-
scaffold5_19.6	126894	127040	ornithine carbamoyltransferase	1995	-	-	-	-	-	-	-	-	-	-	-	-	-
scaffold5_19.6	127713	128899	adhesin	1996	-	-	-	-	-	-	-	-	-	-	-	-	-
scaffold5_19.6	129164	130912	arginine--tRNA ligase	1997	-	-	-	-	-	-	-	-	-	-	-	-	-
scaffold5_19.6	130969	131790	aldo/keto reductase	1998	-	-	-	-	-	-	-	-	-	-	-	-	-
scaffold5_19.6	131857	132492	YdcF family protein	1999	-	-	-	-	-	-	-	-	-	-	-	-	-
scaffold5_19.6	133032	134714	glucose-6-phosphate isomerase	2000	-	-	-	-	-	-	-	-	-	-	-	-	-
scaffold5_19.6	134963	135808	hypothetical protein	2001	-	-	-	-	-	-	-	-	-	-	-	-	-
scaffold5_19.6	135833	136498	bifunctional 4-hydroxy-2-oxoglutarate aldolase/2-dehydro-3-deoxy-phosphogluconate aldolase	2002	-	-	-	-	-	-	-	-	-	-	-	-	-
scaffold5_19.6	136667	137197	DNA starvation/stationary phase protection protein	2003	-	-	-	-	-	-	-	-	-	-	-	-	-
scaffold5_19.6	137352	139943	DUF3516 domain-containing protein (PPA2135)	2004	-2.61291	-2.6956	-2.46802	5.5234e-07	3.96281e-07	1.35894e-06	-2.1643	-2.23871	-2.02998	0.00342211	0.0030133	0.00419204	Stat (2.24)
scaffold5_19.6	139958	140473	anaerobic ribonucleoside-triphosphate reductase activating protein	2005	-	-	-	-	-	-	-	-	-	-	-	-	-
scaffold5_19.6	140470	142812	anaerobic ribonucleoside triphosphate reductase	2006	-	-	-	-	-	-	-	-	-	-	-	-	-
scaffold5_19.6	143268	143729	YbhB/YbcL family Raf kinase inhibitor-like protein	2007	-	-	-	-	-	-	-	-	-	-	-	-	-
scaffold5_19.6	143962	145026	cutinase family protein	2008	-	-	-	-	-	-	-	-	-	-	-	-	-
scaffold5_19.6	145032	145730	hypothetical protein	2009	-	-	-	-	-	-	-	-	-	-	-	-	-
scaffold5_19.6	146232	146825	hypothetical protein	2011	-	-	-	-	-	-	-	-	-	-	-	-	-
scaffold5_19.6	147302	148225	lysophospholipase (PPA2142)	2012	-	-	2.00588	-	-	1.44028e-05	2.1629	2.20762	2.35636	0.000890029	0.000873256	0.000813596	Exp (-2.63)
scaffold5_19.6	148415	149908	polysaccharide deacetylase family protein	2013	-	-	-	-	-	-	-	-	2.03781	-	-	0.000692581	-
scaffold5_19.6	149905	150764	TIGR03943 family protein	2014	-	-	-	-	-	-	-	-	-	-	-	-	-
scaffold5_19.6	150761	151684	permease	2015	-	-	-	-	-	-	-	-	-	-	-	-	-
scaffold5_19.6	151918	152097	hypothetical protein	2016	-	-	2.04646	-	-	9.81071e-05	2.18787	2.26657	2.48186	0.00332202	0.00208998	0.00340967	-
scaffold5_19.6	152159	153397	polysaccharide deacetylase family protein	2017	-	-	-	-	-	-	-	-	-	-	-	-	-
scaffold5_19.6	153417	155294	murein biosynthesis integral membrane protein MurJ	2018	-	-	-	-	-	-	-	-	-	-	-	-	-
scaffold5_19.6	155251	156525	aspartate kinase	2019	-	-	-	-	-	-	-	-	-	-	-	-	-
scaffold5_19.6	156713	159235	penicillin-binding protein	2020	-	-	-	-	-	-	-	-	-	-	-	-	-
scaffold5_19.6	159237	160151	metallophosphoesterase	2021	-	-	-	-	-	-	-	-	-	-	-	-	-
scaffold5_19.6	160519	161058	type 1 glutamine amidotransferase	2023	-	-	-	-	-	-	-	-	-	-	-	-	-
scaffold5_19.6	161358	163025	ABC transporter substrate-binding protein (PPA2152)	2024	-2.60059	-2.68854	-2.41649	2.27314e-07	3.73555e-07	6.8329e-07	-2.16071	-2.23634	-	0.00287676	0.00288058	-	Stat (2.49)
scaffold5_19.6	163098	164021	ABC transporter permease (PPA2153)	2025	-2.58816	-2.51669	-2.44987	2.30354e-06	4.80196e-06	3.73282e-06	-2.23191	-2.17743	-2.09809	0.000988347	0.000905985	0.00139639	Stat (2.42)
scaffold5_19.6	164068	164985	ABC transporter permease	2026	-	-	-	-	-	-	-	-	-	-	-	-	-
scaffold5_19.6	165031	166034	ABC transporter ATP-binding protein	2027	-	-	-	-	-	-	-	-	-	-	-	-	-
scaffold5_19.6	166024	167085	dipeptide ABC transporter ATP-binding protein	2028	-	-	-	-	-	-	-	-	-	-	-	-	-
scaffold5_19.6	167313	167558	type B 50S ribosomal protein L31	2029	-	-	-	-	-	-	-	-	-	-	-	-	-
scaffold5_19.6	167655	167891	50S ribosomal protein L28	2030	-2.82635	-3.44066	-3.15368	1.63568e-05	3.39006e-06	9.09809e-06	-2.58438	-3.59259	-3.04818	0.000699171	0.000114754	0.000236455	-
scaffold5_19.6	167891	168061	50S ribosomal protein L33	2031	-	-3.16411	-2.79262	-	7.49203e-06	1.93685e-05	-	-3.24062	-2.7743	-	0.000142969	0.000193566	-
scaffold5_19.6	168061	168366	30S ribosomal protein S14	2032	-2.29428	-2.49116	-2.57901	9.60271e-05	1.47912e-06	3.04378e-06	-2.15014	-2.38243	-2.39345	0.000838348	9.52e-05	0.000172062	-
scaffold5_19.6	168371	168541	50S ribosomal protein L32	2033	-	-	-	-	-	-	-	-	-	-	-	-	-
scaffold5_19.6	168619	168984	FKBP-type peptidyl-prolyl cis-trans isomerase	2034	-	-	-	-	-	-	-	-	-	-	-	-	-
scaffold5_19.6	168997	170868	beta-N-acetylglucosaminidase	2035	-	-	-	-	-	-	-	-	-	-	-	-	-
scaffold5_19.6	171105	173132	urocanate hydratase	2036	-	-	-	-	-	-	-	-	-	-	-	-	-
scaffold5_19.6	173132	174328	allantoate amidohydrolase	2037	-	-	-	-	-	-	-	-	-	-	-	-	-
scaffold5_19.6	174325	175665	formimidoylglutamate deiminase	2038	-	-	2.05759	-	-	1.93685e-05	-	-	-	-	-	-	-
scaffold5_19.6	175662	176852	imidazolonepropionase	2039	-	-	-	-	-	-	-	-	-	-	-	-	-
[truncated: 317 more rows]
