# Supplementary material for: Distinct Cutibacterium acnes subspecies defendens strains classified by multi-omics dissection alleviate inflammatory skin lesions of a rosacea-like mouse model
Source: Front Microbiomes. 2024 Oct 21;3:1362408. doi: 10.3389/frmbi.2024.1362408 (PMC12993555; doi:10.3389/frmbi.2024.1362408)
Supplement: Supplementary file 12 [file DataSheet7.xlsx]

## Sheet: Table S7
Table S7. Groups of genes differentially expressed between immunosuppressive and non-immunosuppressive strains were grouped by gene set enrichment analysis.
Gene set	DB†	Description	Score	Hits/Size	P
GO:0016851	GO	Magnesium chelatase activity	2	2/3	0.00043
GO:0006526	GO	Arginine biosynthetic process	0	3/9	0.00097
GO:0016597	GO	Amino acid binding	9	2/2	0
GO:0006207	GO	'De novo' pyrimidine nucleobase biosynthetic process	0	2/7	0.00487
GO:0006352	GO	DNA-templated transcription, initiation	1	2/4	0.00097
GO:0019546	GO	Arginine deiminase pathway	9	2/2	0
GO:0005524	GO	ATP binding	0	19/300	0.01202
GO:0016887	GO	ATPase activity	0	7/76	0.01559
GO:0015979	GO	Photosynthesis	2	2/3	0.00043
GO:0044205	GO	'De novo' UMP biosynthetic process	0	3/10	0.00137
GO:0005840	GO	Ribosome	0	4/45	0.04636
GO:0016987	GO	Sigma factor activity	1	2/5	0.0018
GO:0006824	GO	Cobalt ion transport	1	2/4	0.00097
GO:0006071	GO	Glycerol metabolic process	0	2/8	0.00695
GO:0042803	GO	Protein homodimerization activity	0	2/6	0.00315
ko02010	KEGG	ABC transporters	0	10/74	0.00057
ko00250	KEGG	Alanine, aspartate and glutamate metabolism	0	2/6	0.00309
ko00220	KEGG	Arginine biosynthesis	2	2/3	0.00051
ko00240	KEGG	Pyrimidine metabolism	0	3/21	0.01818
†Kyoto encyclopedia of genes and genomes (KEGG), and gene ontology (GO)
