# Supplementary material for: Distinct Cutibacterium acnes subspecies defendens strains classified by multi-omics dissection alleviate inflammatory skin lesions of a rosacea-like mouse model
Source: Front Microbiomes. 2024 Oct 21;3:1362408. doi: 10.3389/frmbi.2024.1362408 (PMC12993555; doi:10.3389/frmbi.2024.1362408)
Supplement: Supplementary file 13 [file DataSheet8.xlsx]

## Sheet: Table S8
Table S8. The putative regulons of homologs of CesSR were selected using the Chi-square test of independence.
Candidate transcriptional factors	Locus tag (candidate target genes)	Annotation (candidate target genes)	Correlation coefficient	P (dependency)	Nucleotide seq. (candidate target genes)	Protein seq. (candidate target genes)
Sensor histidine kinase (1909)	743	alanine/ornithine racemase family PLP-dependent enzyme	0.971752	0.0392878	ATGAACCGCTCCACTCCCCGGTTGGAGATTTTCGCCGACCGTATCCGCGACAACGCGCGAGCAATCGTCACTCAATGCGCCAAACACGGCGTTCAGGTCGCAGCAGTCACCAAGGTGTTACATGCCCACCCAGTGCTCCTCCAGGCTCTGGAGGACACCGGCGTCACGATGCTTGCTGATTCTCGACTTCAAAACCTGCGTCAGATCGCCGAATGTGGCACCTCGCTGCCAACCATGCTGTTGCGAGCCCCCGGGCGTCACGACATTGACGACACTGTTCAGCTCGCCGACATTTCTCTCAACTCCTCCCTCACGACGATGACCGCCTTATCGGAGGCTGCTGTCCGGGCCGGAACCCACCACGGAGTCATCGTCATGGTCGATGTCGGTGATCTGCGT…	-
	2322	signal recognition particle-docking protein FtsY	0.926567	0.0392878	GTGAACCCCATAACCCTGATCTGGATTATCCTCGGCATACTCGTCTTGGTGACGGTGGTTGCTGCCGTCACTGCTGGAGTTTCGCGGCGTAAGGCTCTGCGTGAGGGGTCTAAACCTGCCCAGGTATCCCCGGCTCCCACGGAAAGTGGCAAAGCAGTTCCCAAAGCGGAGACTCCAGCGGGTGGCGAGTCTGCTGTCGGACGCCCCGAGTCAGAAGCGTCGCAGGTCGTTGAACCAGCGGTCGAGGCGCCCGAGGCGCCAGGCTCGCGGATGGCCCGACTGCGTCGTCGTCTGGCTAACAGCAACAACGCGCTTGCTCGTGGTTTGGCCGAGTTGCTGAGCGCTGACAAGCTCGACGATGACGCCTGGGATGACTTCGAGACCACCCTTATCACCTCC…	MNPITLIWIILGILVLVTVVAAVTAGVSRRKALREGSKPAQVSPAPTESGKAVPKAETPAGGESAVGRPESEASQVVEPAVEAPEAPGSRMARLRRRLANSNNALARGLAELLSADKLDDDAWDDFETTLITSDLGVGPTTELVEKLRSELAIDGISDSAHAREVLHHELVELVGPDMDRSINLDRPEGKPAVVLMVGVNGTGKTTTCGKLARVLVAEGKTVLLGAADTFRAAAGEQLETWGERVGVRTVRKDAGADPASVAYEAVQAGIDDGVDVVLVDTAGRLHTKAGLMDELGKVKRVIEKLAPVSEVLLVLDATTGQNGLTQACIFSEVVDVTGIVLSKLDGSAKGGIVVQVQRELGVPVKLIGLGEGADDLAPFDADNFVTGLMGDDSAEC
	138	hypothetical protein	0.903331	0.0493523	ATGCATACCCGTGTTGCAGTCGGTCAGCTGCTACAGGGGGCGGCGGTGGTGCCTTTCTCGCGTCTGTTGTGGCGTGTTCTTGGTGAGGTTGGTTTAGCTGATGAGGTGGGTGGTATGGAGGCTGGATTGCGTACCGTTGTTGGGTCGAGTGGTACGAGGTTTTCCGGGGGGTCAGGCCCAGCGGTTAACAGTGGCTAG	MHTRVAVGQLLQGAAVVPFSRLLWRVLGEVGLADEVGGMEAGLRTVVGSSGTRFSGGSGPAVNSG
	143	lactococcin 972 family bacteriocin	0.795794	0.0493523	GTGTCCACCGTTTGGCGTCATTTCGCAGCAGTCCCTATCACGGGCTTGCTGCTCGCTAGTACAGCCACTATTGCTATGGCCGACACCGTCAACCCGCCCGAGGGCGGAGTTTGGCGATACGGACGTGGATACTCGGACTATCTTCATGACTCGAAGAAACATGGCAGTTCAGTTCAAGGGGTCAACTTTGTGCGCTCGCCATGCGTCAAGGCCGGCAGTTGGTCCTATGCTCGCACCGATGCAGCATGGTTCGGGAACAAGGCTTGGTATCGCACCTGCTGA	MSTVWRHFAAVPITGLLLASTATIAMADTVNPPEGGVWRYGRGYSDYLHDSKKHGSSVQGVNFVRSPCVKAGSWSYARTDAAWFGNKAWYRTC
	701	thymidine phosphorylase	0.866205	0.0493523	ATGACCAGCACCTATTCCGTCGTCGACCTTATCCGCGCTAAGCGCGAAGGCCAGGCTCTCAACTCCGACCAAATCGCATGGCTTATCCGCGCCTACACCGACGACATCGTCGCCGACGAGCAGATGTCTGCCATGGCGATGGCGGTGTACTTCCAGGGGCTCGACGACGCTGAGCTGTCAGCCTGGACGACGGCCATGATCGAGTCGGGCGAGCGGATGTCCTTCGTTGGGCTATCCCGCCCCACCGTCGACAAGCACTCCACTGGCGGCGTGGGCGACAAAATTACCTTGCCGCTGGCTCCCCTGGTGGCCGCATGCGGTGCTGCCGTCCCACAGCTGTCTGGGCGTGGCCTGGGCCACACCGGAGGCACCCTCGACAAGATGGAGGCCATTCCCGGA…	MTSTYSVVDLIRAKREGQALNSDQIAWLIRAYTDDIVADEQMSAMAMAVYFQGLDDAELSAWTTAMIESGERMSFVGLSRPTVDKHSTGGVGDKITLPLAPLVAACGAAVPQLSGRGLGHTGGTLDKMEAIPGWRADLSHDEMVAQLEKVGAVICAAGPGLAPADKKLYALRDVTGTVESIPLIASSIMSKKIAEGTDSLVLDVKTGSGAFMKTDKDARELASRLVELGEAAGVRTTALLTHMDVPLGYACGNGIEVAESLEVLAGGGPADVVELTVALARHMMKVAGLDGIDPADVLASGQAMDVWRNMVRAQGGDPDAPLPVAHHSQDIVATETGVITGIDAMSVGLAAWRLGAGRARKEDPVQAAAGVMLRVRPGDRVVTGQPLATLLTDTPDSIA…
	1109	hypothetical protein	0.86115	0.0493523	ATGCCGGTAACAACGAGGGCCGCCACAACAAGCAGGGCAAGGGGAGTACTTTGTCTAAGACCGGGTCGCGAGGAGGAGTCCGACGGTGACCACAAGAGTCGTGAGACGACCACCATCCGGGTAGCCGTCAACGACCAGAACCGGAGTCAGGTCCAAAAGCGGCTCGGGGTTAACGATGTCGGCCCCTCCAATGCAGTGCCACTGCTGGTCAAGGCGCGGTTTATGAACCCGCTGGACGCTGACGCCACTAACGATTTCGCTAAGTTTCTTTACCAGTCTGAGGACATCCAGATCGACACGCAGACGAGCAGTGAGACTTCCGATTTGAAGGACGATTCCTATGACATTTTGGTCGCGAAGGTCGGAGAAAAAGATGCTAGGGAATCCAGTTCGTCCACC…	MPVTTRAATTSRARGVLCLRPGREEESDGDHKSRETTTIRVAVNDQNRSQVQKRLGVNDVGPSNAVPLLVKARFMNPLDADATNDFAKFLYQSEDIQIDTQTSSETSDLKDDSYDILVAKVGEKDARESSSSTGQMGYLLENGKRVPKISEGCK
	1156	CPBP family intramembrane metalloprotease	0.906755	0.0493523	ATGATGCGGAATAACACGAGCACCCTCGGCCCTCGCCGGTGCCTGGATGAGAGGCCTCGTCGGGGGATGATGAGGGATCGCGCGGCGGATCGGCGCCTGCTCTGGGAGACGATATTCGTGTTGGCTGTCAGCTTGGGGCAGTCAGCGTGGTACTCAATTCTGCGGATGATCGAGCGCCTCACTCGAGGTGTGCCGATGAACCAGCAGACCTCCACGCTCAATTCCTCCGTGACTCCGGGGCGTCCGTGGCTCGATCTGCTGTATCAACTGTCTGACATCGCTTTCGGAGTCGTGCCAGCCTTGCTGGCGGTCCTCCTGCTCGTCCAGGTCAAGCCGCCACGACAGGGCGTCCGTCGCGCTTTAGGGCTGGAAGCGCCGGGATGGGGACGTGACGTCGGA…	MMRNNTSTLGPRRCLDERPRRGMMRDRAADRRLLWETIFVLAVSLGQSAWYSILRMIERLTRGVPMNQQTSTLNSSVTPGRPWLDLLYQLSDIAFGVVPALLAVLLLVQVKPPRQGVRRALGLEAPGWGRDVGAGAMLAAIIGIPGLGFYWAAHALGFNTTVRAADLQHVWWTAPVLIGLAGMNAVLEETVMIGYLFTRWRQIGWSTTMVIVTSAIIRGTYHLYQGWGGFIGNIVMGLFLGWVFSRRCRLLPLIVAHAFLDIISFLGYAYLAGRVSWL
	1789	dihydroxyacetone kinase family protein	0.882311	0.0493523	ATGACCCGACTTGTGAATAATCCCGATAATTTCCCATCTCAGGCGGTCGCGGGGCTTGTCAGCGCTTTCCCGAACCATCTGAGGCCGGTATTCGGGGGAGTTGTTCGCGCTGCCCGTACCGATCGCAAGGTTGCCCTCGTCGTCGGTGGGGGATCGGGACATTACCCGGCCTTTGCAGGTTGGGTCGGTCCTGGCTTCGCTGATGGTGCTGTGTGCGGGAACATCTTCTCCTCTCCCTCGGCCTCCCAGGCTTATGCAGTGTGCAAAGCCGCTGATCGTGGCGCCGGGCTCCTCATTGGATTCGGCAACTACGCCGGGGACGTCCTGCACTTTGGGCAAGCAGCAGAGCGGCTTCGTAGCGAGGGGATCGACGCGCGTTGCCTGCTCGTTACTGACGAC…	MTRLVNNPDNFPSQAVAGLVSAFPNHLRPVFGGVVRAARTDRKVALVVGGGSGHYPAFAGWVGPGFADGAVCGNIFSSPSASQAYAVCKAADRGAGLLIGFGNYAGDVLHFGQAAERLRSEGIDARCLLVTDDIASAPDHLKRRGIAGDLPVFKVTAAACEEGRDIDEVVAIFDRVNDRTRSLGMAFAGCTLPGADEPLFRVEAGQMGVGMGIHGEPGIHDETLGTADEVAAMLVNRLLADRPENPGTRVVPIVNGLGSTKYEELFVLWNDISRHLEKAGLAVVDPQVGEFVTSLDMAGVSLTLVWLDDVIEPLWLAACDTPAYRRGTVGQVDFDTTPLPQEVERVMVANPGSRASRSLAGVIVEALEVVATRLSERSSELGRLDSVAGDGDHGIGMAR…
	2106	siderophore-interacting protein	0.828345	0.0493523	ATGGCCAAAACCCAATGTCTCGCACGGATCCGCGAGGTCCGCCATGACATCCCCCATGTCATTTCGATCGACTTCGGGCCATGCGGTATGCCACCTATCACCTCGGTCGACGACCACGTCAAAATCGTCCTGCCAGCTGATAGCTCTGACTTGCGCCAACCCGTCCGTGACGATGCAGCACTGCCGCTTCTACGCACATACACCCGGCGCAGGTGGTTCGAGGATGGGTCGTGGGGCATTGACGTCCTGCAGTTTGGCCCTGAGGCCGGGGCCGAAGCCCATCGTGGGCCCGGCATGCAGTGGTCCCAGGCCGTCCAGCCGGGAGATCAAGTCGCGGTTCGTGGGCCGGGCGGTCATTGGCAGACGCCCGACGACATCTGCCACCTGCTCGCCGTCGCC…	MAKTQCLARIREVRHDIPHVISIDFGPCGMPPITSVDDHVKIVLPADSSDLRQPVRDDAALPLLRTYTRRRWFEDGSWGIDVLQFGPEAGAEAHRGPGMQWSQAVQPGDQVAVRGPGGHWQTPDDICHLLAVADAVALPAVANALAALPTSARATIVRVNGRHDYPLPLTDRVTVVTAPRDPDGIVATVQGLDLPQNTHAFVHGEAAMVRPMRRHLRLERGLPRDRIHLSAYWFAGRDADGWRAIKQDFNRSMEAESGD
	2225	GNAT family N-acetyltransferase	0.926722	0.0493523	ATGATGTCTTGTCCGACGCGGGGAAATGGTGCCGACGCTAGTGGTGCAAGCCTTCACCAGGGTGATGTAGACCTTCATTACGCGCACACCATCGACATGGATGTGACCACTCTCTACGCGTGTTTATGGTTGCGCAGCGCCGTGTTCAATGGGGAGCAACAGTGCACTGAGCCGGACCTAGACGGCCGCGAACTCGAACCCACGACGATCATAGTGTGGGCGTCGGTCGATGGTCGCCCGGTTGGTACGCTACGCATTCTTGATAACAAAGACCACCTCGTCATCGGACGAGTGGCCGTCGATGCTGCTTATCGAGGTCTGCACATAGGCCGCCGGATGGTGAACCTCGCCCTTGAGATTGCTCATGCCGATGGCCGAGACGTTAGCCTGCACGCTCAG…	MMSCPTRGNGADASGASLHQGDVDLHYAHTIDMDVTTLYACLWLRSAVFNGEQQCTEPDLDGRELEPTTIIVWASVDGRPVGTLRILDNKDHLVIGRVAVDAAYRGLHIGRRMVNLALEIAHADGRDVSLHAQSYVENWYRDCGFVVIGPHFEEAGIDHVPMVLRR
	277	cell division protein FtsA	0.845668	0.0493523	GTGACCGGTATGCCTGATCGGGGGGCTATCAGCTGGACGGAAGTTGGCCATCAGATCGCGACTATGGAGCC	-
	498	polyphosphate kinase 2	0.751403	0.0493523	ATGTACGACCTCGGTTCCAGCCAGCTGCCGACTAGTTTTGACCCCGCTACGGACTCCGACCAGCACTCGCTGCGCGAGTTCATTGACCTGGTGGCTGATGCCGGATATGTCGTCGACTCCGATGAGCATGGTGACGACCCCGAACTCATCGCCCCTGACGGCTCTGCCGTGGAAACCTGGCACGAGGATTATCCGTATCCCAACCTCATGGATCGTCGCGAATACGAAACTCAAAAGAGACTGCTGCAGATTGAGCTACTGAAACTCCAGTACTCGATCGACGATACCGGTGAGCGTCACGTCATCATCTTTGAAGGTCGCGACGCCGCAGGCAAAGGTGGGGCCATCAAGAGGTTTAGCGAACACCTCAATCCGCGTCGTTGCCGCGTCGTAGCCCTC…	MYDLGSSQLPTSFDPATDSDQHSLREFIDLVADAGYVVDSDEHGDDPELIAPDGSAVETWHEDYPYPNLMDRREYETQKRLLQIELLKLQYSIDDTGERHVIIFEGRDAAGKGGAIKRFSEHLNPRRCRVVALDKPSDRELGQWNFQRYIQHLPTAGEIVLFDRSWYNRGGVERVMGFCTDEEHRIFLRQAPILEEMMIESGIHVTKFWFSVTRQEQRTRFAIRQLDPVRRWKLSPMDLESLGRWDDYTRAKEEMFAATDTDAAPWICIKSNDKKRARLNAMRYFLSQYDYEGKDVDVVGQPDPRLVRRARDMVGD
	779	glycerol-3-phosphate dehydrogenase	0.68872	0.0493523	ATGCTCAGGATTGCCGTGCTTGGTGCGGGTGTCATGGCCACCGCATTGACCTTCCCTGCTGTCGAAAACGGTAACGAAGTCCGCCTCATTGGCACCCACCTCGATGACGACATCATCAATTCCATTCAGGCCACCCGGCAGCACCCGGTCCTTGAACTCAAGGTTGACGAGCGCGTCAAGGCGTACCATTTCGCTGACGCCGCCGAGGCCGTCAAGGGGGCTGACGTCATCATGAGCGGCGTCAACTCATTCGGAGTCAACTGGGCGGGTAGACAGCTGGCCAAACTAGCCAAGCCCGGGCAGATCATCCTGTGCGTAACTAAGGGTATGCAAGCCGATGAGGACGGCACCCTCCACATCCTGCCCGAGGTATTGAAGAAGCACATGGGGAACCTTGCC…	-
	802	beta-glucuronidase	0.783468	0.0493523	ATGCTGCGACCACAGGATACCGCCACCCGGAACACGAAGTGTCTGTCGGGGATGTGGGACTTTGCCTTCGACGCCGAGGACCGCGGCCAGACAGAGAAATGGTTCACTCGACCGTTGCCCACGCGCACCGAGATGGCTGTTCCGGCGTCGTACCAGGATCTCTCCACTGATCCCGCCGCCCGCGATCACGTTGGCCCAGTCTGGTACCAACGTGAGGTTCGCATTCCGCGCGGCTGGACCGATGATCGCGTCGTCGTCCATTTCGAGTCTGCGACTCATGCCGCCACCGTCTGGGTCAACGACGTCGAGGTCGTCAGACATGTTGGCGGGTACCTCCCTTTCGAAGCCGATATCACCGATCATGTCTGCGCGGGCAAAAAATGTCGGCTCACAGTTCGT…	-
	939	bifunctional hydroxymethylpyrimidine kinase/phosphomethylpyrimidine kinase	0.845828	0.0493523	ATGTCCGAGATGACCATTAGTGATGCGCTTGCCGAGCGGGGAACAATTCCCCGCGTCCTGTCAATTGCGGGTACCGATCCGTCCGGGGGAGCTGGCACCGCAGCCGACACCAAATCGATCATCGCGGCAGGTGGATATGCGATGGCTGTCGTCACCTCCTTGGTGGCCCAGAACACCGAAGGGGTGCGCGCCATCCACACCCCGCCGACCGACTTCCTGGTCCAGCAACTGGCCGCTGTCAGCGATGACGTGAGAATCGACGCCGTCAAAACCGGGATGCTCGGCACCGCTGAGATCGTTGACGCGGTTGCGACCTTCCTCGACGAGCATCGACCGCTGGTAGTCGTCGTCGATCCGGTAATGGTCGCCACCAGCGGGGACCGCCTCCTTGCCCCCGAC…	MSEMTISDALAERGTIPRVLSIAGTDPSGGAGTAADTKSIIAAGGYAMAVVTSLVAQNTEGVRAIHTPPTDFLVQQLAAVSDDVRIDAVKTGMLGTAEIVDAVATFLDEHRPLVVVVDPVMVATSGDRLLAPDAEAAMREFCRRATVITPNIPELAVLCQSEPATTPEQAVEQARRWAAETGAAVVVKTGHLNSQRVDNMWVTTEGAMHVAPAARVETTNTHGTGCSLSSALATRLGAGDTPGDALAWVTDWLHEAIQYGSALNVGKGHGPVDHSHRARRLAEDASAVAWFAPIDPLESPQGLVVSAEPAPDAVVAPAGPWTTALWQASGDIARRIEDSDFVAVLVDGTLSKPAFEFYLGQDAQYLTYYSRALASLAARAVDPEESVWWAQSSQACLVE…
	1035	hypothetical protein	0.740514	0.0493523	ATGACCTCCCGTCATACTGATGTCCGCCGTCAGGTGTTCCTGGATCAACGTATACGGGTCGAGGGGATCGGTGGCTGGGCGACGCCACGGCTCATCCTGATCGCTGTCTGCGCTCACTGGTGTCAGAACACTGCCGTCGGGGAGTGGCAGTGCTGGTATGTCGCCAACCTGTACTAA	MTSRHTDVRRQVFLDQRIRVEGIGGWATPRLILIAVCAHWCQNTAVGEWQCWYVANLY
	1168	SDR family oxidoreductase	0.484269	0.0493523	ATGAATGACATGGAGGCGACTCGCGACGAACGCCCGTGGGCACTGGTGAGCGGGGCCAGTGGTGGTCTAGGGCAGGCATTTAGCCGTCATCTGGCCAGCTGCGGCGTCAACCTCGTTGTGACCGGACGGCGGCATGACGTCCTCGACGACCTCGCTGACCAGCTCACCACCAGGTACGGAATTCAAACTATCGTTCATCCCTGCGACATCTCCTCGGCATCAGAGCGGTTAGCCCTTGTCAACGAGATTGCGGGACGCGGGATCATCATCGACACCCTCGTCAACAATGCTGGATTCGGTGCTGCTGGCCGCATCGCTGAGACCGACCCGGAGCGTCAAACCTCCCAGGTAGAGGTCAACTGCGAGGCTGTCGTGCACCTGTGTGGGTTACTGCTGCCT…	MNDMEATRDERPWALVSGASGGLGQAFSRHLASCGVNLVVTGRRHDVLDDLADQLTTRYGIQTIVHPCDISSASERLALVNEIAGRGIIIDTLVNNAGFGAAGRIAETDPERQTSQVEVNCEAVVHLCGLLLPGMITAKRGSIINVASTAAFQPIPQFATYAASKSFVLSFTRALWAETNGTGVRATAICPGPTETGFFDVAGVPRMAAGARRNPDDVVRTAFDALARHRPYAVDGFVNRTVARLAPHLPARLVMTQAEKYLQV
	1257	histidine phosphatase family protein	0.9041	0.0493523	ATGGTGGGTTTGCGGGTCAGGCACGATGTGGTCGGCGATAATGCCCAGCCCCAGACCAGCAGCCCGGCAGAGCAGACCGACGGCGACGTGGCGGCGTGGCGTGATCGACATACCTCACACCTTATCGAGATCGAGTTATCGAACGGCCCCGGTAGCCTTCCTAAGGTGAGCCGCATCGTCATCGTCAGGCACGGACAGTCGACATGGAATCGTCAAGGACGCATCCAAGGACAGACCATGGGTGTTCGGCTAACGATGCGCGGGCGAAGTCAGGCTCGCCAGGCCGCTCGCGCGGTGGCAGGTCTGGTGCCCCACGGCACCCCGATCGTCGCCTCGGACCAGAAGCGAGCAGTGCAGACGGCCCGTCCCATCGCACGAGTTTTGGGAGTGCAGGTGATG…	MVGLRVRHDVVGDNAQPQTSSPAEQTDGDVAAWRDRHTSHLIEIELSNGPGSLPKVSRIVIVRHGQSTWNRQGRIQGQTMGVRLTMRGRSQARQAARAVAGLVPHGTPIVASDQKRAVQTARPIARVLGVQVMTDPRLREQGLGAMEGHTADELEPLPQPTGVHPADVRWAGGESLADVAERCHSLLDDLAARHLSATVLVTHGDTMRVLLGILDGRSHRDLDWDLSLTNGSVMVRNVDLGKLH
	1305	CoA-acylating methylmalonate-semialdehyde dehydrogenase	0.669859	0.0493523	ATGAAGACCATCAGACAATGGGTCGGCGGTGAGTACTACGAGGGATCCCCGCTGGGAGTAATTCCCGTTGAGAACCCCGCAACCGGTGAGGTAACTGCAGAGCTGTTGCAGGCGTCCAAGGAAGATTTGGACCACACCGTAGAGGTGGCCCGTGATGCGCAGAAAGAGTGGGCAAACTACTCGCTGTCGAAACGAGTGGCGATCATGTTCAAGATGCGCCAGCTCGTGCTAGACCACCAGGACGAGATGGCGCGGCTCATCGTTGAAGAGCACGGCAAGAACTACTCCGACGCGATTGGCGAAATCCAGCGTGGTCGGGAGACCCTTGACTTCGCGACAGCGATCAACGTTGCTCTTAAAGGCGAATACTCTCATGACGTGTCCACCGGAGTCGATATC…	MKTIRQWVGGEYYEGSPLGVIPVENPATGEVTAELLQASKEDLDHTVEVARDAQKEWANYSLSKRVAIMFKMRQLVLDHQDEMARLIVEEHGKNYSDAIGEIQRGRETLDFATAINVALKGEYSHDVSTGVDIHTTRQPVGVVAGICPFNFPAMVPMWMHPLAVATGNAFILKPASPTPSASLLTAELYKEAGLPDGVFNVLSGDRRSVQDILVHSGIDAISFVGSTPVAHIVQDTGVSHGKRVQALGGANNHAIVMPDSDLDFAAQHISASAFGAAGERCMALPVVVAVGGCGPQVAEKVKKYAEAIKVGEGMGEGVEMGPVISAKAKDRIVGLIDDAEKRGSKVVLDGRGLTVPGYENGHFLGPTVLDDVPLDAPVYTEEVFGPVLAIVHADTYEEA…
	1311	MFS transporter	0.72683	0.0493523	ATGGTTGATGAGACTCCTCCGTCCGGTAAACACCGGGGCATCGGGGCGCTTGCTGCCGTGGCGACCCTGGGGTCCCTACTCTTTGGATATGACACAGGTGTCATATCGGGGGCGCTTCCCTACCTGTACATGCCCCACCTGGCTGGCGGTCTCGCCTTAACACCGATGCAGGAGGGCGCCATCGGCGGCACACTCCTCATTGGGGCTGCAATTGGCGCCGTGACCGGCGGCATCATGTCCGATCGGTGGGGGCGGCGTCATAACATCACGATACTCGCGGTCATCTTCTTGCTGGGGGCCCTAGGCACGACGTTCTCGCCGAACGTGTTCGTGATGTACGTCTTCCGCTTCGTGCTGGGATTCGCTGTCGGCGCAGCGTCAGCCACTGTTCCGGTGTAC…	-
	1320	thiol peroxidase	0.68381	0.0493523	ATGAGTGCTCATGCATACTGGGGATATATCCAATTTCAAGGGCGTCCCGTAACCGTGTTTACCACGGTGACCGGCGCGGCCTCTTCGGGAAGCGTCGCCACTATCGTGAGGGTTGATCTGGCGTCTCATGACATTGACTGGGTTCACCGACGCTGA	MSAHAYWGYIQFQGRPVTVFTTVTGAASSGSVATIVRVDLASHDIDWVHRR
	1363	NTP transferase domain-containing protein	0.877949	0.0493523	ATGCGGCATGATCATGACATGACCAATCGTCGTTTGGACGCCGTCATCCTCGCTGGTGGATGTGCTCATCGATTGGGTGGGGTATCGAAGGCGAATCTGCGTGTGGGGACACGTCGTCTACTTGATGTCGTGTTGGACGCGGTGGATGGTGCCCACGAAGGGCTGGAAGGTAGCAACGTGGTCGTTGCTCGCGAATCAGTGGAGGTGCCATGGCCAGTGATACGTACCATGGAGGACCCGCCTGGGTCTGGGCCGTTGGCTGGAATCAGAGCCGGGCTGCAGGCTTTGCCTCCCGCTCAACCGGATGACTTGGTGCTCGTTTGCGCGGTGGACTCTCCGGGAATTGGCAGGTCGATTCGACAGTTGCGCGAAGCGTTAGAGGACGATCCGTTGAACCAT…	MRHDHDMTNRRLDAVILAGGCAHRLGGVSKANLRVGTRRLLDVVLDAVDGAHEGLEGSNVVVARESVEVPWPVIRTMEDPPGSGPLAGIRAGLQALPPAQPDDLVLVCAVDSPGIGRSIRQLREALEDDPLNHFAGAVTFGGVPKPHRQLLQGLYRRVPLEASIVAADTVVNRSVHSVLGGLCLLDLPVEPEACRDLDTPGDVEWWLRHIGD
	1379	16S rRNA (adenine(1518)-N(6)/adenine(1519)-N(6))- dimethyltransferase RsmA	0.734801	0.0493523	GTGAGTGAAACCGGCCTGCTCAACCCGGCGTCGATCCGGCGCATTGCTGACCAGATCGGTCTGCGACCGACAAAGACTCGCGGGCAAAACTTCGTCCACGACGCTAACACGGTGCGCCGGATAGTTTCCCTGGCGCAGGTGGGCGCCGCAGACCGAGTTATCGAGGTCGGCCCTGGGCTGGGTTCGCTCACCTTGGGGCTGTTGGAGACCGGCGCGGAGGTCGTTGCCATCGAGATTGACGAGGTGTTGGCCAACCAGCTTCCCGATACCGTCGCTGAACGAATGCCGGGTGCTGCCGAGAGGTTGGAAGTCGTCCTGTCCGACGCCCTTGACGTCAAGGTCATCCCCGGTGCGGAACCCACCGCCTTGGTGGCGAACTTGCCGTATAACGTCGCGGTT…	MSETGLLNPASIRRIADQIGLRPTKTRGQNFVHDANTVRRIVSLAQVGAADRVIEVGPGLGSLTLGLLETGAEVVAIEIDEVLANQLPDTVAERMPGAAERLEVVLSDALDVKVIPGAEPTALVANLPYNVAVPVLLHMLAICPQWSTGVVMVQSEVADRLVAAPGSKIYGVPSAKLAWYAEATRVGNVPPTVFWPVPNVDSGLVRITRRRSPHVDGRNPRVTRSQVFRVVDAAFASRRKMLRSALAGLCGGSMAASELITAAGIDPTARGEALDIGDLARVAEALAQAGALSDSGQV
	1404	hypothetical protein	0.758633	0.0493523	ATGGCGTTCGGATCCTTCGACAACCAGATCACCCGTCGCGGCTACGTCACAAAGCAGATGGACCAGATCTGGTCGGAACGATCGACGGTTCAAAGCTGGTTCGATGTTGAGGCTGCCCTGGCGCGAGTCCAGAGCGCCATCGGGATGGTCCCGGCCGGAACCGGTGCCCAGATCACCGGCCAGGCCAAAGCCACCGACACCGTGTCGATGACGACATCCGCCAGTGAGTTCACTACGGAGCCGCCACCCTCGGCATGA	MAFGSFDNQITRRGYVTKQMDQIWSERSTVQSWFDVEAALARVQSAIGMVPAGTGAQITGQAKATDTVSMTTSASEFTTEPPPSA
	1406	C4-dicarboxylate ABC transporter	0.872702	0.0493523	ATCACTGCGGCGGGGGTTAGTCCGGCGGCTGGAGCCGCGGGTGTCTTGCCGGTTGCCGTCGTCAGGCTAACCGCGCCTCCAATGCTTGTCGGATTCATCGTCATGATGACCTCGAGCCTGATCCTCATGTGA	MTAAGVSPAAGAAGVLPVAVVRLTAPPMLVGFIVMMTSSLILM
	1485	hypothetical protein	0.640929	0.0493523	ATGACGACAGGTCTATACCCGGCAAAGGGAGATGTGTGGGGTTTTGGTGAAATGGTGTTAACCGGGACTGATGTCGAGGTGCCGGTCGAGGTGTCCACCGTACTGGTGAGGCGGCGACGTGTTGCATGCATGACACCGGTCTACCGATGGCAGTCGGAGGCTGGGAGAGTAGCTGGTTAA	MTTGLYPAKGDVWGFGEMVLTGTDVEVPVEVSTVLVRRRRVACMTPVYRWQSEAGRVAG
	1691	cell division protein DedD	0.639403	0.0493523	ATGGCCGAGGTGAACGGCAAAGTCGTGACAGTGCCCGATTGGGACCAATACTTCCTGGGTATAGCGGAGGCTGTCTCGGCACGCGCCAAATGCACCCGTCGTCGAGTGGGGGCCTTGCTCGTCCACGAGCATCGCATCATTGCCACGGGGTACAACGGAGCTGCTCCCGGTCGTCCGGACTGTCTGGAGGGGGCTTGCCCGCGGGGCCGGCTGGATTATGGCGAGGTGCCGGCATTCTCCGACTACGACGTGCCCGGTTCCCCCGGGTTCTGCATAGCCATTCATGCCGAGATGAACGCGTTACTCTTCGCCACTCGGGATACTGCCGGGTCCACGGCGTACGTGACTGATAAGCCGTGTTCTGGCTGTCGCAAGGCGCTGGCGGCAGCTGGTGTTGTG…	MAEVNGKVVTVPDWDQYFLGIAEAVSARAKCTRRRVGALLVHEHRIIATGYNGAAPGRPDCLEGACPRGRLDYGEVPAFSDYDVPGSPGFCIAIHAEMNALLFATRDTAGSTAYVTDKPCSGCRKALAAAGVVRAVWPDGELGEDDLVNWQL
	1993	hypothetical protein	0.762964	0.0493523	ATGACCAAGCAAGAATTCATCCTTACCTTCATGTCGGTTGCGATCTTCTTAGTTCTTCTTGTTCCTACGCTTATCTACAAGATTCGCAGGGAGCGAAAACTCCCCACCGGCGATCCCGCACCCGTGACTCAGGGGCAACGTTTCATGGCCTTGCTGGGTGATGCCATGTGGGTAGGCCTGCTTACGCTGGCAGGATGGGGCTTGTTCAGCGGCGCCACACTCGGGTATGAGTTCAACCACGTCGACCAAAAATCGGCCATTGAGCAGGCCATTCACTCCGCAGGCAGCGCACTCCTGCTAGGAATTAACGTCGGCTACGTACTGATATCGCTCGTGGGACGCCTTGGCGTCTCCCCCGGAACGAACTCCCGACAGCTTGCCTGGGTAGATTCGACCGGT…	MTKQEFILTFMSVAIFLVLLVPTLIYKIRRERKLPTGDPAPVTQGQRFMALLGDAMWVGLLTLAGWGLFSGATLGYEFNHVDQKSAIEQAIHSAGSALLLGINVGYVLISLVGRLGVSPGTNSRQLAWVDSTGRPAGRGHTFVIGLAFILSILGKTSVGIFASIGGAILFIEAVSVLTTKRGIIGKLMHVNLVDARCITPQPC
	2134	glycerol-3-phosphate dehydrogenase subunit GlpB	0.599191	0.0493523	GTGAGCACCACAACCGTTCCCACTCAGTCGGTTACTGCCGACCGTTTCGGCGCTCAGCACGTCGTCGTCATTGGATCTGGCCTCGCCGGCCTCACCACCGCCCTGCGCCTGCGCCGCGGTGGCGCCCGGGTGACCCTCGTCACCAAGGGTGTCGGCGGCCTGCAGTTGGGTCAGGGCACTATCGACATCCTCGGCTACACCCCGGATCGCGTCGAGAAGCCCTACCAGGCTGTCCAAGAATTCGCGTCCCAACACCCCGCTCATCCCTACGCCAAGATCGGCGTTGAAGCCCTGAAGGAGGGCATCGACTTCCTGCGCGAGATTGTCGGTGACTCCTACCTGCTTGGTGACGGGGAGGCCACGATCAACATGCCGACCGCCGTCGGTGCGATTCGTCCT…	MSTTTVPTQSVTADRFGAQHVVVIGSGLAGLTTALRLRRGGARVTLVTKGVGGLQLGQGTIDILGYTPDRVEKPYQAVQEFASQHPAHPYAKIGVEALKEGIDFLREIVGDSYLLGDGEATINMPTAVGAIRPTALVPPSMINGNLKDGDKVVVTGLAQYKDFHAGLIAQNINRTTLPGGGHASARAVVVDFEPREGEYDATGLAIARSLDDVRTRRMLAEGLRGFVNPGEIVALPAVLGIDNHSEVLADFKKILGAEVFEIASLPPCVPGMRLNNKLVVTAKNERVDYVLGSKVTGCTVADGKVVSVTVGTAGAGKEIKADAIVLAGGGFESGALKLDSHGHLHETILDLPVTMPEGVKEEDLIHGDYWGSPQPLFLCGVEVDETMLVTYQGKPVHSN…
	2141	metallophosphoesterase	0.679759	0.0493523	ATGACGAGATTTCTCCACACCTCAGATTGGCAACTGGGGATGACTCGGCACTACCTGTCGAAGCGCGGCGACGACGACCCACAGGCACGGTTTACTGCCGATCGAATCGAGACGGTGCGCAGGCTAGGCGACGTTGCCCGGCAAGAGGGCTGCGAGTTTGTCGTCGTCGCCGGAGATGTCTTCGAAACCCACAATGTCTCCACTCAGATCATTGCCCGCGCGTGTGAGGCGATAGCCTCCATTGATCTCCCCGTGTACCTGCTGCCCGGAAATCACGACAGCTTAGAGCCGGGGTGTCTCTGGGATGGGCCAGAATTCGCACGGCACTGCCCGAGCAACGTCCAGGTGCTACGAGACCACGCAGAGACCCAGATCACTGACGGCAACGGGGTCGTCATC…	MTRFLHTSDWQLGMTRHYLSKRGDDDPQARFTADRIETVRRLGDVARQEGCEFVVVAGDVFETHNVSTQIIARACEAIASIDLPVYLLPGNHDSLEPGCLWDGPEFARHCPSNVQVLRDHAETQITDGNGVVIATIVASPLTTRHPSTDPLADLVKNLEPAQTPRILVGHGQLEGLSGDAREALISRAPLEDAIARGALSYVALGDRHIAWPTNDNHAAIRYSGTQETTSFNEESVGTAVIVDLGDPLTCQTINVGTWLHARVSQEVASEADLQALRDRFDSFDRRDRTIIRYDLHGQVTISQKAKLDEIIADYETVFASLEPSENRHDLTVVGDDISLTEADVPGWVRDAAEELSDMCATNEDAVAALTLLHRLVSAEGASIASTAHTAEVSR
	2211	ABC transporter permease subunit	0.716489	0.0493523	ATGTCGTCATCGTTAACCATCAACCGCAAGACCCGAGAAAAACGTGTCGCCGCAGCGAGCGGCAAGTACTCCGGGTCGCTGTGGGCCTGGATCACCAAGATCGCCTTGCTCGGCATCCTCGACACCATCGCCGTCTACGGCGTTATGACCGCCATTGCTCACAGTTCACCCCTGATGGCCATCGTCATCGCTGCTGTCGCCATCATCGTCACCGTCATATACGTGCCACCCAACCGGATGTTGCCCGCCAAGTATCTGGCACCGGGCATCATCTTCATGGTTTTCTTCTCGGTAGGCGTGATGGCCTATACGATCTATGTGGGTTTCACGAATTATGGCGACGGCCACAACGGCAGCCGTGACGACGCCGTCGCCGCCATCCAACGCAACCACCAGGAA…	MSSSLTINRKTREKRVAAASGKYSGSLWAWITKIALLGILDTIAVYGVMTAIAHSSPLMAIVIAAVAIIVTVIYVPPNRMLPAKYLAPGIIFMVFFSVGVMAYTIYVGFTNYGDGHNGSRDDAVAAIQRNHQERVPNAPAYNSSVAEKDGKLALIVIDPDTKKVQAGTPDQPLEPVKGAELNSLGKIKNLPGYRVLAFSEVSQRSDEISQLQVPVSKNSSARFIRTTTGSQAFEFISTITYDKNAGTMTDKKGTVYRENGRGNFVSVSGKALEPDWKVTVGFSNFKKALTDHDVRRPFLRVTAWTFAFAVLSVLTTFALGLALALLFNDASMKGQQTYRILMLLPYAFPGFLSALVWSGMFNQEFGLINQVLLGGVSIPWLTNPWIAKAAVLIVNVWLG…
	2251	LOG family protein	0.824605	0.0493523	ATGAGCACCACCCATATCGAAATCGAGACGGTCGACCAATTGCGCGCAGCTGCTCCCGATCTCGCTGGTCAGGTGGTCCAGGGAGTCGACCTCACCGGGTGCAGCAACCTCCTTCGTCACTGCGACGTCTCCACAACGATCTTCCTTGGCTGCTCGACCTCCGCCCGGCTCGCAGCCTGGTTGCGCGCCCGGGGCGCCCTCATCTTCCCGGCTATCCCGGGGGTCCCATTCGATCCCTACCACCCGGGCGCCTACACGGCGGAGGAACTGTACAACGACATCGGCGATGGGTACCACGCCACCCTGGACGCTGCCATCGACAGATGGCGCCGCGGCCTGGCCACTCCGCCACGACTGCGCGACACCCTCGCCACTGCTCTGCATGACGACGCCATGACC…	MSTTHIEIETVDQLRAAAPDLAGQVVQGVDLTGCSNLLRHCDVSTTIFLGCSTSARLAAWLRARGALIFPAIPGVPFDPYHPGAYTAEELYNDIGDGYHATLDAAIDRWRRGLATPPRLRDTLATALHDDAMTDALDDLLAGTDPTMTVGVMGGHSVTRDSDDYRLAADLGAALAGTGHLVTTGGGPGAMEATNLGAACPPDLLDESLDRLRKVAGTADVTAWVQAGLDVVSSWPQGAGHRTIGIPTWFYGHEPPNVFATSIIKYFSNALREDILLNRCRGGIIYLPGQAGTVQEIFQALTGNYYAASEDEMTPLIMLGNRYWSQTLPAWPLLHSMSRDHPHRIRLVDTVDEAVAALRRHPSR
Response regulator transcription factor (1910)	361	DUF3093 domain-containing protein	0.605647	0.0295188	ATGGTGAATTTCCCTTCAGGATCAGTGGTCTACTCCGAGAGGCTCTGGGCGCCGTTGTCGTGGTGGCTTATTGGGGCTGCCGTGGCGCTCTCGCTTATCGTCGCAATTGGAGCATGGACGAGCCTGGCTACCGGGGGCATCGTGGCTGTCATCGTTGTGGTGGTGGTCGTCGCGGCTTTCATCAAGGCTGGAAGCGTGCGGATTGTGGTCACTGAAGAAGGATTTGGCGTTGGGCGTTCCTGGATTGAGTGGCGTTGGGTCGATCGGGTGCGGGGTATGGATGCCCAGACCATGAACTCGGTGATGCGGTCCAGCCATCAGGTGGGGTCGTTTTTGGTGACTCGGCCGTGGATTAGATCTGGGCTCGTTTTGAGGCTTGCCGACCCTGCTGATCCTCAT…	MVNFPSGSVVYSERLWAPLSWWLIGAAVALSLIVAIGAWTSLATGGIVAVIVVVVVVAAFIKAGSVRIVVTEEGFGVGRSWIEWRWVDRVRGMDAQTMNSVMRSSHQVGSFLVTRPWIRSGLVLRLADPADPHQAWIVSTRRPDKLAAIVGEYVVVPGSPSSSENSMEDNHG
	418	glycoside hydrolase family 65 protein	0.827329	0.0295188	ATGACGCGGACGGGCACTGACCCGATGGATCGATGGCGCTTTCCCGACGATCCGTGGGCGATTGTTGAGACTGCCCCCAGCACAGATGATCTAGGAACTACCGAGACGCTGTTTTCAATTGGTAATGGTTATCTCGGTATGCGTGGTAATCCGTCGGAAGGCCGCGACTCTTTCAGTCACGGAACCTACATCAACGGATTCCATGAAATTTGGGACATCCATCACGCTGAGAATGCCTACGGTTTCGCGCGTACCGGTCAGACGATTGTCAACGTTCCGGACGCCAAGCTTATGAAACTCTACGTGGATGACGAACCACTCCTGCTCAGTATCAACGAGATCCAGTCGTATAAACGGTGGATCGACTTCCGCGAGGGTGTCCTGCGTCGGGAGTTGGTA…	MTRTGTDPMDRWRFPDDPWAIVETAPSTDDLGTTETLFSIGNGYLGMRGNPSEGRDSFSHGTYINGFHEIWDIHHAENAYGFARTGQTIVNVPDAKLMKLYVDDEPLLLSINEIQSYKRWIDFREGVLRRELVWRTPAGKLLRVATSRMVSFTHRHMALISIEVTMLEGDAPIVISSQILNRQDGMDEYHARPDDAEKTADPRQARKFADKVLIPEKDWHSDKRMILGFRTARSGMTLAVGADHEIITENEYASLIDTEPGMGKRVYRVEATQGRPIRIDKAVAYHTSRGVPVHELFDRVRRSLDRVREQGHNVYYDEQRAWLDDYWATADVEVEGAPTGIQQAVRWNLFQIAQASARADQLGIPAKGVTGSGYEGHYFWDTEVYVIPMLTYTHPRIAE…
	847	glycerol-3-phosphate dehydrogenase	-0.685358	0.0295188	ATGTCAGTTTTGACCGTTCTGGGCGCAGGAGCCATGGGCACCGCACTATGCAAGCCCCTTATCGAATCGGGTTGGGAGGTGCATCTGTGGGGGACATGGCTGGACGACCACCTGCTCGATTGCATCAAGAAGGGTGAGCCCCACCCCCGCATCAAGGTCGAGGCAGCACCGGGAATCAAGACGTATCGCTCCGACGAGCTTGCGGCGGCTCTCGAGAGTTCTGACGTCGTCGACATCGCCGTGACCTCTGACGGCCTACCGCGTGTTACCGAGATGCTGTTGGAAGACGTCGGGGATCTGCGGGCTCTGTGCCTGACGGCCAAGGGGTTCTGGACCAATCCCGAGGGACGCATCACCCTACTCCCCGACGCCATCCGTGCCATCGCCGCCGACAAAGGA…	-
	1850	PTS glucose transporter subunit IIA	-0.774701	0.0295188	ATGACGCCGATCTCCTCGCCCATGGCCGGGGATGTCCATCCTCTCGCGGACGTGCCGGACCCGGTCTTCGCCCAGGGACTCGTCGGTCCCGGGGTCGCCATTGTCCCGATCGGTGAGGCTGAGGTGACGGTCGTCGCCCCCATCGCCGGACGGATCGTCAAGCTCCATCCACACGCTTTCGTCATCCAGGCCGAGGGATTCGGTGTGCTCGTTCACCTGGGCATCGACACCGTGCAGCTCGACGGTCGTGGTTTCCTTCTCCACGCCACTGAAGGTGACCAGGTTGCTGTCGGTACCCCCCTCATCTCCTGGAACCCGAGCGAGGTCGTCGCCGGAGGCCGCTCGGCCATGTGTCCTGTTGTCGTCCTTGACGTAGCACCGGAGTCGGTGACGCCGGTC…	MTPISSPMAGDVHPLADVPDPVFAQGLVGPGVAIVPIGEAEVTVVAPIAGRIVKLHPHAFVIQAEGFGVLVHLGIDTVQLDGRGFLLHATEGDQVAVGTPLISWNPSEVVAGGRSAMCPVVVLDVAPESVTPVEVQTVEPGAALLNVQ
	1688	dihydroxyacetone kinase subunit DhaK	0.930083	0.0305425	ATGAAGAAACTCATCAACGCTGTCGAGGATGTCGTCGTTGATTCCCTGCGCGGCGTAGCGGCCGCCCACCCACACTGCCTGAAAGTCGATCTCGACCATCGCATAGTGCTGCGCGCCAGTGGTCCGGTGAACGGAAAGGTTGGTCTGGTCTCTGGTGGCGGTTCCGGACACGAGCCGCTGCACTCGGGCTACGTCGGACGGGGGATGCTCGACGCCGCATGCTGCGGCGAGGTCTTCACCTCCCCCGTCCCCGACCAGATCACCGAGGCCACCAAGGCCGTCGATGGTGGGGCTGGCGTACTCCACATCGTTAAGAACTACACCGGTGACGTCATGAACTTCGATATGGCTGCCGAGATGGCTTCGATGGAGGCTGGCACCCGCGTCGAGTCCGTTGTG…	MKKLINAVEDVVVDSLRGVAAAHPHCLKVDLDHRIVLRASGPVNGKVGLVSGGGSGHEPLHSGYVGRGMLDAACCGEVFTSPVPDQITEATKAVDGGAGVLHIVKNYTGDVMNFDMAAEMASMEAGTRVESVVIADDVAVQDSLYTAGRRGVGLTVLAEKILGAAAEDKRDLDALLELAQRINDGGRSFGVALTSCTVPAAGKPTFDLDENKIEMGVGIHGEPGRETATLGTAAEVAAQIVEPILADRDFTTTPVIAMLNGMGGTPLIEQYLVWGEIAKILAGKGVKVARTLVGNHITSLEMAGCSLTLLSADDDLLTLWDAPVETPGLRWGC
	1749	DNA recombination protein RmuC	0.871638	0.0305425	ATGACGAACATCGTGGTCGGGCTTATCGGACTAGCTATCGGTGTGGCCTTGGGGTGGCTCATCGCGCAATTGCGCGCGTCCCAGCGCATTGCCGAAGCCACCTCGGCGGCACGTGTGGCTACCGAGCGGCTGGAAGCAGCAGAGAAGATCGCCACCGATCGTGACGCCTTGGCCACTCAGTTCAAGGCTTTGTCCGCCCAGACCATGGCTGACCAGAACGAACGCGCTACCCGGTCGGCACAGCGGACAATGAGCGACGCCCAGCGCCTGTTGGCACCCGTGTCCCTCGCCCTCGAACGACTTGACCGGCGCCTAGCTGAAGTCGAGCAGGAGCGTACCGACATGACGGCAAGCTTGCGCGAACAAGTCGCCGGGGTGAGCACTGCCGGAGAGAGCCTG…	MTNIVVGLIGLAIGVALGWLIAQLRASQRIAEATSAARVATERLEAAEKIATDRDALATQFKALSAQTMADQNERATRSAQRTMSDAQRLLAPVSLALERLDRRLAEVEQERTDMTASLREQVAGVSTAGESLRKETASLVAALRKPQIRGAWGEMQLQRTAEVAGMLEHCDFQTQQTTTAQGTPQRPDMTVKLSGGRCIHVDAKTPLAAFLEAAQCDDAEEYDAQMARFARHVRTHIDQLSAKGYWRADLDSPEFVVCFLPSEALLQAALQEIPDLHEYANRRGIVLASPSVLIPMLRTVALAWRQEAVERSATEVAALGRDLHKRLGTLADNLDKMGRSLTSTVRAYNSALGSLETRVLVQARRFERLGVTADDIASPAPIEEAVRPLTSPELTENQ…
	1926	deoxyribose-phosphate aldolase	0.893234	0.0305425	ATGTCCTCTGCCCCACTGTCTGCCACCGAGTTGGCCGGCATGATCGATCACACCCTGCTGACCCCTGAGGCCACCCACAACGACGTCGCCAAGCTGGTTGCCGATGCTAAAAAATATGGGACGTGGTCGGTGTGTGTATCGCCATCGATGCTGCCATTAAACCTCGACATGGGTGACGTGCATCTGGCCGTCGTGTGCGGGTTCCCGTCAGGCAAGCACACCAGCGCAGTAAAGGCTGCTGAGGCTCGCGAGGCCATCGCCGCAGGAGCCGAGGAGGTCGACATGGTGATCAACCTTGGTCTGATAAAGGAGGGACGCTGGGAGGACGTCACCGCCGATATCGCTGCCGTCAAGCAGGCCGTCCCGGGTCCGAAGATCCTTAAGGTCATTATCGAGTCG…	MSSAPLSATELAGMIDHTLLTPEATHNDVAKLVADAKKYGTWSVCVSPSMLPLNLDMGDVHLAVVCGFPSGKHTSAVKAAEAREAIAAGAEEVDMVINLGLIKEGRWEDVTADIAAVKQAVPGPKILKVIIESAVLTDDEIVQACQAAEKAGADFVKTSTGFHPRGGASVEAVKVMADTIGGRLGVKASGGIRDYQTACAMVEAGATRLGVSSTAKILAGAPAE
	1972	hypothetical protein	0.929211	0.0305425	GTGACCGACGTACAGCGCCGCGTGGTCATCACAGAGGGGATTAACGTCGAAGGCGTCAAGCTGGCGCTGATCGCCGTTCTCCGCCCGGACCGTGTCGCGGGCACCCCGTCCGCGAAACCTCCCACGGTCACGAACCTGCCGACTGCGGGAGTTGTATCTGCCATGGGGTTATACCTGCTCACTGCCTCAAACGTGCTGACTCTCGTCGGCGGGGTAGCGGCGTCGTGCCTATTCCTCATTCTGGCAGTTTCCCTCGCTGTGGTGGTCGTGCGTTTCAACGCCCTGCTCACTCCCCATGCCCACGCGCTGCAGGTGACGTTGGAGTGGCTGACCGTCCTCGTGGCGCTGATACTGGGTATCACACGCCAGTGGACTCGGATATATCGCGTATATGTCAAT…	MTDVQRRVVITEGINVEGVKLALIAVLRPDRVAGTPSAKPPTVTNLPTAGVVSAMGLYLLTASNVLTLVGGVAASCLFLILAVSLAVVVVRFNALLTPHAHALQVTLEWLTVLVALILGITRQWTRIYRVYVNGKTERFHHALTD
	1980	isoaspartyl peptidase/L-asparaginase	0.904929	0.0305425	ATGACCAGTCACGTCGTCGATCAACCCGGCCCTACCCTCATCATTCACGGTGGGGCCGGCAACGTCCCGTCACGTACTGGAGAGGAAGCCGAGACGTTTCGTCGCTCCTTGCGTCAGGCCTTTGCAGCCGGGCAGCGAGCCCTCGACGTTAGTGCTTGTGACGCCGTCATCGCAGCCGTTACAGCGATGGAAGACGATCCACTGTTCAACGCCGGGCGAGGTGGGGTTCTCACCGCAAACGGAACCGTCGAAACCGACGCCGCCGTCATGACTGGAGACGGACACGCCGGGGCGGTGTGCTGCTCACGTCACGCCCGCAACCCGATTCAACTAGCGCATAAGGTTCTGACGGATTCACCCCATGTGCTGCTGTGTGACCCGCCCGAACGGGTCTGTCAA…	MTSHVVDQPGPTLIIHGGAGNVPSRTGEEAETFRRSLRQAFAAGQRALDVSACDAVIAAVTAMEDDPLFNAGRGGVLTANGTVETDAAVMTGDGHAGAVCCSRHARNPIQLAHKVLTDSPHVLLCDPPERVCQDWGLEIAPPEYFVTQARREQLEQVLARRQHAPKHGTVGAVARDRYGHLAAATSTGGIVASSQGRIGDSPVIGAGTFARDGVVAVSCTGDGEAFLQGVVAHEVDAQMRLAGQPVDRAALGALTDEVSSRLTGHAPATDGLIAVDSCEQLVICHMSASMLAAWPDHGEVLTSV
	2227	hypothetical protein	-0.270035	0.0305425	ATGGTCGAACGTACGCCCAGACTGGTCGGTGAGGCCAGACAAGCGATGGCCGCGGAGTTGGCGGGTCGCTACCACGACGGCGCGTCCATCCGGTCCCTTGCACGCGAGTCCGGCCGGTCCTACGGCCTAGTACAAAAATTGCTGCGGGAGGCCGGCGTTGAATTTCGTCCCCGCGGAGGCGCTGACCCGGCGTCCCCGGAGACGAAGGCTGGACGCGAGACCGTTGAGACGTCACAGGAGGCCGACCACAACGACTCGTCGAACACGGATGAAGTCGATGGTTCCTCTGGGAACCCTGAGCCGTCTGGCACAGACGTTGATGCTTTGAAACTGGCTGTTGAGGCGGCCGTAGCCCGGGCTGAAAAAGCCGACCGCAAAGCACGCAAGGCGGAGAAGGCC…	MVERTPRLVGEARQAMAAELAGRYHDGASIRSLARESGRSYGLVQKLLREAGVEFRPRGGADPASPETKAGRETVETSQEADHNDSSNTDEVDGSSGNPEPSGTDVDALKLAVEAAVARAEKADRKARKAEKALHKLRRTGAGKSRRKKAKATLNKRRAKAEKADRKVRKARRRLNKAKHSADNPQF
	350	type IIA DNA topoisomerase subunit B	0.775866	0.0366325	ATGGACAACATCTCGACCTCATCAGCCAACAGCTCGGAAACGCCACGTGGTGAGGGCGATACCGTGCGCACGGCGTCGACTAGCCGGGAGTACGGCGCCAAGAATTTATTGGTGTTGGAGGGGCTCGAGGCGGTACGCAAGCGTCCGGCCATGTACATCGGGTCGACGGATACCCGCGGTCTCATGCACTGTCTATGGGAAATCTTCGACAACGGTGTTGATGAGGCGCTTGCTGGGTATGGACGCCGCATCACCGTCACTTTGGAGAAGGCCGGGTCGATCCTCGTTACTGACGAGGGTCGTGGCATCCCGGTTGACGTCGAGCCGCGCACCGGACTCAGCGGCCTCGAAGTGGTTTACACCAAACTGCATGCGGGCGGGAAATTCGGCGGTGGGGCT…	MDNISTSSANSSETPRGEGDTVRTASTSREYGAKNLLVLEGLEAVRKRPAMYIGSTDTRGLMHCLWEIFDNGVDEALAGYGRRITVTLEKAGSILVTDEGRGIPVDVEPRTGLSGLEVVYTKLHAGGKFGGGAYNVSGGLHGVGASVVNAVSVRLDVEVDRKSTVWGMSFRRGVPGVFEGEGPDAPFTPGSGVRKVGKAKRGVTGTRVRYWPDRQIFLPDAKLSWSKLADRARQTAFLVPGLEIVITDERGIQTDPETGDVLETVSETMRFDGGISEFAEYLATDQPVNNVMRLQGETSFTETVPMLDENGGMTPTDVDRDLGVDIALRWGTGYDTTVRSFVNIIATPKGGTHVQGFEQGLLRAFSAGLEGTRILKSSEEIVKDDVLEGMTAVVTVSLA…
	743	alanine/ornithine racemase family PLP-dependent enzyme	0.951999	0.0366325	ATGAACCGCTCCACTCCCCGGTTGGAGATTTTCGCCGACCGTATCCGCGACAACGCGCGAGCAATCGTCACTCAATGCGCCAAACACGGCGTTCAGGTCGCAGCAGTCACCAAGGTGTTACATGCCCACCCAGTGCTCCTCCAGGCTCTGGAGGACACCGGCGTCACGATGCTTGCTGATTCTCGACTTCAAAACCTGCGTCAGATCGCCGAATGTGGCACCTCGCTGCCAACCATGCTGTTGCGAGCCCCCGGGCGTCACGACATTGACGACACTGTTCAGCTCGCCGACATTTCTCTCAACTCCTCCCTCACGACGATGACCGCCTTATCGGAGGCTGCTGTCCGGGCCGGAACCCACCACGGAGTCATCGTCATGGTCGATGTCGGTGATCTGCGT…	-
	777	OsmC family protein	0.739092	0.0366325	ATGCCGTCTGCCACTAAGAAGGTTTCCCTGGTCCGTCGTAGTGAAGGCCACTACACCGCCACCAATGCGCGTGGTGGGCAAATTCGGCTTGGGGCCGGGAAGGACGCCGAGTTCACTCCTGTGGAGCTGCTGCTAGCCGCTATCGGCGGGTGCTCGTCCATTGATGTCGACACCGTGACAAGCCGTCGCGGTGAGCCTACCCAGTTCACCGTTTCCGTCTCGGGCACCAAACACAGCGACGAGGAAGGACGGGCGTCCCTGGGCGACGTCGCCGTCGACTTCCAGTTGAGCTTCCCCGATACTGAGGAAGGACGTGAGGCCGCCGGGCTGGTGAACCGGGTCGTCACGATGTCACGCGACAAAAATTGCACCGTCTCGCGGACCGTCGAGGCCCAGACT…	MPSATKKVSLVRRSEGHYTATNARGGQIRLGAGKDAEFTPVELLLAAIGGCSSIDVDTVTSRRGEPTQFTVSVSGTKHSDEEGRASLGDVAVDFQLSFPDTEEGREAAGLVNRVVTMSRDKNCTVSRTVEAQTPVAFSIAGEPLD
	860	aminotransferase class I/II-fold pyridoxal phosphate-dependent enzyme	0.843787	0.0366325	GTGAAGCTGTCATCCAACGAGAATCCTTTCGAACCACTGCCGAGTGTGGTCGAGGCTGTCACTCGTACGCTGCCGAGGTTCAACCGTTACCCGTCGATGAGTGCTGAGGAAGTACGTTCGACCATCGCTGGTCACTTCGGCGTCGACGTGAGCCAGGTGGCGGTGGGGGCTGGATCGACGGAGGTAGCCAGCCAGCTCATGCATGCCTTCGCCGGTGCCGGTGACGAGATCATCTTTCCGTGGCGGTCCTTCGAGGCCTACCCGATCCTCACCAAAGTTGCCGGGGCCACCCCTATCCAGGTGCCGCTGACCGTCGACCTGCGTCATGACCTTGACGCGCCATGGCCGACGCGATCACCGATCTTACCCGCGTGA	MKLSSNENPFEPLPSVVEAVTRTLPRFNRYPSMSAEEVRSTIAGHFGVDVSQVAVGAGSTEVASQLMHAFAGAGDEIIFPWRSFEAYPILTKVAGATPIQVPLTVDLRHDLDAPWPTRSPILPA
	1155	proline dehydrogenase family protein	0.873751	0.0366325	ATGCGATTGGCGATGGACCCCACGATCGCTCACAAGGTGTCCCGATCTCGAATCGCGCGTGAGATTGCTGTGACGTACGTTGCGGGGGAAGACGTCGCATCGGCGGTCGATAAGGCTGCCGATCAGGTGTCTAAGGGCTTAGACGTCAGCCTGCACCCCCTTGATCCCGATCCCGCCGACCTAATCCAGGCCCGACGAGCAATGGTCAGGCTGTGCGGGGTTATCGAGAGACTCGGCGCTGATCCGGCCTTTAATGGCCATGCTGAGGTGTCGATCAGCTTGGCGGCTCTGGGGCTGAGAGTTAGCGACGATCTGGCCCGGGACCACGCCCGACAGGTCTGCCAGGTTGCTCGCGACAACCACGTTGCTGTGACTGTGGACGACGAAGGCCCCGACATC…	MRLAMDPTIAHKVSRSRIAREIAVTYVAGEDVASAVDKAADQVSKGLDVSLHPLDPDPADLIQARRAMVRLCGVIERLGADPAFNGHAEVSISLAALGLRVSDDLARDHARQVCQVARDNHVAVTVDDEGPDIHDRSHRIVMDLLSEYEDTGIVIQAARHDSLMQVQELAAPGRRIRLCKGSYTGPRSVTLIRPHDVDLRMAACLRALMTGPSTVMLASHDPVFVALGEQLMASLDRQLEFQMLQGIRPLEQRRLVDIGHRMRVYLPYGHDWYRYCTRRIVERPGNIWLFGRSLVERR
	1174	mycothione reductase	0.90153	0.0366325	ATGGAGCATTACGCCATCGTCGTCATCGGTTCGGGGTCGGGAAACACGATTCTGGATGAAGACTTCGCAGATCGACGCGCCGCGATCATTGATTCTGGTGCGTTTGGGGGCACCTGCCTCAACGTCGGCTGCATACCTACGAAGATGTTCGTGCTCCCAGCGGACTTTGCGTCCTCGCCGTCCGAGGCTGCCCGAGTGGGAGTAGACCTGCAGTTCCGCGGAGCATCTTTCGCCTCGATCCGTGACCGGATCTTTGGCCGGATCGACTCCATATCTAAGGCCGGGCTTTCCTACCGACAGGGACTAGACAATATTGACGTTTATACCGGCGAGGCGGCATTTATCGATGCACACACCCTTGAGGTGGGAGGCAGGTGTATTACTGTTGACCAGATTGTC…	-
	1496	ADP-forming succinate--CoA ligase subunit beta	-0.33353	0.0366325	GTGGACCTGTATGAATACCAAGCCCGCGACCTGTTCGAGAAGCACGGCGTGCCCGTACTTCGAGGCATCGTCGCGGAGACTCCAGAGCAGGCGTCCGAGGCTGCAGCAAAGCTCGGTACCCCCGTCGTCGCCGTCAAGGCGCAGGTCAAGGTGGGTGGCCGTGGCAAGGCTGGCGGTGTGAAGATCGCTAAGTCCCCGGCCGAGGCGGCTGAACGCGCCGAGGCCATCCTCGGTATGGACATCAAGGGTCACACCGTTCACAAGGTGATGGTCGCTGAAGGTGCTGACATTGCCGAGGAATACTACTTTTCGATCTTGCTCGACCGTGGGGAGCGTCGCTACCTTGCGATGTGCTCGCGTGAGGGTGGCATGGACATCGAGACCCTCGCCAAGGAGCGC…	MDLYEYQARDLFEKHGVPVLRGIVAETPEQASEAAAKLGTPVVAVKAQVKVGGRGKAGGVKIAKSPAEAAERAEAILGMDIKGHTVHKVMVAEGADIAEEYYFSILLDRGERRYLAMCSREGGMDIETLAKERPEALAKVPVDPIDGVDDAKAREILSEAGFPDSEQDAIVPAVLKLSETYRDEDATLVEVNPMIKTGDGRILAIDGKMTVDNNASFRQSDHAGLVDRATTDLLELRAGELGLNYVKLDGNVGVIGNGAGLVMSTLDCVAYAGEDFPGSPAPANFLDIGGGASAEIMANGLDLIMSDEQVRSVFVNVFGGITACDQVALGIKGALEKLGDKAVKPLVVRLDGNAVTEGRKILEEFNHPLVTMVSTMDEAASKAAELASKEA
	1717	hypothetical protein	0.884933	0.0366325	GTGAGCCCGTCCCTCCAGGTGGTGCTCACCTGTTGCTACTCCCTCTTTCTGCTTGCCGTGGCCTGGTTGCTCGATGTCTTGGGTCGCCACAGCGCCCGGATGAGTCGGGAGTGGAAGACGACGAACTTCGTCTACCACGACGATCGGGACGGATGGAAGTGCCATGAGGATCACTGGCTGTGGCCCGCGAGCTTCGATCCGCAGAAGCGGGTCGTCAGGTACCGCGGTCAGCACGAGATTTGTGGTCGATGCCCCGTCAAGGACACGTGCTCGCCGACGATGACGGCGCGCGAGGTAACCATGCCCGTCGACCCGTGGCCGTACTCCGAGGCCGGACTGTTCCATCGCGGTATGACGGTGTGCGTCATGGTCGCTGCTCTGGCCCTGCCAGGTGGCATG…	MSPSLQVVLTCCYSLFLLAVAWLLDVLGRHSARMSREWKTTNFVYHDDRDGWKCHEDHWLWPASFDPQKRVVRYRGQHEICGRCPVKDTCSPTMTAREVTMPVDPWPYSEAGLFHRGMTVCVMVAALALPGGMLFVARTVAEVVTLIATIAIVCLALVPTAASMRRRPVDIPEGLPLEASVPDTGTAHDDGRVRVLGVHGQATTDRAGDEADRLIARYGSRWRSGRTRYRSVEQAAAVEAAARSTYDRGR
	1875	hydrogen peroxide-inducible genes activator	0.817932	0.0366325	GTGAACCTTCATGATCTGCGGTATTTCGTCGCCCTGGCCGAAGAACACCACTTCGGCCGGGCTGCGGCGTCATGCGGTGTCAGCCAGCCCACCCTCTCAACTCAAATCCACCGGCTCGAGAACGAGCTCGGCGTGGTGCTGGCCGTTAGGGTGGGACGACGCATCGAGATCACCCCAGTGGGGGAACGCATCGCCCAAGCTGCCCGTGACATGTTGGTGCTATCCGACGACATCCGGACCATGGCGCGGGAGGAAGCCGACCGGATGACCCTCCAGCTGAGGGTCGGGGTATTCCCCACCTTAGGGCCGTTCGTGTTGCCTCAGGTGATCGCCCGATGTGACCAGCACGATCCTGGCGTGAACATCCATATCGTCGAGAAGCGCACGGCAGAGCTGTTG…	MNLHDLRYFVALAEEHHFGRAAASCGVSQPTLSTQIHRLENELGVVLAVRVGRRIEITPVGERIAQAARDMLVLSDDIRTMAREEADRMTLQLRVGVFPTLGPFVLPQVIARCDQHDPGVNIHIVEKRTAELLEAIRNGQLDVAAVAAPVSDDSLVTIPVFREEFLLVTGADDELAREEGPIDPHDVPTEGLILMSEGHCLRDQVLEVCSPSHPLPPATLTAGSLETLRELVSVGAGRTLMPRSAISAPLHADPRIVVREFTHPRPHRDIVVAGRPATMHRPAVQTLTTILRQLPGDVVEPLGVAGASLCSHGM
	2210	sugar ABC transporter permease	0.789077	0.0366325	ATGAGCACCGCAACAGTGGCTTCTGCAATCAAAGATGCCAACCGCAACACCCCGTTTTCCAAGCAGTTCAAGTCACAGTGGTGGCGTCACCTCCTTGGCATCATCGCCGTAGTCTTCGCGGCCTTCCCCCTGGTCTATGTCCTCTCGGTCTCCCTCGCACCGGGTGGCACCCTGACTGGTTCGAACAAGCTGTTCTCCCAGATCGACTTCTCGAATTACTCCAAACTCGTGAGTGACCCGGTGCGTCCTTATGGGCAGTGGTACCTCAACACCCTCATCATCGCCGCTGTCACCGCAGTGCTAACCCTCTTCCTGGGAGCGCTTGCCGCCTACAGCTTCTCTCGAATGCGCTTCAAAGGACGCCGTGGCGGGCTGTTGACCCTCATGCTGGTGCAAATG…	MSTATVASAIKDANRNTPFSKQFKSQWWRHLLGIIAVVFAAFPLVYVLSVSLAPGGTLTGSNKLFSQIDFSNYSKLVSDPVRPYGQWYLNTLIIAAVTAVLTLFLGALAAYSFSRMRFKGRRGGLLTLMLVQMFPQLLTVVAIFLLLTWLGDVYPVLGIGSRLALIMVYLGGALGANTYLMYGFFNTVPQSLDEAARVDGAGHARIFFTLILPLVAPILAVVGLLSFIGSFTEYVVASVILGADPHTSTLAIGLYQYVSTETSSNWGVFAAGAVLAALPPMVLFLWLQKYIVSGLTGGAVK
	2322	signal recognition particle-docking protein FtsY	0.92576	0.0366325	GTGAACCCCATAACCCTGATCTGGATTATCCTCGGCATACTCGTCTTGGTGACGGTGGTTGCTGCCGTCACTGCTGGAGTTTCGCGGCGTAAGGCTCTGCGTGAGGGGTCTAAACCTGCCCAGGTATCCCCGGCTCCCACGGAAAGTGGCAAAGCAGTTCCCAAAGCGGAGACTCCAGCGGGTGGCGAGTCTGCTGTCGGACGCCCCGAGTCAGAAGCGTCGCAGGTCGTTGAACCAGCGGTCGAGGCGCCCGAGGCGCCAGGCTCGCGGATGGCCCGACTGCGTCGTCGTCTGGCTAACAGCAACAACGCGCTTGCTCGTGGTTTGGCCGAGTTGCTGAGCGCTGACAAGCTCGACGATGACGCCTGGGATGACTTCGAGACCACCCTTATCACCTCC…	MNPITLIWIILGILVLVTVVAAVTAGVSRRKALREGSKPAQVSPAPTESGKAVPKAETPAGGESAVGRPESEASQVVEPAVEAPEAPGSRMARLRRRLANSNNALARGLAELLSADKLDDDAWDDFETTLITSDLGVGPTTELVEKLRSELAIDGISDSAHAREVLHHELVELVGPDMDRSINLDRPEGKPAVVLMVGVNGTGKTTTCGKLARVLVAEGKTVLLGAADTFRAAAGEQLETWGERVGVRTVRKDAGADPASVAYEAVQAGIDDGVDVVLVDTAGRLHTKAGLMDELGKVKRVIEKLAPVSEVLLVLDATTGQNGLTQACIFSEVVDVTGIVLSKLDGSAKGGIVVQVQRELGVPVKLIGLGEGADDLAPFDADNFVTGLMGDDSAEC
	790	class II aldolase/adducin family protein	-0.898682	0.0372926	ATGCTTTTGGAACAACAGCGGCAGGCCGTTGTCGACACTTGTCGGATGATGCAGGAACAAGGACTTGTCGTGGGGACTGCCGGGAATGTGTCAATCCGGGTTGACGACATGGTGGTGATTTCTCCCTCGGCGGTTCCTTACGAGAATCTCACCGCGGCTGACGTCGGCGTTCACGACATGGACGGTAAGGCGATCGAAGCTCGGTACAAGCCGTCCTCGGAGCTCCCGCTCCACCTGAGCGTGTATCGTGCCAGTGACGCCGATGCTATCACGCACAATCATGCCCCGGCATCAACGGCATTGGGGCTCGTCGTCGATGAAATCCCGTGGTCGCACTACTATTCTGGAATGTTCGGTGGCGCGGTCAGGGTTGCCCCTTACGCCGAGTTCGGAACCGAT…	MLLEQQRQAVVDTCRMMQEQGLVVGTAGNVSIRVDDMVVISPSAVPYENLTAADVGVHDMDGKAIEARYKPSSELPLHLSVYRASDADAITHNHAPASTALGLVVDEIPWSHYYSGMFGGAVRVAPYAEFGTDELARNVTEALDGRSAALMANHGAITTGPTVDKALSLLPYLEYICEVHLRAMSTGHPIKVLDDKQTVDATRGIAGYKPKVVDEA
	1169	hypothetical protein	-0.928258	0.0372926	ATGATGTTGCGCGGGAACAAGTGGCGTGTGCACGGGGTCGTGCTTACTGCGGCGCTCGCGATTGGCTCTGGTGTCGCAGCGGCGGCACCTGCTTTTGCCACAGATAACATGGACTGTAACTGGCTTGGTTTCAACTGCCGTGCCTTCTGGGATCATGGTTACGGTAGTTCCAATGTGTGGAGTAACTACAAGCACCTTGACAATAAGCATGCAGCTTCGTCATTCGGGAACACGCCTGAGGGTGTCCGTAGAAAGAGTGACTCCGGTTGTAAGCCGGCTAGTTCCTGGGCTAACTCTAAGCTGGAAGGTGTGACCAGCAAACGCGAAGTGTATTACAGGTCCTGCTGA	MMLRGNKWRVHGVVLTAALAIGSGVAAAAPAFATDNMDCNWLGFNCRAFWDHGYGSSNVWSNYKHLDNKHAASSFGNTPEGVRRKSDSGCKPASSWANSKLEGVTSKREVYYRSC
	691	1-acyl-sn-glycerol-3-phosphate acyltransferase	0.86636	0.0415101	ATGGGGGTAGGGACGCTGTATCCGCTGGCTCGTATCCTGACGCGGTTTGATCATCACGGTGGCGAGAACCTTCCCGGCCCCGGGCCGGCGCTCATCGTCAGCAATCACATCTCGAATTACGACCCAGTCGTGCTGGGGGCTTTCCTTGTCGCCAACGGACGGTGGCCGCACTGGCTGGCGAAGAAAGAGCTGTTTTCAGTGCCGATTGTCGGTTGGGTGGCCTCGGCTAGTGGACAAATCCCGGTCGACCGGAAAGGCCCCAACCCGGCCAAGGTCCTCCACGACGCTAAGGCGGCCCTCGATAAGGGCATGACGGTCGTGATGTACCCCGAGGGTACGATCACCGCTGATCCGCTTCACTGGCCCATGACAGGACGCACAGGAGCGGCACGTCTGGCG…	MGVGTLYPLARILTRFDHHGGENLPGPGPALIVSNHISNYDPVVLGAFLVANGRWPHWLAKKELFSVPIVGWVASASGQIPVDRKGPNPAKVLHDAKAALDKGMTVVMYPEGTITADPLHWPMTGRTGAARLALETGVPVIPVGQWGPQEVMGYKEMTFPKLWPRKTMKLYCGTDVELSDLRGRHDLASVREATNRIMDAIDAQVARVRGEFPPPDRYDMRKGARIPKSIAPARPVVDPH
	709	DEAD/DEAH box helicase	0.747866	0.0415101	ATGAGCGAGACTCTCGATCGGTTCATCGCCGGGCTGTCCTTTGAACCTGACGACTACCAGGTAAAGGCCTGCCAAGATCTCGACGACGGCGCGGGTGTTCTAGTGGCCGCTCCTACTGGAGCTGGCAAGACCGTGGTGGGGGAGTATGCCACTGATTTAGCTCTGGCATCGGGGCTGAAGTGCTTTTACACCACACCCATTAAGGCGCTGTCCAATCAAAAGTTCCATGACCTTGTCGCCCGACACGGTGAAGACCAAGTAGGCCTTCTCACCGGTGACGTCACTATCAACTCCGAGGCACCAGTCATCGTCATGACGACTGAGGTATTGCGCAATATGATCTACCGCAATTCCCATACTCTCGACACTTTGGGGTGGGTGGTGCTGGATGAGGTGCAC…	MSETLDRFIAGLSFEPDDYQVKACQDLDDGAGVLVAAPTGAGKTVVGEYATDLALASGLKCFYTTPIKALSNQKFHDLVARHGEDQVGLLTGDVTINSEAPVIVMTTEVLRNMIYRNSHTLDTLGWVVLDEVHYLADRFRGPVWEEVILGLDPRVKIVGLSATVSNAEEFGEWLDEVRGDVRVVVSERRPVPLVQHVAVARRLYELFDSRRPTEVNPELTSIAKEEARFQRDDSRRPRGRSGKGKRSVSYGTGRFGGASAQRRGCGGRPRGPRNQPSRIQVVRSLHKANLLPAIIFVFSRSGCDAAVSQLLNTDLVLTSQQEARQLRRIAQRHGEGLTDEERRAVGWNHFVAAFERGIAAHHAGLLPVIKAIVEEGFVAGLLKVVVATETLALGINMPA…
	1058	Gfo/Idh/MocA family oxidoreductase	0.941808	0.0415101	ATGGACACCACGGCCACCATCGGCTGGGGAATCGCGGGCACTGGATGTATCGCCCGCACGGTTCTTAAAGACTTTGCACACGTCCCGGGAGCACGCATCTGCGCTATCGCGTCAAGGTCAGCAGCCCGCGCCGATGCTTTTGCCGATCTGGTTACTCAGAACCTGGGTTGCCCCCGCCCAGACGCTCACGATTCCTATGTCGACATGATCACCAACCCCACAGTGGACGTCGTTTACGTGGCAACCCCGCACCCTCAGCATCGACCGATCGCCCTGGCTGCCATTGACTCCGGGAAGACTGTTTTCGTCGAGAAATCCTTCGCCGCAACTGCCCATGCGGCTGCCGAAATAGCTGAGGCTGCTCGGGCTAAAAAGATCTTTGCCATGGAGGGGATGTGG…	MDTTATIGWGIAGTGCIARTVLKDFAHVPGARICAIASRSAARADAFADLVTQNLGCPRPDAHDSYVDMITNPTVDVVYVATPHPQHRPIALAAIDSGKTVFVEKSFAATAHAAAEIAEAARAKKIFAMEGMWTRFLPVATEMIDAVNNGAIGEPTGIQGDVFALRDYDPDDRLFSPALGGGVTLDLSVYALDFAIRLFGEPTEVIARGNHFPNGVDSDASMLRTFPKNKFATLAISFTSDGAGRMTIQGTNGWIEVEPRFHHPSRILIHRRKVIPEGHNTPRAEPRLRSRAHGGLRMPASRTHREPDDATRRHAGSGRGDISGPRPARCGELRRH
	1576	hypothetical protein	0.802576	0.0415101	ATGAGACCGCCGATCATCATCTCCTCGCACCGGGGACGGATCGGCGTCGGGGTCATCGTGGCGGTGATCATCGTGCTGACGGTCCTGGACCTCATCAGGTCTGGCCTCGCTGGATTGACTAACCTACCCGCCCTACTGCTCTTCGCGTGGCTGGTGTGGATCATCTGGGGGGTAGCCGAGATTCGGATCGACGACGAGGGGGTAAATATCGTCAACCAGTTCCGCATCTGGGACGTGCCCTGGCGTCGGATCACCGAAGTAACGGGACGTTGGGGCCTGTCACTCACCGCTGAGCGTCGTCCGGATGCCGAGGGAATGCGCAAGCCGAGGACGATCTCAGCGTGGGCCGCCCCGGCTCGTGGCACAGCAACCGCGATGAAGGGCAATGCCGATCACATC…	MRPPIIISSHRGRIGVGVIVAVIIVLTVLDLIRSGLAGLTNLPALLLFAWLVWIIWGVAEIRIDDEGVNIVNQFRIWDVPWRRITEVTGRWGLSLTAERRPDAEGMRKPRTISAWAAPARGTATAMKGNADHIPQIIIGSETPMRWSLDSHSTAHLIEMERIERHPSGAVASAEGHEATGSGTKSYDGEIHVHPNWMTICVTVVLVATVIIV
	1762	ArgR family transcriptional regulator	0.793427	0.0415101	ATGTCGTTGTCGAACGATGATCACAGACCGGTTCTCGTATCTAGGGCGGCAAGGCTGTCGCGCATTAGCGCTTTAATTCGATCTGAGCAGATATCTTCCCAAGCTGAATTGGCGCGTAGGCTGGCTGCCGAGGGAATAGTCGTGAGCCAGGGCACTCTTTCCCGAGATCTCAAGGATATAGGGGCGGCGCGCGGTCGAGATCAGTTGGGGAATTTTCAATACAGCATTCCCGAGGGTGAGCATCCTTCTCAAATGACGACGGGGCTGCCTGCTCGGAACCATTTGGCTCGTATGTGTCAGTCACTGTGCATCGCGGTCAATTACAATAACGGTGCAGTGGTAATTAAGACTCCCCCGGGCGCAGCACAGTATTTGGGTTCAGCTATTGACACCTCGGGT…	MSLSNDDHRPVLVSRAARLSRISALIRSEQISSQAELARRLAAEGIVVSQGTLSRDLKDIGAARGRDQLGNFQYSIPEGEHPSQMTTGLPARNHLARMCQSLCIAVNYNNGAVVIKTPPGAAQYLGSAIDTSGVRTVLGTIAGDDTVLVVCKVGVDGEDLARLFREMAETGLPAKGLVAVN
	968	DegT/DnrJ/EryC1/StrS family aminotransferase	-0.900681	0.0415101	GTGACCGCCCAGTTCATTCCTCCCGCTAAGCCGATCCTCGGCGATGACGAGCGTAAGGCCGTCGACGAGGTTATTGCCTCCGGCATGGTCGCCCAGGGCCCCCAGGTCCACGCCTTCGAGGACGAGTTCTCCTCCCAGGTCGTCGACGGGGTTCACTGCGTCGCCGTCAACTCGGGAACCTCGGCCCTCCACATTGGCCTGCTGGCCTCTGGCATCGGTGAGGGCGACGAGGTCATCGTCCCTTCCTTCACTTTCGCCGCTACCGGCAACTCGGTAGCCCTATCCGGCGCCAAGCCGGTGTTCGCTGACGTCGACCCGGTCACGTTTACCCTCGACCCGGCTTCCATCGAGGCCTCTATTACCGACAAGACCGCCGCGATCATGCCGGTGCACCTCTAT…	MTAQFIPPAKPILGDDERKAVDEVIASGMVAQGPQVHAFEDEFSSQVVDGVHCVAVNSGTSALHIGLLASGIGEGDEVIVPSFTFAATGNSVALSGAKPVFADVDPVTFTLDPASIEASITDKTAAIMPVHLYGLPANMAEIVAIATKHGLKIFEDCAQAHAASIDGKHVGTFGIFGAFSFYPTKNMTSGEGGMITTSDPEIARKAAMLRNQGMEKRYANEYVGLNNRMTDIHASIGRVQLTKLAGWTKTRQENAAFLSSNITEAITPAVPEGYVHVYHQYTIRLEGATGEERDRFVTALKEEHQVGSGVYYPIPNHRLPSLAPYAPGLELPNTEKVAAECVSLPVHPSLSQADRERIVAAVNTCAKAGA
	1489	phosphoribosylglycinamide formyltransferase	-0.906513	0.0415101	GTGGCCTTTCGCGTCGTCGTCCTCGTCTCAGGTACCGGAACCCTCTTGCAGTCCCTCATCGACAACCTGCCCGAGCAGGTGAGCATCGTCGCCGTCGGTTCCGACCAGCCCGATGCTGTCGCCCTGCAACGAGCCCAGACAGTCGGCATCCCGACCTTCGCCGAGCCGCTACCGCGCAGCGATGCGCAGACGGCTATGCGCGCGGCTTGGGATGCTCGTCTGACTGACGCTGTCGCCCGCTTCGATCCTGACTTGGTCGTCTGCGCCGGGTTCATGAAGTTGCTCGGACAGACTTTCCTGGACCGGTTCGGTGGACGTACCATTAACTCTCACCCGGCCCTGTTGCCGTCTTTCCCCGGAATCCACGGCCCCCGCGATGCTTTGAAATACGGGGTCAAA…	MAFRVVVLVSGTGTLLQSLIDNLPEQVSIVAVGSDQPDAVALQRAQTVGIPTFAEPLPRSDAQTAMRAAWDARLTDAVARFDPDLVVCAGFMKLLGQTFLDRFGGRTINSHPALLPSFPGIHGPRDALKYGVKITGATVFMVDAGVDTGRILAQRAVPVLTDDTVESLHERIKVEEREMLVTVVTELAGARPGMEELGTESSRKDSQ
